# Supplementary material for: Asymmetric transcriptomic signatures between the cob and florets in the maize ear under optimal- and low-nitrogen conditions at silking, and functional characterization of amino acid transporters ZmAAP4 and ZmVAAT3
Source: J Exp Bot. 2015 Jul 1;66(20):6149–66. doi: 10.1093/jxb/erv315 (PMC4588875; doi:10.1093/jxb/erv315)
Supplement: Supplementary Data [file supp_erv315_jexbot146183_file003.xls]

## Sheet: Sheet1
Table S6. List of genes that were preferentially expressed in the cob with sufficient nitrogen supply.
Gene ID	Function classification	logFC	FDR	TPTM_Cob*	se	TPTM_Floret	se	Best_hit_in_rice	E_value	Annotation	Best_hit_in_Arabidopsis	E_value	Short_description
GRMZM2G180080	Transport facilitation	7.75185	7.03908e-09	51.2	7.6	0	0	LOC_Os03g38800.1	0	AAA family ATPase, putative, expressed	AT3G50930.1	5e-122	cytochrome BC1 synthesis
GRMZM2G434557	Transport facilitation	7.28494	3.6497e-06	36.5	13.6	0	0	LOC_Os04g59020.1	2e-83	integral membrane protein, putative, expressed	AT3G43660.1	2e-76	Vacuolar iron transporter (VIT) family protein
GRMZM2G087901	Transport facilitation	6.9092	1.89681e-05	28.4	3.3	0	0	LOC_Os03g07480.2	0	sucrose transporter, putativ, expressed	AT2G02860.1	0	sucrose transporter 2
GRMZM2G115658	Transport facilitation	6.81052	5.9216e-05	26.8	7.3	0	0	LOC_Os12g03899.1	0	major facilitator superfamily antiporter, putative, expressed	AT5G13750.1	0	zinc induced facilitator-like 1
GRMZM2G057611	Transport facilitation	6.64856	0.000132635	23.4	3.6	0	0	LOC_Os06g13210.1	0	peptide transporter PTR2, putative, expressed	AT5G14940.1	3e-165	Major facilitator superfamily protein
GRMZM2G155370	Transport facilitation	6.59027	0.000228113	22.9	4.8	0	0	LOC_Os02g05470.1	0	CCT motif family protein, expressed	AT5G57180.2	3e-52	chloroplast import apparatus 2
GRMZM2G457523	Transport facilitation	6.52952	0.00033509	21.9	4.7	0	0				AT3G52080.1	2e-146	cation/hydrogen exchanger 28
GRMZM2G145989	Transport facilitation	6.4661	0.000432438	20.8	2.3	0	0	LOC_Os06g36210.1	0	amino acid transporter, putative, expressed	AT1G58360.1	0	amino acid permease 1
GRMZM2G020859	Transport facilitation	6.25717	0.00162426	17.7	4.7	0	0				AT4G22200.1	0	potassium transport 2/3
GRMZM2G101576	Transport facilitation	6.18021	0.00252047	16.8	5.3	0	0	LOC_Os10g02100.1	0	peptide transporter PTR2, putative, expressed	AT3G54140.1	0	peptide transporter 1
GRMZM2G093276	Transport facilitation	6.01277	0.00549591	15.1	2.4	0	0	LOC_Os07g12890.2	8e-170	metal cation transporter, putative, expressed	AT3G12750.1	1e-115	zinc transporter 1 precursor
GRMZM2G175425	Transport facilitation	5.82332	0.0129681	13.3	2.8	0	0	LOC_Os02g09850.1	2e-27	expressed protein	AT2G24762.1	2e-10	glutamine dumper 4
GRMZM2G021909	Transport facilitation	5.60516	0.0300708	11.3	0.3	0	0				AT4G32285.1	5e-155	ENTH/ANTH/VHS superfamily protein
GRMZM2G030216	Transport facilitation	5.60516	0.0305197	11.2	2.6	0	0	LOC_Os06g01972.1	0	auxin-induced protein 5NG4, putative, expressed	AT3G30340.1	2e-87	nodulin MtN21 /EamA-like transporter family protein
GRMZM2G086730	Transport facilitation	5.60516	0.030804	11.4	3	0	0				AT1G02520.1	0	P-glycoprotein 11
GRMZM2G310758	Transport facilitation	5.60516	0.0355552	11	6.4	0	0				AT1G18485.1	1e-147	Pentatricopeptide repeat (PPR) superfamily protein
GRMZM5G830545	Transport facilitation	5.60516	0.0376029	11.3	7.3	0	0				AT1G10010.1	2e-170	amino acid permease 8
GRMZM2G102968	Transport facilitation	5.48233	0.0473231	10.4	3.3	0	0	LOC_Os07g05040.1	2e-104	cadmium-induced protein, putative, expressed	AT4G19070.1	7e-38	Putative membrane lipoprotein
GRMZM2G126566	Transcription	7.49015	7.20995e-07	42.6	14.4	0	0	LOC_Os09g23620.1	2e-102	MYB family transcription factor, putative, expressed	AT1G66230.1	1e-85	myb domain protein 20
GRMZM2G001205	Transcription	6.95612	5.39102e-05	29.1	13.4	0	0				AT2G28710.1	2e-26	C2H2-type zinc finger family protein
GRMZM2G084583	Transcription	6.64856	0.000227655	23.3	9.2	0	0	LOC_Os08g43550.1	6e-121	MYB family transcription factor, putative, expressed	AT4G38620.1	2e-92	myb domain protein 4
GRMZM2G430849	Transcription	6.25717	0.00177916	18.2	5.9	0	0	LOC_Os07g48450.1	2e-138	no apical meristem protein, putative, expressed	AT1G69490.1	2e-80	NAC-like, activated by AP3/PI
GRMZM2G002915	Transcription	6.25717	0.00201847	18.2	7.1	0	0	LOC_Os09g21180.1	1e-69	homeobox associated leucine zipper, putative, expressed	AT3G01470.1	5e-41	homeobox 1
GRMZM2G089557	Transcription	6.01277	0.00608823	15.2	5	0	0	LOC_Os07g39960.1	1e-38	ZOS7-07 - C2H2 zinc finger protein, expressed	AT3G49930.1	2e-30	C2H2 and C2HC zinc fingers superfamily protein
GRMZM2G414252	Transcription	6.01277	0.00815047	15.4	7.7	0	0	LOC_Os09g28210.1	4e-54	bHelix-loop-helix transcription factor, putative, expressed	AT5G67060.1	8e-32	basic helix-loop-helix (bHLH) TranscriptionA-binding superfamily protein
GRMZM2G431445	Transcription	5.92115	0.0084733	14.2	3	0	0	LOC_Os03g58020.1	6e-77	acetyltransferase, GNAT family, putative, expressed	AT2G32030.1	3e-53	Acyl-CoA N-acyltransferases (NAT) superfamily protein
GRMZM2G119999	Transcription	5.92115	0.0127042	14.1	8.8	0	0	LOC_Os10g23090.1	1e-93	homeobox associated leucine zipper, putative, expressed	AT4G40060.1	5e-42	homeobox protein 16
GRMZM2G431243	Transcription	5.82332	0.0191731	13.6	8.7	0	0	LOC_Os07g43030.1	0	calmodulin-binding transcription activator, putative, expressed	AT5G64220.1	0	Calmodulin-binding transcription activator protein with CG-1 and Ankyrin domains
GRMZM2G088413	Transcription	5.71836	0.0192485	12.3	0.8	0	0	LOC_Os03g42410.1	3e-74	B3 TranscriptionA binding domain containing protein	AT4G33280.1	2e-29	AP2/B3-like transcriptional factor family protein
GRMZM2G089106	Transcription	5.60516	0.0304899	11.2	2.6	0	0	LOC_Os08g03610.1	2e-48	LSD1 zinc finger domain containing protein, expressed	AT4G20380.8	8e-19	LSD1 zinc finger family protein
GRMZM2G178062	Transcription	5.48233	0.0469267	10.4	2.5	0	0	LOC_Os04g20420.1	0	TranscriptionA binding protein, putative, expressed	AT1G10280.1	7e-145	Core-2/I-branching beta-1,6-N-acetylglucosaminyltransferase family protein
GRMZM2G479760	Transcription	5.48233	0.0469267	10.4	2.5	0	0	LOC_Os02g52780.1	5e-108	bZIP transcription factor, putative, expressed	AT3G19290.3	2e-44	ABRE binding factor 4
GRMZM2G433184	Cell rescue and defense	7.20949	1.49047e-06	35	4.1	0	0	LOC_Os11g42500.1	1e-62	dirigent, putative, expressed	AT5G42500.1	9e-34	Disease resistance-responsive (dirigent-like protein) family protein
GRMZM2G014055	Cell rescue and defense	7.12988	5.69286e-06	32.7	7.6	0	0				AT1G59730.1	7e-11	thioredoxin H-type 7
GRMZM2G059502	Cell rescue and defense	6.8607	7.41361e-05	28	11.6	0	0	LOC_Os08g35160.1	3e-55	heat shock protein DnaJ, putative, expressed	AT3G14200.1	3e-38	Chaperone DnaJ-domain superfamily protein
GRMZM2G436084	Cell rescue and defense	6.81052	3.83892e-05	26.4	2.3	0	0	LOC_Os03g58630.1	2e-16	thioredoxin, putative, expressed	AT1G19730.1	7e-15	Thioredoxin superfamily protein
GRMZM2G126763	Cell rescue and defense	6.70459	9.00608e-05	24.4	3.6	0	0	LOC_Os03g04250.1	3e-139	glutathione S-transferase, putative, expressed	AT2G47730.1	1e-46	glutathione S-transferase phi 8
GRMZM2G333659	Cell rescue and defense	6.64856	0.000148048	23.8	4.8	0	0	LOC_Os03g26260.1	2e-177	NB-ARC domain containing protein, expressed	AT3G46530.1	6e-42	NB-ARC domain-containing disease resistance protein
GRMZM2G125918	Cell rescue and defense	6.09892	0.00395327	16.3	5.3	0	0	LOC_Os04g59370.1	6e-130	thaumatin, putative, expressed	AT1G77700.1	2e-104	Pathogenesis-related thaumatin superfamily protein
GRMZM5G860607	Cell rescue and defense	5.92115	0.00899686	14.4	4.8	0	0	LOC_Os11g43580.1	4e-47	OsGrx_C16 - glutaredoxin subgroup III, expressed	AT4G15700.1	9e-32	Thioredoxin superfamily protein
GRMZM2G099984	Cell rescue and defense	5.92115	0.01791	14	11.1	0	0	LOC_Os05g04700.1	6e-28	OsRCI2-6 - Hydrophobic protein LTI6B, expressed	AT3G05880.1	1e-22	Low temperature and salt responsive protein family
GRMZM2G170509	Cell rescue and defense	5.60516	0.0304257	11.4	2	0	0	LOC_Os04g46710.1	2e-74	thioesterase family protein, putative, expressed	AT1G68280.1	3e-34	Thioesterase superfamily protein
GRMZM2G023827	Cell rescue and defense	5.60516	0.0314433	11.2	4.1	0	0	LOC_Os06g19130.1	3e-174	cadmium tolerance factor, putative, expressed	AT4G11000.1	2e-07	Ankyrin repeat family protein
GRMZM2G420758	Cell rescue and defense	5.60516	0.0353192	11.3	6.3	0	0				AT5G42510.1	3e-20	Disease resistance-responsive (dirigent-like protein) family protein
GRMZM2G371486	Cell rescue and defense	5.60516	0.0353192	11.6	6.2	0	0	LOC_Os03g02860.1	4e-21	heavy metal-associated domain containing protein, expressed	AT3G56891.1	6e-25	Heavy metal transport/detoxification superfamily protein
GRMZM2G108090	Cell rescue and defense	5.48233	0.0465942	10.3	0.7	0	0				AT5G37670.1	7e-07	HSP20-like chaperones superfamily protein
GRMZM2G000236	Cell rescue and defense	5.48233	0.0465942	10.3	0.7	0	0	LOC_Os06g11290.1	0	12-oxophytodienoate reductase, putative, expressed	AT1G76690.1	0	12-oxophytodienoate reductase 2
GRMZM2G036427	Cell rescue and defense	5.48233	0.0467546	10.3	2.3	0	0	LOC_Os12g36640.2	6e-93	universal stress protein domain containing protein, putative, expressed	AT2G47710.1	3e-70	Adenine nucleotide alpha hydrolases-like superfamily protein
GRMZM2G091643	Metabolism	7.17023	2.78331e-06	34.3	6.7	0	0	LOC_Os07g17970.2	0	AMP-binding domain containing protein, expressed	AT5G63380.1	3e-118	AMP-dependent synthetase and ligase family protein
GRMZM2G302002	Metabolism	7.04561	6.99241e-06	31.4	5.3	0	0				AT5G48930.1	7e-34	hydroxycinnamoyl-CoA shikimate/quinate hydroxycinnamoyl transferase
AC209819.3_FG005	Metabolism	7.04561	1.14223e-05	31.4	8.8	0	0	LOC_Os12g25450.1	2e-160	O-methyltransferase, putative, expressed	AT4G35160.1	8e-55	O-methyltransferase family protein
GRMZM2G428027	Metabolism	6.95612	3.92056e-05	29.3	11.2	0	0	LOC_Os02g53130.1	0	nitrate reductase, putative, expressed	AT1G77760.1	0	nitrate reductase 1
GRMZM2G179679	Metabolism	6.9092	2.8398e-05	28.6	7.6	0	0	LOC_Os05g12320.1	5e-106	nodulin MtN3 family protein, putative, expressed	AT5G53190.1	3e-63	Nodulin MtN3 family protein
GRMZM5G822100	Metabolism	6.70459	0.000145374	24.9	8.1	0	0	LOC_Os02g29960.1	0	cytochrome P450, putative, expressed	AT5G07990.1	3e-108	Cytochrome P450 superfamily protein
GRMZM2G444560	Metabolism	6.70459	0.000332023	24.1	11.1	0	0	LOC_Os01g19260.1	0	ATPase, putative, expressed	AT3G28610.1	4e-134	P-loop containing nucleoside triphosphate hydrolases superfamily protein
GRMZM2G097981	Metabolism	6.64856	0.000214449	24	8.1	0	0	LOC_Os11g43200.1	4e-104	tropinone reductase 2, putative, expressed	AT2G29360.1	1e-95	NAD(P)-binding Rossmann-fold superfamily protein
GRMZM2G099967	Metabolism	6.59027	0.000198435	22.6	2.6	0	0	LOC_Os06g17570.1	2e-82	embryogenesis transmembrane protein, putative, expressed	AT5G50140.1	4e-10	Ankyrin repeat family protein
GRMZM2G150280	Metabolism	6.39976	0.000693786	19.6	3.9	0	0				AT5G10860.1	1e-61	Cystathionine beta-synthase (CBS) family protein
GRMZM2G367668	Metabolism	6.25717	0.00162426	17.8	4.9	0	0				AT2G29130.1	0	laccase 2
GRMZM2G094955	Metabolism	6.25717	0.00186554	18.3	6.3	0	0	LOC_Os11g31190.1	8e-141	nodulin MtN3 family protein, putative, expressed	AT5G23660.1	5e-87	homolog of Medicago truncatula MTN3
GRMZM2G110511	Metabolism	6.09892	0.00388262	15.8	4.9	0	0	LOC_Os04g46980.1	0	cis-zeatin O-glucosyltransferase, putative, expressed	AT2G15480.1	2e-50	UDP-glucosyl transferase 73B5
GRMZM2G123654	Metabolism	6.01277	0.0057757	15.3	4.3	0	0	LOC_Os08g07720.1	4e-177	transferase family protein, putative, expressed	AT3G29670.1	9e-46	HXXXD-type acyl-transferase family protein
GRMZM5G800407	Metabolism	6.01277	0.0057757	15.3	4.3	0	0	LOC_Os08g07720.1	4e-177	transferase family protein, putative, expressed	AT3G29670.1	9e-46	HXXXD-type acyl-transferase family protein
GRMZM2G133322	Metabolism	5.92115	0.0084199	14.1	2.6	0	0	LOC_Os03g22590.1	8e-108	nodulin MtN3 family protein, putative, expressed	AT3G48740.1	4e-76	Nodulin MtN3 family protein
GRMZM2G034958	Metabolism	5.92115	0.00927165	14.4	5.3	0	0				AT1G71691.2	4e-102	GDSL-like Lipase/Acylhydrolase superfamily protein
GRMZM2G057963	Metabolism	5.71836	0.0202092	12.1	3.9	0	0	LOC_Os11g32750.1	1e-115	hydrolase, NUDIX family, domain containing protein, expressed	AT1G12880.1	2e-60	nudix hydrolase homolog 12
GRMZM2G001938	Metabolism	5.60516	0.030804	11.4	3	0	0	LOC_Os07g09050.1	0	exostosin family protein, putative, expressed	AT5G03795.1	2e-168	Exostosin family protein
GRMZM2G332522	Metabolism	5.48233	0.0470563	10.3	3.2	0	0	LOC_Os08g38900.1	2e-135	caffeoyl-CoA O-methyltransferase, putative, expressed	AT4G34050.1	7e-103	S-adenosyl-L-methionine-dependent methyltransferases superfamily protein
GRMZM2G336865	Metabolism	5.48233	0.047827	10.6	3.8	0	0				AT3G18180.1	1e-96	Glycosyltransferase family 61 protein
GRMZM2G112538	Development	6.9092	1.79758e-05	28.3	2.5	0	0	LOC_Os03g18850.1	1e-99	pathogenesis-related Bet v I family protein, putative, expressed	AT2G40330.1	4e-06	PYR1-like 6
GRMZM2G112524	Development	6.9092	1.92924e-05	28.5	3.7	0	0	LOC_Os03g18850.1	1e-99	pathogenesis-related Bet v I family protein, putative, expressed	AT2G40330.1	4e-06	PYR1-like 6
AC203957.3_FG001	Development	6.70459	0.000178563	25.1	10	0	0	LOC_Os05g38380.1	2e-06	expressed protein	AT1G68825.1	5e-09	ROTUNDIFOLIA like 15
GRMZM2G167220	Development	6.59027	0.000205846	22.7	3.3	0	0	LOC_Os01g71310.1	0	cytokinin dehydrogenase precursor, putative, expressed	AT2G41510.1	0	cytokinin oxidase/dehydrogenase 1
GRMZM2G338454	Development	6.52952	0.0005585	22.2	9.9	0	0	LOC_Os11g05470.1	8e-69	RCN1 Centroradialis-like1 homogous to TFL1 gene; contains Pfam profile PF01161: Phosphatidylethanolamine-binding protein, expressed	AT2G27550.1	2e-60	centroradialis
GRMZM2G151811	Development	6.4661	0.000675456	20.7	8.1	0	0	LOC_Os07g48630.2	0	ethylene-insensitive 3, putative, expressed	AT3G20770.1	1e-144	Ethylene insensitive 3 family protein
GRMZM2G167497	Development	6.4661	0.000761719	21.2	9.2	0	0	LOC_Os07g41320.1	0	COBRA-like protein precursor, putative, expressed	AT5G15630.1	0	COBRA-like extracellular glycosyl-phosphatidyl inositol-anchored protein family
AC207043.3_FG002	Development	6.18021	0.00443559	17.4	9	0	0	LOC_Os02g07690.1	1e-46	VQ domain containing protein, putative, expressed	AT4G39720.1	1e-12	VQ motif-containing protein
GRMZM2G134040	Development	6.01277	0.00538632	15	1.5	0	0	LOC_Os07g02230.1	3e-59	retrotransposon protein, putative, unclassified, expressed	AT5G08020.1	3e-19	RPA70-kDa subunit B
GRMZM2G172053	Development	5.71836	0.0192485	12.3	0.8	0	0	LOC_Os03g03540.1	3e-63	no apical meristem protein, putative, expressed	AT2G18060.1	3e-25	vascular related NAC-domain protein 1
GRMZM2G127121	Development	5.60516	0.0300708	11.3	0.3	0	0	LOC_Os02g39064.1	9e-120	osFTL5 FT-Like5 homologous to Flowering Locus T gene; contains Pfam profile PF01161: Phosphatidylethanolamine-binding protein, expressed	AT1G65480.1	5e-89	PEBP (phosphatidylethanolamine-binding protein) family protein
GRMZM2G003769	Development	5.60516	0.030804	11.4	3	0	0	LOC_Os04g45210.1	3e-134	peroxisomal biogenesis factor 11, putative, expressed	AT3G47430.1	8e-93	peroxin 11B
GRMZM2G076634	Signal transduction	6.8607	3.27666e-05	27.7	5.6	0	0	LOC_Os03g48270.1	0	CAMK_CAMK_like.21 - CAMK includes calcium/calmodulin depedent protein kinases, expressed	AT1G74740.1	5e-180	calcium-dependent protein kinase 30
GRMZM2G091973	Signal transduction	6.8607	4.76891e-05	27	6.2	0	0	LOC_Os05g47690.1	2e-100	reticulon domain containing protein, putative, expressed	AT3G18260.1	6e-63	Reticulon family protein
GRMZM2G349655	Signal transduction	6.64856	0.00017771	23.8	6.6	0	0	LOC_Os08g04890.1	8e-98	OsCML32 - Calmodulin-related calcium sensor protein, expressed	AT4G20780.1	6e-63	calmodulin like 42
GRMZM2G128644	Signal transduction	6.39976	0.000751325	20.1	5	0	0	LOC_Os03g20440.1	1e-37	VQ domain containing protein, putative, expressed	AT2G41010.1	4e-09	calmodulin (CAM)-binding protein of 25 kDa
GRMZM2G162829	Signal transduction	6.18021	0.00236841	17.2	3.4	0	0	LOC_Os06g45630.1	0	expressed protein	AT3G47570.1	0	Leucine-rich repeat protein kinase family protein
AC209739.3_FG003	Signal transduction	6.09892	0.00342556	16	0.5	0	0	LOC_Os07g47400.1	2e-64	SRC2 protein, putative, expressed	AT4G15755.1	1e-20	Calcium-dependent lipid-binding (CaLB domain) family protein
GRMZM2G426732	Signal transduction	6.09892	0.00362555	16	3.3	0	0				AT4G39110.1	0	Malectin/receptor-like protein kinase family protein
GRMZM2G302293	Signal transduction	5.92115	0.00902519	14.3	4.6	0	0				AT5G53900.2	8e-141	Serine/threonine-protein kinase WNK (With No Lysine)-related
GRMZM2G419452	Signal transduction	5.92115	0.0112959	14.2	7.4	0	0	LOC_Os08g44660.1	5e-45	EF hand family protein, putative, expressed	AT5G17480.1	3e-33	pollen calcium-binding protein 1
GRMZM2G430780	Signal transduction	5.60516	0.0309126	11.4	3	0	0	LOC_Os03g47470.1	0	STE_PAK_Ste20_STLK.4 - STE kinases include homologs to sterile 7, sterile 11 and sterile 20 from yeast, expressed	AT4G14480.1	4e-152	Protein kinase superfamily protein
GRMZM2G308074	Signal transduction	5.60516	0.0356357	11.4	6.4	0	0	LOC_Os06g10230.1	6e-18	receptor-like protein kinase 5 precursor, putative, expressed	AT2G26330.1	2e-14	Leucine-rich receptor-like protein kinase family protein
GRMZM2G364375	Signal transduction	5.48233	0.0467546	10.3	2.3	0	0				AT4G21380.1	0	receptor kinase 3
GRMZM2G022659	Proteolytic degradation	6.59027	0.000190292	22.7	0.6	0	0	LOC_Os01g22980.1	0	OsSCP3 - Putative Serine Carboxypeptidase homologue, expressed	AT3G17180.1	0	serine carboxypeptidase-like 33
GRMZM2G136495	Proteolytic degradation	6.09892	0.0038158	15.9	4.7	0	0	LOC_Os03g27590.1	0	OsSCP18 - Putative Serine Carboxypeptidase homologue, expressed	AT2G27920.1	2e-179	serine carboxypeptidase-like 51
GRMZM2G152895	Proteolytic degradation	5.60516	0.0303191	11.3	1.6	0	0	LOC_Os03g13030.2	3e-176	lecithin cholesterol acyltransferase, putative, expressed	AT1G27480.1	8e-86	alpha/beta-Hydrolases superfamily protein
GRMZM2G048161	Proteolytic degradation	5.60516	0.030804	11.4	3	0	0				AT2G03200.1	4e-73	Eukaryotic aspartyl protease family protein
GRMZM2G073223	Proteolytic degradation	5.60516	0.0342477	11	5.7	0	0				AT5G59810.1	1e-171	Subtilase family protein
AC233938.1_FG003	Unclassified	8.14511	4.97308e-11	67.1	7.7	0	0	LOC_Os02g37610.1	2e-19	expressed protein
GRMZM2G083117	Unclassified	7.97329	4.31855e-10	59.8	6.5	0	0	LOC_Os01g72560.1	1e-53	expressed protein	AT2G41200.1	3e-10
GRMZM2G065781	Unclassified	7.45792	3.07415e-07	41.3	9.8	0	0	LOC_Os02g09760.1	1e-11	expressed protein
GRMZM2G053485	Unclassified	7.39119	3.25852e-07	39.6	6.7	0	0
GRMZM5G803638	Unclassified	7.24771	1.85394e-06	35.5	7.3	0	0
GRMZM2G567452	Unclassified	7.24771	9.17745e-06	36.3	14.2	0	0
GRMZM2G376927	Unclassified	7.17023	1.92294e-06	34.1	2.5	0	0	LOC_Os12g37900.1	1e-47	expressed protein	AT1G07795.1	2e-20
GRMZM5G843434	Unclassified	6.70459	0.000221253	24.2	11.4	0	0	LOC_Os11g21804.1	7e-25	expressed protein
GRMZM2G009792	Unclassified	6.59027	0.000205846	22.7	3.3	0	0
GRMZM5G815545	Unclassified	6.59027	0.000227655	22.7	4.9	0	0
GRMZM2G385787	Unclassified	6.59027	0.0020718	22.1	14.6	0	0
GRMZM5G886799	Unclassified	6.52952	0.00213719	21.1	13.7	0	0	LOC_Os10g36830.1	0	transmembrane and coiled-coil domain-containing protein 4, putative, expressed	AT4G36210.3	0	Protein of unknown function (DUF726)
GRMZM5G842168	Unclassified	6.4661	0.000462552	20.9	3.6	0	0
GRMZM2G305839	Unclassified	6.39976	0.00147536	19.5	11.1	0	0
GRMZM2G148964	Unclassified	6.33023	0.0289855	18.4	18.4	0	0
GRMZM2G177863	Unclassified	6.25717	0.00146124	17.9	0.8	0	0	LOC_Os06g47930.1	2e-65	expressed protein	AT1G69360.1	6e-08	Plant protein of unknown function (DUF863)
GRMZM2G335767	Unclassified	6.25717	0.00201847	18.2	7.1	0	0
GRMZM2G463498	Unclassified	6.18021	0.00230144	16.9	2.6	0	0	LOC_Os10g22869.1	3e-06	expressed protein
GRMZM2G049990	Unclassified	6.18021	0.00309077	17	7.3	0	0	LOC_Os09g24620.1	1e-29	expressed protein
GRMZM2G039322	Unclassified	6.09892	0.00346266	16.1	1.2	0	0	LOC_Os11g07070.1	7e-20	expressed protein	AT3G49601.1	1e-26
GRMZM2G065854	Unclassified	6.09892	0.00402293	16.1	5.3	0	0
GRMZM2G151671	Unclassified	6.09892	0.00797192	15.6	7.8	0	0
GRMZM5G843781	Unclassified	6.01277	0.00561284	15	3.6	0	0	LOC_Os09g27160.1	1e-58	expressed protein
GRMZM2G027519	Unclassified	6.01277	0.00561284	15	3.6	0	0	LOC_Os09g27160.1	1e-58	expressed protein
GRMZM5G814904	Unclassified	6.01277	0.00570386	15.3	3.7	0	0
GRMZM2G056224	Unclassified	6.01277	0.00588831	15.3	4.6	0	0
GRMZM5G869762	Unclassified	6.01277	0.00591639	14.9	5	0	0
AC194854.3_FG005	Unclassified	6.01277	0.0112638	14.7	7.5	0	0
GRMZM2G160862	Unclassified	6.01277	0.0127893	14.7	8.8	0	0
GRMZM2G578045	Unclassified	5.92115	0.0083175	14.2	1.7	0	0
GRMZM2G345270	Unclassified	5.92115	0.0084733	14.2	3	0	0	LOC_Os01g24080.1	1e-122	expressed protein	AT5G45530.1	6e-10	Protein of unknown function (DUF594)
GRMZM2G509650	Unclassified	5.92115	0.0084733	14.2	3	0	0
GRMZM2G540234	Unclassified	5.92115	0.0084733	14.2	3.2	0	0
GRMZM5G808768	Unclassified	5.92115	0.00864344	14.1	4.1	0	0
AC186323.3_FG008	Unclassified	5.92115	0.00926118	14	5.7	0	0
GRMZM5G868202	Unclassified	5.92115	0.00926118	14	5.7	0	0
GRMZM5G867464	Unclassified	5.82332	0.0126252	13.2	1.7	0	0
GRMZM2G440280	Unclassified	5.82332	0.0127893	13.3	2.3	0	0
GRMZM2G406026	Unclassified	5.82332	0.0132925	13.4	3.9	0	0	LOC_Os04g33710.1	1e-42	expressed protein
GRMZM2G440009	Unclassified	5.82332	0.0136475	13	4.8	0	0	LOC_Os05g40630.1	4e-86	DUF567 domain containing protein, putative, expressed	AT2G38640.1	1e-39	Protein of unknown function (DUF567)
GRMZM2G059306	Unclassified	5.82332	0.0154288	13	7.2	0	0
GRMZM2G484234	Unclassified	5.82332	0.0169702	13.7	8.1	0	0
GRMZM2G021973	Unclassified	5.82332	0.0195169	13.1	9	0	0
GRMZM2G155738	Unclassified	5.71836	0.0198289	12.4	2.9	0	0
GRMZM5G809350	Unclassified	5.71836	0.0235695	12.5	6.4	0	0
GRMZM2G089776	Unclassified	5.71836	0.0237551	12.4	6.5	0	0	LOC_Os06g42620.1	8e-20	expressed protein	AT3G05858.1	1e-06
GRMZM2G555959	Unclassified	5.71836	0.0244072	12.2	7.1	0	0
GRMZM5G855897	Unclassified	5.60516	0.0300708	11.3	0.3	0	0
GRMZM2G390059	Unclassified	5.60516	0.0301786	11.3	1.4	0	0
AC201809.4_FG002	Unclassified	5.60516	0.0313486	11.2	4.1	0	0
GRMZM2G329077	Unclassified	5.60516	0.032373	11.6	4.8	0	0
GRMZM2G413687	Unclassified	5.60516	0.032373	11.6	4.8	0	0	LOC_Os05g39500.1	3e-81	DUF640 domain containing protein, putative, expressed	AT1G07090.1	3e-85	Protein of unknown function (DUF640)
GRMZM5G859954	Unclassified	5.48233	0.046635	10.4	1.1	0	0
GRMZM2G116671	Unclassified	5.48233	0.046635	10.4	1.1	0	0	LOC_Os05g34500.1	8e-31	expressed protein
GRMZM2G034056	Unclassified	5.48233	0.046635	10.4	1.1	0	0
GRMZM5G883712	Unclassified	5.48233	0.0467546	10.3	2.3	0	0
GRMZM5G803216	Unclassified	5.48233	0.0467546	10.3	2.3	0	0
GRMZM2G363183	Unclassified	5.48233	0.0467546	10.3	2.3	0	0
GRMZM2G006851	Unclassified	5.48233	0.0470155	10.5	2.7	0	0
GRMZM2G079126	Unclassified	5.48233	0.0483627	10.2	4.5	0	0
GRMZM2G391705	Unclassified	5.48233	0.0497366	10.7	5.2	0	0	LOC_Os03g30060.1	2e-18	expressed protein
GRMZM2G309847	Unclassified	5.48233	0.0497366	10.7	5.2	0	0	LOC_Os06g21410.1	1e-11	arabinogalactan peptide 23 precursor, putative, expressed	AT2G41905.1	2e-09
GRMZM2G365875	Unclassified	5.48233	0.0497366	10.7	5.2	0	0	LOC_Os07g02480.1	1e-13	expressed protein	AT4G19090.1	4e-07	Protein of unknown function (DUF594)
*TPTM_Cob, transcripts per ten million reads in the cob; TPTM_Floret, transcripts per ten million reads in florets.
