# Supplementary material for: Asymmetric transcriptomic signatures between the cob and florets in the maize ear under optimal- and low-nitrogen conditions at silking, and functional characterization of amino acid transporters ZmAAP4 and ZmVAAT3
Source: J Exp Bot. 2015 Jul 1;66(20):6149–66. doi: 10.1093/jxb/erv315 (PMC4588875; doi:10.1093/jxb/erv315)
Supplement: Supplementary Data [file supp_erv315_jexbot146183_file005.xls]

## Sheet: Cob
Table S8. List of differentially expressed genes in the cob in response to LN.
Gene ID	Function classfication	logFC	FDR	TPTM_LN*	se	TPTM_ON*	se	Best_hit_in_rice	E_value	Annotation	Best_hit_in_Arabidopsis	E_value	Short_description
GRMZM2G042756	Transcription	7.46861	1.61911e-06	41.4	8.5	0	0	LOC_Os04g48350.1	2e-106	dehydration-responsive element-binding protein, putative, expressed	AT4G25470.1	1e-52	C-repeat/DRE binding factor 2
GRMZM2G018314	Transcription	6.10952	0.0111819	16	3.3	0	0	LOC_Os04g49310.1	0	tRNA-splicing endonuclease positive effector-related, putative, expressed	AT5G52090.1	1e-108	P-loop containing nucleoside triphosphate hydrolases superfamily protein
GRMZM2G011357	Transcription	5.93173	0.0249792	13.7	3.5	0	0	LOC_Os10g28330.1	8e-131	ZOS10-04 - C2H2 zinc finger protein, expressed	AT4G02670.1	7e-98	indeterminate(ID)-domain 12
GRMZM2G050307	Transcription	3.52339	2.94114e-06	79.7	15.4	6.7	1.2	LOC_Os02g48770.1	0	SAM dependent carboxyl methyltransferase, putative, expressed	AT3G11480.1	8e-77	S-adenosyl-L-methionine-dependent methyltransferases superfamily protein
GRMZM2G032742	Transcription	3.43189	0.0157927	22.4	2.4	1.8	1.8	LOC_Os01g54380.1	5e-34	PPR repeat domain containing protein, putative, expressed	AT2G27800.1	2e-23	Tetratricopeptide repeat (TPR)-like superfamily protein
GRMZM2G144997	Transcription	3.28316	6.29271e-06	136.7	25.8	13.8	8.9	LOC_Os03g20730.1	3e-55	chaperone protein dnaJ, putative, expressed	AT4G13830.2	1e-19	DNAJ-like 20
GRMZM2G156472	Transcription	3.26074	3.24873e-05	108	34.5	11	5.7	LOC_Os02g46980.1	0	pentatricopeptide, putative, expressed	AT1G31920.1	4e-180	Tetratricopeptide repeat (TPR)-like superfamily protein
GRMZM2G137510	Transcription	3.17187	0.0108746	27.4	3	2.8	2.8	LOC_Os12g31748.2	2e-85	OsMADS20 - MADS-box family gene with MIKCc type-box, expressed	AT5G60910.1	5e-52	AGAMOUS-like 8
GRMZM2G000451	Transcription	2.79817	0.0256249	59.9	35.1	8.4	1.4	LOC_Os03g24610.1	8e-148	endonuclease/exonuclease/phosphatase family domain containing protein, expressed	AT3G21530.1	1e-144	DNAse I-like superfamily protein
GRMZM2G156517	Transcription	2.61191	1.1439e-06	526.6	53	86.5	24.3				AT5G53300.1	1e-103	ubiquitin-conjugating enzyme 10
GRMZM2G118687	Transcription	2.29435	1.89261e-05	227.8	28.3	45.7	9.5	LOC_Os06g04000.1	8e-115	peptidyl-prolyl cis-trans isomerase, putative, expressed	AT1G01940.1	9e-107	Cyclophilin-like peptidyl-prolyl cis-trans isomerase family protein
GRMZM2G058868	Transcription	2.22717	0.0441176	39.8	12.7	8.6	1.9	LOC_Os07g01180.1	3e-38	ZOS7-01 - C2H2 zinc finger protein, expressed	AT2G37740.1	4e-23	zinc-finger protein 10
GRMZM2G071272	Transcription	2.21582	0.00203133	445.9	153.2	98.5	27	LOC_Os09g26260.1	0	AAA-type ATPase family protein, putative, expressed	AT5G57480.1	0	P-loop containing nucleoside triphosphate hydrolases superfamily protein
GRMZM2G117007	Transcription	2.20268	9.51657e-05	140.1	11.3	30.1	2.9	LOC_Os05g03760.1	0	zinc finger family protein, putative, expressed	AT5G58620.1	1e-88	zinc finger (CCCH-type) family protein
GRMZM2G567897	Transcription	2.09021	0.000748431	348	91.4	83.4	7.7				AT3G46620.1	1e-88	zinc finger (C3HC4-type RING finger) family protein
GRMZM2G157855	Transcription	2.082	0.0320039	56.5	14.8	12.9	6.4	LOC_Os10g34590.1	3e-149	zinc finger, C3HC4 type domain containing protein, expressed	AT3G19950.1	4e-73	RING/U-box superfamily protein
GRMZM2G432335	Transcription	1.90382	0.0389039	49.2	6.5	13.3	2.3	LOC_Os04g01480.1	0	zinc finger C-x8-C-x5-C-x3-H type family protein, expressed	AT2G28450.1	0	zinc finger (CCCH-type) family protein
GRMZM2G098058	Transcription	1.84192	0.00191357	1319.8	362.6	373.8	50.4	LOC_Os02g54130.2	3e-119	heat shock protein DnaJ, putative, expressed	AT3G14200.1	1e-46	Chaperone DnaJ-domain superfamily protein
GRMZM2G177867	Transcription	1.79882	0.0241794	260.5	83.3	78.3	8.6	LOC_Os03g53920.1	0	kinesin motor domain containing protein, putative, expressed	AT3G44050.1	0	P-loop containing nucleoside triphosphate hydrolases superfamily protein
GRMZM2G023786	Transcription	1.7014	0.042274	80.5	16.7	24.7	4.7				AT1G71000.1	1e-38	Chaperone DnaJ-domain superfamily protein
GRMZM5G819464	Transcription	1.6832	0.0131588	107.9	7.4	33.7	5.9	LOC_Os10g37500.1	0	AAA-type ATPase family protein, putative, expressed	AT2G46620.1	2e-136	P-loop containing nucleoside triphosphate hydrolases superfamily protein
GRMZM2G170982	Transcription	1.65816	0.0149644	106.1	5.8	33.7	5.9	LOC_Os10g37500.1	0	AAA-type ATPase family protein, putative, expressed	AT2G46620.1	3e-137	P-loop containing nucleoside triphosphate hydrolases superfamily protein
GRMZM2G422644	Transcription	1.62366	0.0171899	167.1	39.1	54.3	7.7	LOC_Os09g35880.1	1e-129	B-box zinc finger family protein, putative, expressed	AT2G21320.1	2e-72	B-box zinc finger family protein
AC233892.1_FG001	Transcription	1.58209	0.0360089	138	33.2	46.2	3.1	LOC_Os10g33700.2	0	PPR repeat containing protein, expressed	AT1G08610.1	3e-124	Pentatricopeptide repeat (PPR) superfamily protein
GRMZM2G018876	Transcription	1.5439	0.0149644	445.1	109	153.6	21.6	LOC_Os04g41560.2	6e-125	B-box zinc finger family protein, putative, expressed	AT1G06040.1	8e-71	B-box zinc finger family protein
GRMZM2G070034	Transcription	1.51038	0.00548975	313.2	35.3	111.8	9.6	LOC_Os10g39130.1	2e-107	OsMADS56 - MADS-box family gene with MIKCc type-box, expressed	AT2G45660.1	2e-65	AGAMOUS-like 20
GRMZM2G145444	Transcription	1.43734	0.00665759	735.3	89.5	271.7	34.3	LOC_Os02g09480.1	4e-139	myb-like DNA-binding domain containing protein, putative, expressed	AT5G67300.1	6e-70	myb domain protein r1
GRMZM2G047384	Transcription	1.43515	0.0253303	1422.8	220.8	534.2	138.8				AT5G44680.1	7e-113	DNA glycosylase superfamily protein
GRMZM2G159937	Transcription	1.42567	0.0338076	247.7	43.9	92.7	19.7				AT4G16430.1	5e-79	basic helix-loop-helix (bHLH) DNA-binding superfamily protein
GRMZM2G031963	Transcription	1.41844	0.0131588	246.3	12.1	92.3	12.1	LOC_Os04g39570.1	0	WRKY35, expressed	AT5G56270.1	2e-116	WRKY DNA-binding protein 2
GRMZM2G030762	Transcription	1.41682	0.0104609	2297.6	276.5	873.8	175.2	LOC_Os01g68700.2	0	BHLH transcription factor, putative, expressed	AT3G07340.1	2e-68	basic helix-loop-helix (bHLH) DNA-binding superfamily protein
GRMZM2G041328	Transcription	1.40529	0.0252267	4543.5	1080.9	1719.2	138.8	LOC_Os07g47500.1	0	histone-arginine methyltransferase CARM1, putative, expressed	AT3G06930.2	0	protein arginine methyltransferase 4B
GRMZM2G463525	Transcription	1.24029	0.0455865	255.1	28.5	108.8	11.1				AT5G39660.1	2e-62	cycling DOF factor 2
GRMZM5G816457	Transcription	1.2145	0.0429849	850	108.9	370.6	55.2	LOC_Os04g39570.1	0	WRKY35, expressed	AT5G56270.1	6e-111	WRKY DNA-binding protein 2
GRMZM2G093272	Transcription	-1.11572	0.0455461	1031.2	131.2	2224	79				AT3G53990.1	2e-69	Adenine nucleotide alpha hydrolases-like superfamily protein
GRMZM2G168707	Transcription	-1.19052	0.043629	218.1	25.4	496.2	37.1				AT5G19430.1	7e-62	RING/U-box superfamily protein
GRMZM2G078379	Transcription	-1.40627	0.0485776	211.8	53.4	557.5	70	LOC_Os10g36810.1	0	plus-3 domain containing protein, putative, expressed	AT3G51120.1	7e-136	DNA binding;zinc ion binding;nucleic acid binding;nucleic acid binding
GRMZM2G080725	Transcription	-1.45521	0.00263728	378.7	34.6	1049.3	94.1	LOC_Os03g48380.1	0	expressed protein	AT1G27150.1	1e-177	Tetratricopeptide repeat (TPR)-like superfamily protein
GRMZM2G078077	Transcription	-1.45927	0.00676821	414.7	35	1148.8	173.7	LOC_Os04g44440.1	1e-60	TCP family transcription factor, putative, expressed	AT5G23280.1	7e-42	TCP family transcription factor
GRMZM5G858197	Transcription	-1.50604	0.0321049	234.2	45.1	664.2	143.9				AT5G44080.1	1e-31	Basic-leucine zipper (bZIP) transcription factor family protein
GRMZM2G122116	Transcription	-1.51052	0.0306789	180.4	40.5	509.4	102.7	LOC_Os03g60910.1	0	PPR repeat domain containing protein, putative, expressed	AT1G74850.1	0	plastid transcriptionally active 2
GRMZM2G168665	Transcription	-1.64913	0.0236259	120.4	33.7	368.4	61.4	LOC_Os03g24590.1	7e-129	mTERF domain containing protein, expressed	AT2G36000.1	1e-56	Mitochondrial transcription termination factor family protein
GRMZM2G106344	Transcription	-1.66044	0.000793657	180.3	20.9	565	57.6	LOC_Os01g58194.1	0	protein disulfide isomerase, putative, expressed	AT1G60420.1	5e-89	DC1 domain-containing protein
GRMZM2G093404	Transcription	-1.78611	0.000567863	72.1	8.7	255.5	19.7	LOC_Os05g45020.1	3e-122	zinc finger/CCCH transcription factor, putative, expressed	AT2G25900.1	9e-48	Zinc finger C-x8-C-x5-C-x3-H type family protein
GRMZM2G014653	Transcription	-2.11157	0.00441272	142.2	36.9	602.2	171.7				AT1G01720.1	2e-117	NAC (No Apical Meristem) domain transcriptional regulator superfamily protein
GRMZM2G143640	Transcription	-2.13534	0.0142181	108	35	484.9	208.9	LOC_Os05g37060.1	8e-76	MYB family transcription factor, putative, expressed	AT5G58900.1	7e-46	Homeodomain-like transcriptional regulator
GRMZM2G108166	Transcription	-2.20269	0.0374975	9.9	4.6	44.7	6.1	LOC_Os07g49210.1	0	helicase conserved C-terminal domain containing protein, expressed	AT3G42670.1	0	chromatin remodeling 38
GRMZM2G011932	Transcription	-2.21788	3.30361e-05	146.9	34.5	681.5	77.4				AT2G46270.1	1e-63	G-box binding factor 3
GRMZM2G145974	Transcription	-2.28941	2.56269e-05	36	6.7	176.7	6.2	LOC_Os03g53900.1	2e-79	universal stress protein domain containing protein, putative, expressed	AT3G11930.3	2e-38	Adenine nucleotide alpha hydrolases-like superfamily protein
GRMZM2G101000	Transcription	-2.34154	0.0293376	11.9	10.4	62.8	11.6	LOC_Os09g23140.1	3e-149	endonuclease/exonuclease/phosphatase family domain containing protein, expressed	AT2G01900.1	2e-115	DNAse I-like superfamily protein
GRMZM2G347043	Transcription	-2.3959	0.0253303	213.1	63.4	1126.2	673.2	LOC_Os03g60080.1	1e-168	NAC domain-containing protein 67, putative, expressed	AT5G08790.1	1e-86	NAC (No Apical Meristem) domain transcriptional regulator superfamily protein
GRMZM2G127379	Transcription	-2.43259	0.00137	135.8	46.4	736.5	261.1	LOC_Os12g03040.1	2e-112	no apical meristem protein, putative, expressed	AT1G69490.1	1e-75	NAC-like, activated by AP3/PI
GRMZM2G123667	Transcription	-2.60467	0.0221476	7.7	3.9	47.3	18.5	LOC_Os11g08210.1	1e-143	no apical meristem protein, putative, expressed	AT5G08790.1	8e-93	NAC (No Apical Meristem) domain transcriptional regulator superfamily protein
GRMZM2G167560	Transcription	-2.83671	8.60139e-05	15.2	2.4	109	31.9	LOC_Os02g49230.4	0	CCT/B-box zinc finger protein, putative, expressed	AT3G07650.1	3e-121	CONSTANS-like 9
GRMZM2G436710	Transcription	-2.9193	3.36946e-06	16.3	4.9	129.8	23.7	LOC_Os10g35810.1	1e-116	thylakoid lumenal protein, putative, expressed	AT5G53490.3	4e-98	Tetratricopeptide repeat (TPR)-like superfamily protein
GRMZM2G001205	Transcription	-3.2634	0.0171899	2.7	2.7	29.1	13.4				AT2G28710.1	2e-26	C2H2-type zinc finger family protein
GRMZM2G004795	Transcription	-3.671	3.4337e-09	11.7	4	147.8	14.6				AT2G19810.1	2e-47	CCCH-type zinc finger family protein
GRMZM2G455587	Transcription	-4.15908	0.00132169	2.1	2.1	37.4	18.7				AT1G15510.1	0	Tetratricopeptide repeat (TPR)-like superfamily protein
GRMZM2G158636	Transcription	-5.83189	0.0358037	0	0	13.4	4.5	LOC_Os09g26190.1	2e-14	CBS domain containing protein, expressed	AT5G10690.1	1e-09	pentatricopeptide (PPR) repeat-containing protein / CBS domain-containing protein
GRMZM2G045431	Transcription	-5.83189	0.0429849	0	0	12.9	7.2	LOC_Os09g28210.1	4e-77	bHelix-loop-helix transcription factor, putative, expressed	AT5G67060.1	1e-40	basic helix-loop-helix (bHLH) DNA-binding superfamily protein
GRMZM2G084583	Transcription	-6.65721	0.0009004	0	0	23.3	9.2	LOC_Os08g43550.1	6e-121	MYB family transcription factor, putative, expressed	AT4G38620.1	2e-92	myb domain protein 4
GRMZM2G395429	signal transduction	6.41039	0.00244176	19.7	2.6	0	0	LOC_Os01g25540.1	3e-21	RALFL6 - Rapid ALkalinization Factor RALF family protein precursor, expressed	AT1G02900.1	8e-20	rapid alkalinization factor 1
GRMZM2G127121	signal transduction	2.94572	0.000748431	87.7	37	11.3	0.3	LOC_Os02g39064.1	9e-120	osFTL5 FT-Like5 homologous to Flowering Locus T gene; contains Pfam profile PF01161: Phosphatidylethanolamine-binding protein, expressed	AT1G65480.1	5e-89	PEBP (phosphatidylethanolamine-binding protein) family protein
GRMZM2G167892	signal transduction	2.45094	2.79743e-07	653.8	72.3	119.4	24.5	LOC_Os07g04910.1	2e-126	reticulon domain containing protein, putative, expressed	AT3G10260.3	1e-76	Reticulon family protein
GRMZM2G061537	signal transduction	2.22896	0.00480622	121.6	41.5	26.1	6.1	LOC_Os09g03620.1	2e-155	wall-associated receptor kinase-like 20 precursor, putative, expressed	AT2G11520.1	1e-143	calmodulin-binding receptor-like cytoplasmic kinase 3
GRMZM2G444621	signal transduction	1.75287	0.0253303	74.1	10	21.4	7				AT3G22930.1	8e-71	calmodulin-like 11
GRMZM2G127687	signal transduction	1.746	0.0021204	270.9	42.8	81.4	13.7	LOC_Os01g12390.1	0	inactive receptor kinase At2g26730 precursor, putative, expressed	AT4G23740.1	0	Leucine-rich repeat protein kinase family protein
GRMZM2G090177	signal transduction	1.7133	0.00373866	277	35.3	84.7	16.1	LOC_Os08g44850.1	1e-90	C2 domain containing protein, putative, expressed	AT5G23950.1	5e-44	Calcium-dependent lipid-binding (CaLB domain) family protein
GRMZM2G155593	signal transduction	1.70477	0.00147147	258	28.5	79.2	11	LOC_Os04g35240.1	0	CAMK_CAMK_like.25 - CAMK includes calcium/calmodulin depedent protein kinases, expressed	AT1G60940.1	0	SNF1-related protein kinase 2.10
GRMZM2G097900	signal transduction	1.61584	0.00776345	309.7	55.1	100	18.6	LOC_Os01g04330.1	3e-76	OsCML16 - Calmodulin-related calcium sensor protein, expressed	AT5G37770.1	3e-40	EF hand calcium-binding protein family
GRMZM2G149704	signal transduction	1.55598	0.00599279	491.8	35.6	168.3	37.8	LOC_Os01g43540.1	0	suppressor of G2 allele of SKP1, putative, expressed	AT4G23570.3	5e-144	phosphatase-related
GRMZM2G149132	signal transduction	1.45309	0.0393218	112	15.9	40.3	6	LOC_Os06g08140.1	0	protein phosphatase 2C, putative, expressed	AT2G25620.1	2e-120	DNA-binding protein phosphatase 1
GRMZM2G051842	signal transduction	1.35529	0.00785276	1411.8	89.2	558.4	93.3	LOC_Os01g01620.1	0	kinase, pfkB family, putative, expressed	AT1G19600.1	1e-176	pfkB-like carbohydrate kinase family protein
GRMZM2G166413	signal transduction	1.35172	0.0133127	396.1	45.7	157.6	7.1	LOC_Os01g52880.1	0	leucine-rich repeat family protein, putative, expressed	AT2G42800.1	2e-148	receptor like protein 29
GRMZM2G051677	signal transduction	1.34592	0.0036689	6669.3	484.2	2618.9	308.9				AT4G10260.1	5e-177	pfkB-like carbohydrate kinase family protein
GRMZM2G018372	signal transduction	-1.22126	0.0151623	433.7	13.3	1022.8	98.4				AT1G18670.1	0	Protein kinase superfamily protein
GRMZM2G104081	signal transduction	-1.32269	0.00748352	708.5	43.9	1771.7	187.2				AT4G29130.1	0	hexokinase 1
GRMZM2G466780	signal transduction	-1.43695	0.0452325	89	22.8	243	37.1				AT3G54090.1	0	fructokinase-like 1
GRMZM2G306345	signal transduction	-1.48752	0.018832	257.2	47.9	717.6	131.1				AT4G15530.5	0	pyruvate orthophosphate dikinase
GRMZM2G043242	signal transduction	-1.50935	0.0009004	560.6	65.6	1593.6	34.5	LOC_Os02g27000.1	0	ATP-binding region, ATPase-like domain containing protein, expressed	AT5G50780.1	0	Histidine kinase-, DNA gyrase B-, and HSP90-like ATPase family protein
GRMZM2G004511	signal transduction	-1.57712	0.0142662	117.6	15	348.4	80.4	LOC_Os03g59360.1	7e-126	remorin, putative, expressed	AT2G41870.1	5e-73	Remorin family protein
GRMZM2G165931	signal transduction	-1.76061	0.0182629	27.7	3.8	94.4	18.7	LOC_Os02g04840.1	0	GHMP kinases ATP-binding protein, putative, expressed	AT4G16130.1	0	arabinose kinase
GRMZM2G359986	signal transduction	-2.28453	0.0339606	7.6	1.3	38.1	10.9	LOC_Os05g25390.1	0	tyrosine protein kinase domain containing protein, putative, expressed	AT5G02070.1	0	Protein kinase family protein
GRMZM2G025459	signal transduction	-2.4554	0.00732339	15.2	4.1	84.2	30.4	LOC_Os05g41220.1	3e-135	SNF1-related protein kinase regulatory subunit beta-1, putative, expressed	AT5G21170.2	4e-85	5'-AMP-activated protein kinase beta-2 subunit protein
GRMZM2G048549	signal transduction	-2.54734	8.66822e-06	59.5	5.2	351.8	80	LOC_Os10g09850.1	0	EF hand family protein, putative, expressed	AT4G38810.2	5e-148	Calcium-binding EF-hand family protein
GRMZM2G437575	signal transduction	-2.62237	0.00011008	282.8	92.8	1743.9	410.8	LOC_Os05g46040.1	4e-58	protein phosphatase 2C, putative, expressed	AT4G26080.1	1e-42	Protein phosphatase 2C family protein
GRMZM2G021416	signal transduction	-3.06735	0.00061759	7.9	4.6	64.9	19.2	LOC_Os07g38530.2	0	STE_PAK_Ste20_Slob_Wnk.4 - STE kinases include homologs to sterile 7, sterile 11 and sterile 20 from yeast, expressed	AT3G04910.1	5e-176	with no lysine (K) kinase 1
GRMZM2G041774	signal transduction	-3.39565	0.00554257	2.8	1.5	31.9	11.9				AT2G32510.1	2e-69	mitogen-activated protein kinase kinase kinase 17
GRMZM2G081099	signal transduction	-6.33885	0.00372027	0	0	18.7	3.7	LOC_Os03g44270.1	4e-99	retrotransposon protein, putative, Ty1-copia subclass, expressed	AT2G42800.1	4e-86	receptor like protein 29
GRMZM2G154149	Photosynthesis	2.96978	0.013682	30.4	8.3	3.7	3.7	LOC_Os03g10800.1	0	BTBN4 - Bric-a-Brac, Tramtrack, Broad Complex BTB domain with non-phototropic hypocotyl 3 NPH3 domain, expressed	AT2G14820.1	0	Phototropic-responsive NPH3 family protein
GRMZM2G162158	Photosynthesis	2.18697	0.0108131	56.6	3.8	12.6	5.7	LOC_Os02g17940.3	1e-167	leucoanthocyanidin dioxygenase, putative, expressed	AT5G20400.1	5e-94	2-oxoglutarate (2OG) and Fe(II)-dependent oxygenase superfamily protein
GRMZM5G855347	Photosynthesis	-1.0221	0.0454035	1743.2	38.3	3556.5	256.9	LOC_Os03g08070.3	0	copper-transporting ATPase PAA1, putative, expressed	AT5G21930.1	0	P-type ATPase of Arabidopsis 2
GRMZM2G092174	Photosynthesis	-1.34353	0.0104921	128	4.7	326.2	19.4	LOC_Os03g19590.1	0	phytochrome B, putative, expressed	AT2G18790.1	0	phytochrome B
GRMZM2G413113	Photosynthesis	-1.3868	0.0295775	170.8	39	449.8	11.6				AT1G52770.1	1e-103	Phototropic-responsive NPH3 family protein
GRMZM2G420544	Photosynthesis	-1.68126	0.0312232	117.1	38.5	382.6	60.3				AT1G52770.1	3e-26	Phototropic-responsive NPH3 family protein
GRMZM2G009048	Photosynthesis	-2.17948	0.0230708	16.2	9.4	73.6	14.5	LOC_Os12g08770.1	9e-69	photosystem I reaction center subunit N, chloroplast precursor, putative, expressed	AT5G64040.2	6e-37	photosystem I reaction center subunit PSI-N, chloroplast, putative / PSI-N, putative (PSAN)
GRMZM2G069260	Photosynthesis	-2.42122	0.0154874	7.1	3.5	41.7	7.2	LOC_Os01g61410.1	0	NADH-ubiquinone oxidoreductase, mitochondrial precursor, putative, expressed	AT2G29990.1	0	alternative NAD(P)H dehydrogenase 2
GRMZM2G033515	Photosynthesis	-3.31368	0.000525928	49.9	16.2	486.1	265.3				AT1G65930.1	0	cytosolic NADP+-dependent isocitrate dehydrogenase
GRMZM2G087590	Photosynthesis	-5.83189	0.0355707	0	0	13.3	3.9				AT1G77090.1	8e-118	Mog1/PsbP/DUF1795-like photosystem II reaction center PsbP family protein
GRMZM2G104626	Metabolism	6.54016	0.00117371	21.3	3.7	0	0	LOC_Os03g14170.1	0	3-ketoacyl-CoA synthase, putative, expressed	AT1G01120.1	0	3-ketoacyl-CoA synthase 1
GRMZM2G170388	Metabolism	5.72892	0.0498584	12.6	3.4	0	0				AT1G02460.1	0	Pectin lyase-like superfamily protein
GRMZM2G127690	Metabolism	2.30199	0.0256249	62	19.1	12.3	6.5	LOC_Os02g33680.1	0	U-box domain containing protein, expressed	AT5G64660.1	5e-79	CYS, MET, PRO, and GLY protein 2
GRMZM2G136895	Metabolism	2.28222	0.000196391	528.6	122.6	111.6	28.2	LOC_Os04g54810.1	0	beta-D-xylosidase, putative, expressed	AT5G64570.1	0	beta-D-xylosidase 4
GRMZM2G107945	Metabolism	2.24365	0.0009004	932.7	177.6	203.2	61.6	LOC_Os11g34460.1	0	OsFBO10 - F-box and other domain containing protein, expressed	AT1G68050.1	0	flavin-binding, kelch repeat, f box 1
GRMZM2G327595	Metabolism	2.24073	6.43733e-05	171.2	25.5	36.8	1	LOC_Os07g46350.1	0	OsSCP40 - Putative Serine Carboxypeptidase homologue, expressed	AT3G63470.1	4e-174	serine carboxypeptidase-like 40
GRMZM2G106363	Metabolism	2.1866	5.90824e-05	195.9	20.2	43.7	7	LOC_Os11g34460.1	0	OsFBO10 - F-box and other domain containing protein, expressed	AT1G68050.1	0	flavin-binding, kelch repeat, f box 1
GRMZM2G176394	Metabolism	2.18134	0.00133398	89.4	11.8	19.8	1.2	LOC_Os07g07990.1	0	uncharacterized protein At4g06744 precursor, putative, expressed	AT3G24480.1	2e-127	Leucine-rich repeat (LRR) family protein
GRMZM2G429000	Metabolism	1.92289	0.00626642	4063.2	886.7	1062.2	290.7	LOC_Os04g46830.1	1e-48	LTPL122 - Protease inhibitor/seed storage/LTP family protein precursor, expressed	AT4G12510.1	4e-32	Bifunctional inhibitor/lipid-transfer protein/seed storage 2S albumin superfamily protein
GRMZM2G140665	Metabolism	1.88822	0.0255314	78.2	11.5	21.2	7.6	LOC_Os12g43670.1	3e-45	ergosterol biosynthetic protein 28, putative, expressed	AT1G10030.1	1e-41	homolog of yeast ergosterol28
GRMZM2G120449	Metabolism	1.88822	0.0255314	78.2	11.5	21.2	7.6	LOC_Os12g43670.1	3e-45	ergosterol biosynthetic protein 28, putative, expressed	AT1G10030.1	1e-41	homolog of yeast ergosterol28
GRMZM2G116167	Metabolism	1.86152	8.43893e-06	1626.7	159.4	456.4	7.9	LOC_Os06g49770.1	4e-45	LTPL86 - Protease inhibitor/seed storage/LTP family protein precursor, expressed	AT1G62790.1	6e-22	Bifunctional inhibitor/lipid-transfer protein/seed storage 2S albumin superfamily protein
GRMZM2G155680	Metabolism	1.84529	0.0369183	71.6	8	19.6	9.6	LOC_Os03g01880.1	3e-114	possible lysine decarboxylase domain containing protein, expressed	AT2G28305.1	9e-103	Putative lysine decarboxylase family protein
GRMZM2G099420	Metabolism	1.80637	0.043878	55.8	5.7	15.8	4.9	LOC_Os02g56680.1	0	dehydrogenase, putative, expressed	AT1G15950.1	8e-125	cinnamoyl coa reductase 1
GRMZM2G111998	Metabolism	1.79624	0.0476854	369.1	157.4	108.2	18.8	LOC_Os01g19220.1	0	beta-D-xylosidase, putative, expressed	AT5G09730.1	0	beta-xylosidase 3
GRMZM2G126900	Metabolism	1.78185	0.0252132	151	45.5	44.4	3.3	LOC_Os06g36560.1	0	inositol oxygenase, putative, expressed	AT1G14520.1	4e-171	myo-inositol oxygenase 1
GRMZM2G162276	Metabolism	1.73535	0.0051345	22741.5	3088.5	6855.5	1663.4	LOC_Os04g46830.1	3e-44	LTPL122 - Protease inhibitor/seed storage/LTP family protein precursor, expressed	AT4G12510.1	2e-29	Bifunctional inhibitor/lipid-transfer protein/seed storage 2S albumin superfamily protein
GRMZM2G010356	Metabolism	1.72471	0.0490817	151.1	22.6	45.1	20.6	LOC_Os03g24640.1	0	terpene synthase, putative, expressed	AT1G70080.1	5e-85	Terpenoid cyclases/Protein prenyltransferases superfamily protein
GRMZM2G030850	Metabolism	1.70045	0.000960793	703.9	116.1	219.1	30.6	LOC_Os10g07290.1	0	glycosyl hydrolases family 17, putative, expressed	AT1G32860.1	3e-128	Glycosyl hydrolase superfamily protein
GRMZM2G151738	Metabolism	1.68459	0.0283668	427.1	151.4	136	14.2	LOC_Os05g08770.1	0	uncharacterized protein At4g06744 precursor, putative, expressed	AT3G24480.1	2e-151	Leucine-rich repeat (LRR) family protein
GRMZM2G038152	Metabolism	1.67941	0.0302311	287.6	67.4	91.3	28.7	LOC_Os01g19480.1	0	kelch motif family protein, putative, expressed	AT1G18610.1	4e-51	Galactose oxidase/kelch repeat superfamily protein
GRMZM5G831102	Metabolism	1.67155	0.0009004	744.9	109.5	235.2	36.8	LOC_Os09g28690.1	0	gibberellin receptor GID1L2, putative, expressed	AT1G47480.1	2e-82	alpha/beta-Hydrolases superfamily protein
GRMZM2G090105	Metabolism	1.66177	0.0182023	156.5	29	49.3	12.9	LOC_Os03g43900.1	2e-72	phosphatidylinositol N-acetylglucosaminyltransferase subunit P, putative, expressed	AT2G39445.1	1e-53	Phosphatidylinositol N-acetylglucosaminyltransferase, GPI19/PIG-P subunit
GRMZM2G174396	Metabolism	1.65824	0.00748352	1029.5	234.5	334.1	42.3	LOC_Os09g20390.1	0	uncharacterized glycosyl hydrolase Rv2006/MT2062, putative, expressed	AT4G39770.1	3e-142	Haloacid dehalogenase-like hydrolase (HAD) superfamily protein
GRMZM2G050286	Metabolism	1.58061	0.0308833	722.8	181.4	251.8	51.6	LOC_Os01g46850.1	4e-22	expressed protein	AT2G46330.1	1e-24	arabinogalactan protein 16
GRMZM2G126505	Metabolism	1.53005	0.0110742	603.3	109.3	215	29.8	LOC_Os02g47470.1	0	cytochrome P450, putative, expressed	AT5G45340.1	0	cytochrome P450, family 707, subfamily A, polypeptide 3
GRMZM2G146192	Metabolism	1.50851	0.0252132	404.2	78.4	144	30.7	LOC_Os11g44950.2	0	glycosyl hydrolase family 3 protein, putative, expressed	AT1G02640.1	0	beta-xylosidase 2
GRMZM5G838414	Metabolism	1.50405	0.0206378	353.3	89.5	125.8	10.5	LOC_Os06g06280.1	0	galactosyltransferase family protein, putative, expressed	AT1G53290.1	1e-167	Galactosyltransferase family protein
GRMZM2G129973	Metabolism	1.49759	0.0287068	155	13.5	55.2	11.2	LOC_Os07g37040.1	2e-120	PB1 domain containing protein, expressed	AT4G05150.1	4e-41	Octicosapeptide/Phox/Bem1p family protein
GRMZM2G078887	Metabolism	1.47866	0.0101033	219.8	24.4	79.9	6.3	LOC_Os02g56900.1	3e-143	thioredoxin family protein, putative, expressed	AT3G07090.1	3e-108	PPPDE putative thiol peptidase family protein
GRMZM2G131749	Metabolism	1.47233	0.00745026	417.7	46.5	150.7	20.3				AT4G20140.1	0	Leucine-rich repeat transmembrane protein kinase
GRMZM2G154007	Metabolism	1.47026	0.00330137	2040.6	214.3	740.3	113.1	LOC_Os03g09020.1	2e-167	dehydrogenase, putative, expressed	AT5G42250.1	3e-161	Zinc-binding alcohol dehydrogenase family protein
GRMZM2G303964	Metabolism	1.44259	0.0404848	101.8	2.9	37.4	5.3	LOC_Os02g33680.1	0	U-box domain containing protein, expressed	AT5G64660.1	2e-79	CYS, MET, PRO, and GLY protein 2
GRMZM2G138800	Metabolism	1.38765	0.00474099	752.9	70.9	292.5	24.4				AT4G27270.1	1e-113	Quinone reductase family protein
GRMZM2G370745	Metabolism	1.37512	0.0190733	299.4	29.2	116.5	11.8				AT3G14680.1	0	cytochrome P450, family 72, subfamily A, polypeptide 14
GRMZM2G073814	Metabolism	1.32788	0.0190733	550	74.6	224	22.9	LOC_Os08g34720.1	0	D-3-phosphoglycerate dehydrogenase, chloroplast precursor, putative, expressed	AT4G34200.1	0	D-3-phosphoglycerate dehydrogenase
GRMZM2G107101	Metabolism	1.32772	0.0140407	961.7	149.7	380.4	21	LOC_Os01g08700.6	0	GIGANTEA, putative, expressed	AT1G22770.1	0	gigantea protein (GI)
GRMZM2G039841	Metabolism	1.31828	0.0390273	205.2	22.6	84	6.3	LOC_Os02g35090.1	2e-69	expressed protein	AT5G07020.1	4e-65	proline-rich family protein
GRMZM2G142743	Metabolism	1.29809	0.0443837	199.5	10.9	81.2	15.8	LOC_Os04g58210.1	1e-148	N-acetylglucosaminyl-phosphatidylinositol de-N-acetylase, putative, expressed	AT3G58130.1	1e-89	N-acetylglucosaminylphosphatidylinositol de-N-acetylase family protein
GRMZM2G301908	Metabolism	1.29488	0.0187687	663.5	101	271.5	10.9	LOC_Os08g38270.1	4e-89	fasciclin domain containing protein, expressed	AT5G55730.1	1e-42	FASCICLIN-like arabinogalactan 1
GRMZM2G001514	Metabolism	1.28202	0.0358037	838.4	66.4	343.1	75.8	LOC_Os05g48900.1	2e-74	fasciclin domain containing protein, expressed	AT2G20520.1	1e-37	FASCICLIN-like arabinogalactan 6
GRMZM2G107854	Metabolism	1.27464	0.0303831	347	34.8	143.2	23.7	LOC_Os03g11330.1	0	glycosyl transferase 8 domain containing protein, putative, expressed	AT5G15470.1	0	galacturonosyltransferase 14
GRMZM2G077316	Metabolism	1.24821	0.0358989	267.6	26.1	112.6	11.5	LOC_Os03g32314.1	9e-135	allene oxide cyclase 4, chloroplast precursor, putative, expressed	AT3G25780.1	4e-86	allene oxide cyclase 3
GRMZM2G042179	Metabolism	1.21249	0.0429849	562	21.5	242.7	46.5	LOC_Os02g54890.1	0	UDP-glucuronate 4-epimerase, putative, expressed	AT4G30440.1	0	UDP-D-glucuronate 4-epimerase 1
GRMZM2G068665	Metabolism	-1.13044	0.0414469	305.6	5.2	675.6	68.1				AT5G14800.1	5e-128	pyrroline-5- carboxylate (P5C) reductase
GRMZM2G087186	Metabolism	-1.13206	0.0167483	2542.4	28.5	5618.6	336.5	LOC_Os03g18220.1	0	pyruvate decarboxylase isozyme 2, putative, expressed	AT4G33070.1	0	Thiamine pyrophosphate dependent pyruvate decarboxylase family protein
GRMZM2G117198	Metabolism	-1.22496	0.0249792	2772.5	334.6	6466.8	625.8	LOC_Os05g04510.2	0	S-adenosylmethionine synthetase, putative, expressed	AT3G17390.1	0	S-adenosylmethionine synthetase family protein
GRMZM2G164558	Metabolism	-1.23922	0.0379716	278.6	31.9	655.1	80.3	LOC_Os03g55720.1	1e-57	cytochrome b6f complex subunit, putative, expressed	AT2G26500.2	1e-24	cytochrome b6f complex subunit (petM), putative
GRMZM2G050984	Metabolism	-1.24501	0.042274	141.3	15	333.4	36.9	LOC_Os03g31550.1	0	aldehyde oxidase, putative, expressed	AT4G34890.1	0	xanthine dehydrogenase 1
GRMZM2G313737	Metabolism	-1.29535	0.0252799	203.5	38.5	513.6	34.7	LOC_Os01g52540.1	0	B3 DNA binding domain containing protein, expressed	AT1G27480.1	4e-15	alpha/beta-Hydrolases superfamily protein
GRMZM2G017110	Metabolism	-1.33307	0.0130804	563.1	50.8	1411.9	193.5	LOC_Os08g36320.2	0	decarboxylase, putative, expressed	AT5G17330.1	0	glutamate decarboxylase
GRMZM2G051689	Metabolism	-1.36553	0.0070628	413.5	52.4	1066.7	53.7	LOC_Os03g11950.1	0	SEC14 cytosolic factor family protein, putative, expressed	AT1G05370.1	4e-127	Sec14p-like phosphatidylinositol transfer family protein
GRMZM2G426415	Metabolism	-1.38606	0.0476854	143.3	23.2	371.1	73.1	LOC_Os11g38650.1	0	UDP-glucoronosyl/UDP-glucosyl transferase, putative, expressed	AT4G01070.1	1e-149	UDP-Glycosyltransferase superfamily protein
GRMZM2G134396	Metabolism	-1.39788	0.00883082	506.8	80.5	1324.6	101.9	LOC_Os07g49270.2	0	AMP deaminase, putative, expressed	AT2G38280.1	0	AMP deaminase, putative / myoadenylate deaminase, putative
GRMZM2G354373	Metabolism	-1.41146	0.0246591	1338.2	165.7	3622.6	846.3	LOC_Os08g35090.1	0	OsSub56 - Putative Subtilisin homologue, expressed	AT3G14240.1	0	Subtilase family protein
GRMZM2G048672	Metabolism	-1.4308	0.0358989	91.9	18.7	252.4	43	LOC_Os06g48600.1	1e-69	macrophage migration inhibitory factor, putative, expressed	AT5G57170.2	1e-49	Tautomerase/MIF superfamily protein
GRMZM2G037193	Metabolism	-1.46292	0.0119983	72.6	5.3	200.9	17.2	LOC_Os03g01990.1	1e-130	lysM domain containing protein, putative, expressed	AT5G23130.1	3e-42	Peptidoglycan-binding LysM domain-containing protein
GRMZM2G404897	Metabolism	-1.46794	0.0142662	178.6	21.2	497.4	83.4	LOC_Os06g04910.1	0	hydrolase, NUDIX family protein, expressed	AT5G20070.1	6e-166	nudix hydrolase homolog 19
GRMZM2G154093	Metabolism	-1.50699	0.013682	111.8	23.6	321.7	35.6	LOC_Os06g01360.1	0	homogentisate 1,2-dioxygenase, putative, expressed	AT5G54080.1	0	homogentisate 1,2-dioxygenase
GRMZM2G083725	Metabolism	-1.63032	0.000442282	996.3	74.1	3074.9	416.5	LOC_Os08g42040.2	2e-58	LTPL80 - Protease inhibitor/seed storage/LTP family protein precursor, expressed	AT1G27950.1	6e-28	glycosylphosphatidylinositol-anchored lipid protein transfer 1
GRMZM2G366150	Metabolism	-1.63627	0.031404	404.5	109.3	1255.1	325.4	LOC_Os04g42470.4	0	regulatory subunit, putative, expressed	AT1G15740.1	0	Leucine-rich repeat family protein
GRMZM2G010494	Metabolism	-1.64268	0.00572053	47.3	6.1	151.3	10	LOC_Os04g19740.1	0	transketolase, chloroplast precursor, putative, expressed	AT2G45290.1	0	Transketolase
GRMZM2G141473	Metabolism	-1.64639	0.00196444	80.4	8	252.6	14.7	LOC_Os03g57690.1	0	aldehyde oxidase, putative, expressed	AT3G43600.1	0	aldehyde oxidase 2
GRMZM2G304378	Metabolism	-1.65187	0.00822871	5541.7	1399.3	17369.1	2565.5	LOC_Os04g52260.1	2e-30	LTPL124 - Protease inhibitor/seed storage/LTP family protein precursor, expressed	AT3G22142.1	6e-40	Bifunctional inhibitor/lipid-transfer protein/seed storage 2S albumin superfamily protein
GRMZM2G109130	Metabolism	-1.67487	0.00141264	126.6	8.7	407.3	56.9	LOC_Os03g52860.1	0	lipoxygenase, putative, expressed	AT1G55020.1	0	lipoxygenase 1
GRMZM2G432128	Metabolism	-1.67505	0.00748352	241.9	60.6	760.9	111.7	LOC_Os01g46610.1	0	dehydrogenase, putative, expressed	AT1G65930.1	0	cytosolic NADP+-dependent isocitrate dehydrogenase
GRMZM2G103137	Metabolism	-1.69445	0.00849835	240.2	56.6	790.1	179.6	LOC_Os06g06080.1	3e-117	serine esterase family protein, putative, expressed	AT1G29120.5	7e-132	Hydrolase-like protein family
GRMZM2G110735	Metabolism	-1.70803	0.0145641	285.7	65.1	926.9	235.9	LOC_Os03g52630.1	0	endoglucanase, putative, expressed	AT5G49720.1	0	glycosyl hydrolase 9A1
GRMZM2G122231	Metabolism	-1.71695	0.0145641	469	56.5	1541.4	513.9	LOC_Os02g54820.2	0	trehalose-6-phosphate synthase, putative, expressed	AT2G18700.1	0	trehalose phosphatase/synthase 11
GRMZM2G162690	Metabolism	-1.72933	0.0283668	327.7	108.6	1099	243.8	LOC_Os10g37660.1	0	trehalase precursor, putative, expressed	AT4G24040.1	0	trehalase 1
GRMZM2G135085	Metabolism	-1.90331	0.00108694	43.1	4.1	163.9	20.2	LOC_Os08g40180.1	0	3-hydroxy-3-methylglutaryl-coenzyme A reductase, putative, expressed	AT1G76490.1	0	hydroxy methylglutaryl CoA reductase 1
GRMZM2G452896	Metabolism	-1.95271	0.0142717	20.6	3.7	82.2	20.6	LOC_Os06g43930.1	0	OsProCP2 - Putative Lysosomal Pro-x Carboxypeptidase homologue, expressed	AT2G24280.1	0	alpha/beta-Hydrolases superfamily protein
GRMZM5G874903	Metabolism	-1.95672	0.0253303	30.7	10.5	121.5	38.3	LOC_Os03g56869.1	1e-135	ribose-5-phosphate isomerase A, putative, expressed	AT5G44520.1	3e-82	NagB/RpiA/CoA transferase-like superfamily protein
GRMZM2G480954	Metabolism	-2.03753	0.0454498	10.1	2.1	43.2	8.6	LOC_Os03g49190.1	8e-56	oleosin, putative, expressed	AT3G01570.1	3e-37	Oleosin family protein
GRMZM2G061969	Metabolism	-2.09516	0.0117369	14.1	2.6	61.3	11.5	LOC_Os01g07760.2	0	phospholipase D, putative, expressed	AT3G15730.1	0	phospholipase D alpha 1
GRMZM2G074122	Metabolism	-2.10768	0.0252132	244.3	46.9	1083.9	498.3	LOC_Os02g14770.2	0	phosphoenolpyruvate carboxylase, putative, expressed	AT3G14940.1	0	phosphoenolpyruvate carboxylase 3
GRMZM2G109967	Metabolism	-2.1765	0.0161547	22.4	6.5	101	36.6	LOC_Os03g17520.1	5e-126	CDP-alcohol phosphatidyltransferase, putative, expressed	AT2G39290.1	2e-100	phosphatidylglycerolphosphate synthase 1
GRMZM2G012140	Metabolism	-2.43526	1.42874e-05	40.5	10.6	220.2	25.4	LOC_Os03g25790.2	3e-160	glycosyl hydrolases family 17 protein, expressed	AT3G13560.1	2e-29	O-Glycosyl hydrolases family 17 protein
GRMZM2G097283	Metabolism	-2.52672	4.40818e-05	25.8	5.2	148.9	25	LOC_Os03g09060.1	0	prenyltransferase, putative, expressed	AT1G60600.2	8e-125	UbiA prenyltransferase family protein
GRMZM2G081268	Metabolism	-2.61155	0.0321049	5.4	5.4	36.1	9.8	LOC_Os02g17920.1	0	glyoxalase family protein, putative, expressed	AT1G67280.1	3e-177	Glyoxalase/Bleomycin resistance protein/Dioxygenase superfamily protein
GRMZM2G102183	Metabolism	-2.61367	0.0147141	49.3	21.4	298.2	153.7	LOC_Os04g40990.1	0	malate synthase, glyoxysomal, putative, expressed	AT5G03860.1	0	malate synthase
GRMZM2G142802	Metabolism	-2.66859	0.00211824	1356	526.9	8797.5	3101.7	LOC_Os04g58280.2	7e-148	stem-specific protein TSJT1, putative, expressed	AT4G27450.1	6e-116	Aluminium induced protein with YGL and LRDR motifs
GRMZM2G347708	Metabolism	-2.70144	0.035629	8.4	4.1	56	33	LOC_Os03g22790.1	4e-164	beta-amylase, putative, expressed	AT5G18670.1	1e-83	beta-amylase 3
GRMZM2G082034	Metabolism	-2.70144	0.035629	8.4	4.1	56	33	LOC_Os03g22790.1	0	beta-amylase, putative, expressed	AT5G18670.1	5e-108	beta-amylase 3
GRMZM2G113191	Metabolism	-2.71191	0.00368979	9.4	6.4	63.3	16	LOC_Os08g36630.1	3e-138	bifunctional monodehydroascorbate reductase and carbonic anhydrasenectarin-3 precursor, putative, expressed	AT1G08080.1	2e-94	alpha carbonic anhydrase 7
GRMZM2G001288	Metabolism	-2.72046	0.00243949	10.4	6.3	69.9	17.7	LOC_Os03g25790.2	2e-158	glycosyl hydrolases family 17 protein, expressed	AT3G13560.1	2e-54	O-Glycosyl hydrolases family 17 protein
GRMZM2G133023	Metabolism	-2.77761	0.00065589	10.4	1.4	72.3	22.2	LOC_Os03g58170.1	3e-137	stem-specific protein TSJT1, putative, expressed	AT3G22850.1	2e-113	Aluminium induced protein with YGL and LRDR motifs
GRMZM2G434514	Metabolism	-2.825	0.000196391	53.4	17.4	383.9	129.8	LOC_Os03g02685.1	2e-30	lysM domain containing protein, putative, expressed	AT4G25433.1	2e-30	peptidoglycan-binding LysM domain-containing protein
GRMZM2G065557	Metabolism	-2.85401	8.26259e-05	175.2	59.1	1258.9	405.7				AT5G05960.1	2e-40	Bifunctional inhibitor/lipid-transfer protein/seed storage 2S albumin superfamily protein
GRMZM5G830681	Metabolism	-2.87636	0.0141198	3.9	2	29.2	3.3	LOC_Os07g41360.1	0	alpha-1,4-glucan-protein synthase, putative, expressed	AT3G08900.1	0	reversibly glycosylated polypeptide 3
GRMZM2G117164	Metabolism	-2.89179	9.23655e-05	167.8	37.1	1252.5	525.1	LOC_Os02g43330.1	1e-89	homeobox associated leucine zipper, putative, expressed	AT5G65310.1	2e-32	homeobox protein 5
GRMZM2G443445	Metabolism	-3.07331	0.00278604	4.5	4.5	41.9	7.7	LOC_Os10g11810.1	0	dehydrogenase, putative, expressed	AT1G72680.1	3e-173	cinnamyl-alcohol dehydrogenase
GRMZM2G333069	Metabolism	-3.09095	0.0104609	17.5	7.5	152.9	99.7	LOC_Os04g46200.1	2e-24	oleosin, putative, expressed	AT5G51210.1	9e-26	oleosin3
GRMZM2G039278	Metabolism	-3.14565	7.65817e-05	6.7	1.4	60.7	5.6	LOC_Os03g55240.1	0	cytochrome P450, putative, expressed	AT4G37370.1	6e-133	cytochrome P450, family 81, subfamily D, polypeptide 8
GRMZM2G114184	Metabolism	-3.21648	0.0449435	2.7	2.7	27.9	17.9	LOC_Os03g10810.2	6e-113	HLS, putative, expressed	AT2G23060.1	1e-94	Acyl-CoA N-acyltransferases (NAT) superfamily protein
GRMZM2G005633	Metabolism	-3.23081	1.142e-06	82.6	27.2	770	211.2	LOC_Os04g41680.1	5e-119	CHIT3 - Chitinase family protein precursor, expressed	AT3G54420.1	2e-109	homolog of carrot EP3-3 chitinase
GRMZM2G135746	Metabolism	-3.3452	0.00384994	3.9	2	40.5	16.9	LOC_Os12g31860.3	0	ureide permease, putative, expressed	AT2G03590.1	2e-164	ureide permease 1
GRMZM2G055238	Metabolism	-3.3452	0.00384994	3.9	2	40.5	16.9				AT2G03590.1	2e-164	ureide permease 1
GRMZM2G421256	Metabolism	-3.55501	0.000847495	2.6	1.5	35.6	4.4	LOC_Os04g49450.2	6e-99	MYB family transcription factor, putative, expressed	AT5G17300.1	3e-15	Homeodomain-like superfamily protein
AC197705.4_FG003	Metabolism	-3.78151	1.90378e-05	25.1	6.5	349.6	195.9	LOC_Os05g39250.1	4e-89	phosphatidylethanolamine-binding protein, putative, expressed	AT5G01300.1	7e-62	PEBP (phosphatidylethanolamine-binding protein) family protein
GRMZM2G325650	Metabolism	-4.85607	0.0140407	1.8	1.8	60.5	49				AT1G80440.1	4e-78	Galactose oxidase/kelch repeat superfamily protein
GRMZM2G110511	Metabolism	-6.10753	0.0119837	0	0	15.8	4.9	LOC_Os04g46980.1	0	cis-zeatin O-glucosyltransferase, putative, expressed	AT2G15480.1	2e-50	UDP-glucosyl transferase 73B5
GRMZM2G076345	Development	6.41039	0.0135604	18.9	13	0	0	LOC_Os08g35110.1	7e-52	OsSAUR33 - Auxin-responsive SAUR gene family member, expressed	AT5G20820.1	1e-29	SAUR-like auxin-responsive protein family
GRMZM2G069370	Development	6.19082	0.00941468	17.8	7.2	0	0	LOC_Os08g02070.1	8e-70	OsMADS26 - MADS-box family gene with MIKCc type-box, expressed	AT1G71692.1	8e-55	AGAMOUS-like 12
GRMZM2G144166	Development	5.83389	0.0339606	12.9	1.9	0	0	LOC_Os02g38680.1	0	EMB2423, putative, expressed	AT3G48470.1	0	embryo defective 2423
GRMZM2G000743	Development	5.83389	0.034416	13.4	2.8	0	0	LOC_Os03g51710.2	8e-37	homeobox protein knotted-1, putative, expressed	AT4G08150.1	9e-31	KNOTTED-like from Arabidopsis thaliana
GRMZM2G116685	Development	5.72892	0.0490817	12.2	2.2	0	0				AT5G47850.1	4e-142	CRINKLY4 related 4
GRMZM2G015285	Development	4.19831	9.65054e-05	38.1	3.3	1.8	1.8	LOC_Os11g38260.1	2e-121	PAP fibrillin family domain containing protein, expressed	AT3G23400.1	9e-106	Plastid-lipid associated protein PAP / fibrillin family protein
GRMZM2G400156	Development	3.26729	0.0112406	29.3	10.6	2.8	0.1	LOC_Os08g35110.1	3e-58	OsSAUR33 - Auxin-responsive SAUR gene family member, expressed	AT5G20820.1	1e-27	SAUR-like auxin-responsive protein family
GRMZM2G014902	Development	3.12904	1.31823e-12	2026	347.3	235.9	25	LOC_Os08g06110.2	0	MYB family transcription factor, putative, expressed	AT1G01060.1	2e-43	Homeodomain-like superfamily protein
GRMZM2G001799	Development	2.88028	0.0293777	28.6	12.8	3.8	1.9	LOC_Os02g56120.2	4e-37	OsIAA9 - Auxin-responsive Aux/IAA gene family member, expressed	AT4G14550.1	5e-26	indole-3-acetic acid inducible 14
GRMZM2G059397	Development	2.49495	8.9724e-05	118.8	14	20.7	6.6	LOC_Os08g34460.1	2e-76	tetraspanin family protein, putative, expressed	AT2G23810.1	3e-61	tetraspanin8
GRMZM2G167892	Development	2.45094	2.79743e-07	653.8	72.3	119.4	24.5	LOC_Os07g04910.1	2e-126	reticulon domain containing protein, putative, expressed	AT3G10260.3	1e-76	Reticulon family protein
GRMZM2G368827	Development	1.94557	0.000720177	636.2	145.3	164.6	15.1	LOC_Os08g42350.1	2e-160	nodulin MtN3 family protein, putative, expressed	AT5G13170.1	1e-67	senescence-associated gene 29
GRMZM2G354209	Development	1.84529	0.018339	72	10.2	19.7	2.8	LOC_Os04g52670.1	2e-48	OsSAUR21 - Auxin-responsive SAUR gene family member, expressed	AT1G79130.1	5e-18	SAUR-like auxin-responsive protein family
GRMZM2G457929	Development	1.71552	0.0253303	71.1	2.1	21.7	0.4	LOC_Os01g08440.1	0	UDP-glucoronosyl and UDP-glucosyl transferase domain containing protein, expressed	AT4G15550.1	9e-125	indole-3-acetate beta-D-glucosyltransferase
GRMZM2G053338	Development	1.46375	0.0263388	180.4	26.2	66.5	9.3	LOC_Os07g40290.1	0	OsGH3.8 - Probable indole-3-acetic acid-amido synthetase, expressed	AT2G14960.1	0	Auxin-responsive GH3 family protein
GRMZM5G893117	Development	1.46342	0.0338076	212.9	40.7	77.5	15.7	LOC_Os02g53690.1	4e-39	growth regulating factor protein, putative, expressed	AT3G13960.1	7e-28	growth-regulating factor 5
GRMZM2G378106	Development	1.44153	0.0282149	177.8	24.8	66.5	9.3	LOC_Os07g40290.1	0	OsGH3.8 - Probable indole-3-acetic acid-amido synthetase, expressed	AT2G14960.1	0	Auxin-responsive GH3 family protein
GRMZM2G074687	Development	1.40614	0.0338076	2597.6	437.2	977.6	222.9	LOC_Os07g14270.3	0	calreticulin precursor protein, putative, expressed	AT1G56340.1	0	calreticulin 1a
GRMZM2G142179	Development	1.40203	0.0350371	127.8	11.8	48	2.2				AT4G27950.1	6e-37	cytokinin response factor 4
GRMZM2G444039	Development	1.40026	0.035629	2537.9	432.3	958.9	219.2	LOC_Os07g14270.3	1e-20	calreticulin precursor protein, putative, expressed	AT1G56340.1	6e-18	calreticulin 1a
GRMZM2G102499	Development	1.37908	0.0186715	8034.8	1265.7	3128	543.9	LOC_Os04g38870.3	0	14-3-3 protein, putative, expressed	AT3G02520.1	2e-160	general regulatory factor 7
GRMZM2G078641	Development	1.37846	0.0190712	8075.4	1274.5	3144.7	551.2	LOC_Os04g38870.3	0	14-3-3 protein, putative, expressed	AT3G02520.1	5e-162	general regulatory factor 7
GRMZM2G096228	Development	1.37063	0.0447662	134.7	9.6	52.5	8.9	LOC_Os10g25010.1	9e-94	OsCML8 - Calmodulin-related calcium sensor protein, expressed	AT3G50360.1	5e-70	centrin2
GRMZM2G358059	Development	1.31271	0.0295112	2801.1	426.9	1125.6	198.9	LOC_Os07g14270.3	0	calreticulin precursor protein, putative, expressed	AT1G56340.1	0	calreticulin 1a
GRMZM2G114153	Development	-1.47646	0.035629	59.4	15.4	165.6	12.1	LOC_Os04g44510.1	8e-108	GEM, putative, expressed	AT5G08350.1	3e-52	GRAM domain-containing protein / ABA-responsive protein-related
GRMZM2G051619	Development	-1.53038	0.035629	613.2	178.8	1806.8	390				AT1G78440.1	3e-111	Arabidopsis thaliana gibberellin 2-oxidase 1
GRMZM2G453610	Development	-1.57888	0.0133127	55.7	3.5	168.1	26.9	LOC_Os02g52780.1	9e-17	bZIP transcription factor, putative, expressed	AT4G34000.1	3e-09	abscisic acid responsive elements-binding factor 3
GRMZM2G067371	Development	-1.60762	0.0373974	397.5	94.1	1196.9	287.3	LOC_Os03g30570.1	1e-102	protein of unknown function DUF1675 domain containing protein, expressed	AT3G29575.1	2e-54	ABI five binding protein 3
GRMZM2G045243	Development	-1.64027	0.00133398	600.7	90.6	1885.4	227.6	LOC_Os09g26590.1	4e-68	OsSAUR37 - Auxin-responsive SAUR gene family member, expressed	AT5G20820.1	5e-28	SAUR-like auxin-responsive protein family
GRMZM2G042278	Development	-1.73051	0.0256249	113.9	16.4	379.9	141.9	LOC_Os02g04340.1	2e-143	NIN-like protein 2, putative, expressed	AT1G64530.1	4e-141	Plant regulator RWP-RK family protein
AC207342.3_FG008	Development	-1.90081	0.00353923	267.8	52.1	978.4	268.4	LOC_Os01g36950.2	5e-143	N-rich protein, putative, expressed	AT5G42050.1	5e-97	DCD (Development and Cell Death) domain protein
GRMZM2G053831	Development	-1.98278	0.0268306	288.1	115.8	1138.4	251.9	LOC_Os03g30570.1	3e-108	protein of unknown function DUF1675 domain containing protein, expressed	AT3G29575.1	1e-53	ABI five binding protein 3
GRMZM2G340656	Development	-2.00043	0.00779856	4149.7	403.4	16529.4	6890.3	LOC_Os07g10840.1	0	uncharacterized glycosyltransferase, putative, expressed	AT3G57520.1	0	seed imbibition 2
GRMZM2G177386	Development	-2.44967	1.61911e-06	212.6	21.1	1157.3	274.5				AT1G72770.1	4e-129	homology to ABI1
GRMZM2G316030	Development	-2.48397	0.000456089	22.4	7.2	122.7	24.2				AT4G15550.1	4e-109	indole-3-acetate beta-D-glucosyltransferase
GRMZM2G096475	Development	-3.42808	0.0227543	1.7	1.7	22.8	7.5				AT3G15670.1	1e-19	Late embryogenesis abundant protein (LEA) family protein
GRMZM2G412436	Development	-3.9262	0.0203521	1.8	1.8	31.6	23	LOC_Os02g15250.1	2e-64	late embryogenesis abundant domain-containing protein, putative, expressed	AT3G53040.1	6e-08	late embryogenesis abundant protein, putative / LEA protein, putative
GRMZM2G379053	Development	-6.26579	0.0148782	0	0	17.6	11.8				AT5G67030.1	6e-24	zeaxanthin epoxidase (ZEP) (ABA1)
GRMZM2G072322	Development	-8.13342	2.6182e-08	0	0	65.2	22.2	LOC_Os04g35490.1	2e-45	expressed protein	AT1G72100.1	4e-70	late embryogenesis abundant domain-containing protein / LEA domain-containing protein
GRMZM2G112050	Protein fate	2.24008	0.0112406	90.7	24.5	19.4	8.8	LOC_Os08g02410.1	2e-96	40S ribosomal protein S13, putative, expressed	AT4G00100.1	3e-84	ribosomal protein S13A
GRMZM2G165511	Protein fate	2.0286	0.00793243	111.8	31.7	28.5	4.1				AT3G08690.1	1e-102	ubiquitin-conjugating enzyme 11
GRMZM2G086934	Protein fate	1.92046	0.0207893	121.5	43.1	32.9	4.2	LOC_Os03g11540.1	0	RPA1B - Putative single-stranded DNA binding complex subunit 1, expressed	AT5G08020.1	0	RPA70-kDa subunit B
GRMZM2G317262	Protein fate	1.48148	0.0308833	458.7	116.9	166	27.4	LOC_Os03g20500.1	0	OsFBX82 - F-box domain containing protein, expressed	AT5G46170.1	3e-100	F-box family protein
GRMZM2G007057	Protein fate	1.33231	0.00793243	1625.8	135	652.9	89.6	LOC_Os01g16650.1	1e-101	ubiquitin-conjugating enzyme, putative, expressed	AT3G20060.1	7e-83	ubiquitin-conjugating enzyme19
GRMZM2G064640	Protein fate	1.28854	0.00822516	1449.2	149.9	604.2	23.4	LOC_Os11g38959.1	6e-124	40S ribosomal protein S9-2, putative, expressed	AT5G39850.1	4e-119	Ribosomal protein S4
GRMZM2G366287	Protein fate	1.18866	0.0490817	802.5	53.4	354.1	64.3				AT4G31985.1	7e-28	Ribosomal protein L39 family protein
GRMZM5G814314	Protein fate	1.17698	0.0443837	2139.3	394	951.1	67				AT4G27960.2	1e-102	ubiquitin conjugating enzyme 9
GRMZM5G852185	Protein fate	1.17485	0.0493598	3547.9	375.8	1589.1	269				AT4G00100.1	3e-91	ribosomal protein S13A
GRMZM2G002830	Protein fate	1.09556	0.0286337	1853	82.4	876.4	71.3				AT3G20060.1	1e-82	ubiquitin-conjugating enzyme19
GRMZM2G365677	Protein fate	-1.3512	0.0426304	71.2	8.7	181.9	18	LOC_Os04g11790.1	1e-51	OsFBX120 - F-box domain containing protein, expressed	AT3G07870.1	4e-07	F-box and associated interaction domains-containing protein
GRMZM2G457699	Protein fate	-1.45794	0.0490233	57.9	1.7	160.9	39.5				AT3G63190.1	6e-103	ribosome recycling factor, chloroplast precursor
GRMZM2G026807	Protein fate	-1.48147	0.0335311	116.4	31.6	318	27.4	LOC_Os03g07300.1	8e-177	ribulose-phosphate 3-epimerase, chloroplast precursor, putative, expressed	AT5G61410.1	9e-161	D-ribulose-5-phosphate-3-epimerase
GRMZM2G018018	Protein fate	-1.76002	0.0271119	22.3	1.9	77.3	14.7	LOC_Os04g48390.1	0	uncharacterized membrane protein, putative, expressed	AT4G22990.2	0	Major Facilitator Superfamily with SPX (SYG1/Pho81/XPR1) domain-containing protein
GRMZM2G086430	Protein fate	-1.8616	0.0106966	22.3	1.9	82.9	11.6	LOC_Os04g48390.1	0	uncharacterized membrane protein, putative, expressed	AT4G22990.2	0	Major Facilitator Superfamily with SPX (SYG1/Pho81/XPR1) domain-containing protein
GRMZM2G088689	Protein fate	-2.2985	0.0107059	113.7	37.2	564.9	253.5	LOC_Os12g08260.2	0	dehydrogenase E1 component domain containing protein, expressed	AT5G09300.1	0	Thiamin diphosphate-binding fold (THDP-binding) superfamily protein
GRMZM2G448001	Protein fate	-2.69921	0.000663333	32.9	1.6	215.1	94.6	LOC_Os03g62370.1	0	WD40-like Beta Propeller Repeat family protein, expressed	AT1G21680.1	0	DPP6 N-terminal domain-like protein
GRMZM2G144224	Transport	3.53125	8.83941e-07	87.8	13.6	7.5	0.8	LOC_Os03g18600.1	4e-109	cyclase/dehydrase family protein, putative, expressed	AT5G05440.1	1e-68	Polyketide cyclase/dehydrase and lipid transport superfamily protein
GRMZM2G181507	Transport	3.06968	0.031404	26.1	9.8	2.8	2.8	LOC_Os02g50340.1	9e-172	membrane attack complex component/perforin/complement C9, putative, expressed	AT1G14780.1	3e-105	MAC/Perforin domain-containing protein
GRMZM2G045849	Transport	2.65515	1.27041e-05	139.2	21.3	21.9	4.7	LOC_Os04g52310.1	0	metal cation transporter, putative, expressed	AT3G12750.1	2e-123	zinc transporter 1 precursor
GRMZM2G071089	Transport	2.01011	8.60139e-05	3836.1	626	968.2	192.3	LOC_Os02g18410.1	3e-67	salt stress root protein RS1, putative, expressed	AT4G20260.4	1e-36	plasma-membrane associated cation-binding protein 1
GRMZM2G030252	Transport	1.82339	0.00741355	131.7	25.5	37.7	6.3	LOC_Os06g01966.1	0	auxin-induced protein 5NG4, putative, expressed	AT3G30340.1	9e-95	nodulin MtN21 /EamA-like transporter family protein
GRMZM2G000587	Transport	1.74645	0.00196444	317.7	46.7	95.6	14.7	LOC_Os06g13760.1	0	glycosyl transferase 8 domain containing protein, putative, expressed	AT1G70090.1	3e-154	glucosyl transferase family 8
GRMZM2G035278	Transport	1.4792	0.010017	694	136.8	251	26.7				AT2G25770.1	1e-27	Polyketide cyclase/dehydrase and lipid transport superfamily protein
GRMZM2G389118	Transport	-1.3583	0.0272366	91.5	6.4	239.8	37.4	LOC_Os05g05950.1	0	TOC159, putative, expressed	AT4G02510.1	0	translocon at the outer envelope membrane of chloroplasts 159
GRMZM2G089351	Transport	-1.53014	0.0321049	217.9	43.7	628	156.9				AT3G16060.1	0	ATP binding microtubule motor family protein
GRMZM2G162233	Transport	-1.65958	0.00370505	118.7	25.4	374.7	20	LOC_Os02g51020.1	1e-80	expressed protein	AT1G18730.1	4e-48	NDH dependent flow 6
GRMZM2G135044	Transport	-1.93772	0.0135045	40.4	15.6	148.2	24.8	LOC_Os06g01660.1	2e-145	integral membrane protein DUF6 domain containing protein, expressed	AT5G47470.1	3e-80	Nodulin MtN21 /EamA-like transporter family protein
GRMZM2G120163	Transport	-2.00534	0.0359493	11.3	1.6	46.2	8.1				AT5G14880.1	0	Potassium transporter family protein
GRMZM2G129399	Transport	-2.26004	0.00330137	100.2	43.8	491.2	110.9	LOC_Os04g49260.1	1e-61	heavy metal-associated domain containing protein, expressed	AT4G27590.2	2e-34	Heavy metal transport/detoxification superfamily protein
GRMZM2G078526	Transport	-2.27969	0.0385385	129.3	62.7	631.3	266.9	LOC_Os04g44820.1	3e-124	zinc finger, C3HC4 type domain containing protein, expressed	AT4G03510.1	3e-35	RING membrane-anchor 1
GRMZM2G134888	Transport	-2.35079	0.0141198	8.6	3	44.5	7.4				AT2G39130.1	0	Transmembrane amino acid transporter family protein
GRMZM2G082184	Transport	-2.41119	0.00748352	11.4	3.3	61	19.4	LOC_Os02g51110.1	1e-177	aquaporin protein, putative, expressed	AT5G37810.1	6e-67	NOD26-like intrinsic protein 4;1
GRMZM2G173729	Transport	-2.57466	0.00958477	6.5	0.7	41	8.6	LOC_Os02g17240.1	0	ATROPGEF7/ROPGEF7, putative, expressed	AT1G52240.1	1e-179	RHO guanyl-nucleotide exchange factor 11
GRMZM2G084389	Transport	-3.37818	0.00065589	3.9	2	41.5	7.4	LOC_Os03g19290.1	5e-92	mitochondrial import inner membrane translocase subunit Tim17, putative, expressed	AT4G16160.2	2e-63	Mitochondrial import inner membrane translocase subunit Tim17/Tim22/Tim23 family protein
GRMZM2G170577	Transport	-6.02137	0.0333181	0	0	14.7	10.9	LOC_Os08g20570.1	3e-95	chloride channel protein, putative, expressed	AT5G33280.1	3e-54	Voltage-gated chloride channel family protein
GRMZM2G081192	Cell rescue and defense	6.87137	0.00242603	27.6	16.5	0	0	LOC_Os02g41860.2	0	aquaporin protein, putative, expressed	AT2G37170.1	2e-169	plasma membrane intrinsic protein 2
GRMZM2G386995	Cell rescue and defense	6.26779	0.0058433	17.6	4.8	0	0				AT5G11550.1	2e-42	ARM repeat superfamily protein
GRMZM2G093346	Cell rescue and defense	5.93173	0.0250382	13.6	3.6	0	0				AT1G07890.3	4e-80	ascorbate peroxidase 1
GRMZM2G125034	Cell rescue and defense	3.46935	0.000610273	84	35.5	7.4	4				AT5G01830.1	3e-173	ARM repeat superfamily protein
GRMZM2G179024	Cell rescue and defense	3.32172	1.05559e-08	153.1	10.2	15.2	3.7	LOC_Os09g36220.2	0	response regulator receiver domain containing protein, expressed	AT5G24470.1	1e-85	pseudo-response regulator 5
GRMZM2G134476	Cell rescue and defense	3.17195	1.31823e-12	991.2	158.8	110.8	11	LOC_Os03g18870.1	1e-59	heat shock protein DnaJ, putative, expressed	AT1G56300.1	1e-49	Chaperone DnaJ-domain superfamily protein
GRMZM2G441541	Cell rescue and defense	3.09441	0.00497533	33.7	3.6	3.7	3.7	LOC_Os11g33120.1	0	respiratory burst oxidase, putative, expressed	AT5G47910.1	0	respiratory burst oxidase homologue D
GRMZM2G028218	Cell rescue and defense	2.95779	0.000984518	52	9.4	6.4	4	LOC_Os03g57340.1	0	chaperone protein dnaJ, putative, expressed	AT5G22060.1	0	DNAJ homologue 2
GRMZM2G053720	Cell rescue and defense	2.65673	0.00510754	53.3	18	8.4	1.4	LOC_Os10g40360.1	0	proline oxidase, mitochondrial precursor, putative, expressed	AT5G38710.1	6e-157	Methylenetetrahydrofolate reductase family protein
GRMZM5G860607	Cell rescue and defense	2.43321	0.0070628	77.4	26.4	14.4	4.8	LOC_Os11g43580.1	4e-47	OsGrx_C16 - glutaredoxin subgroup III, expressed	AT4G15700.1	9e-32	Thioredoxin superfamily protein
GRMZM2G016734	Cell rescue and defense	2.42321	5.98456e-07	1450.8	223.9	274.9	44.7	LOC_Os03g18870.1	9e-59	heat shock protein DnaJ, putative, expressed	AT1G56300.1	5e-47	Chaperone DnaJ-domain superfamily protein
GRMZM2G117956	Cell rescue and defense	2.35848	0.0397943	38.6	12.1	7.7	3.8	LOC_Os10g40360.1	0	proline oxidase, mitochondrial precursor, putative, expressed	AT5G38710.1	6e-151	Methylenetetrahydrofolate reductase family protein
GRMZM2G012631	Cell rescue and defense	2.34789	4.40818e-05	9415.2	2142.4	1859.1	437.4	LOC_Os09g30412.1	0	heat shock protein, putative, expressed	AT5G56000.1	0	HEAT SHOCK PROTEIN 81.4
AC225718.2_FG009	Cell rescue and defense	2.16853	0.000494599	150.7	31	32.8	7	LOC_Os06g46970.1	4e-40	wound induced protein, putative, expressed	AT4G10270.1	9e-12	Wound-responsive family protein
GRMZM2G039886	Cell rescue and defense	2.06336	0.00011008	1035.6	184	249.1	51.3				AT2G20560.1	1e-180	DNAJ heat shock family protein
GRMZM2G148056	Cell rescue and defense	2.05058	0.0287068	226.5	97.5	55.9	13.9	LOC_Os07g26720.2	6e-75	OsRR7 type-A response regulator, expressed	AT3G57040.1	9e-45	response regulator 9
GRMZM2G015908	Cell rescue and defense	1.89796	0.049575	83.5	26.2	22.2	10.4				AT1G73010.1	6e-98	phosphate starvation-induced gene 2
GRMZM2G018649	Cell rescue and defense	1.8468	0.0108131	106.2	23.3	29.1	3.6	LOC_Os07g26630.1	0	aquaporin protein, putative, expressed	AT2G37170.1	3e-160	plasma membrane intrinsic protein 2
GRMZM2G047368	Cell rescue and defense	1.79446	0.0134815	102.6	20.7	29.1	3.6	LOC_Os07g26630.1	0	aquaporin protein, putative, expressed	AT2G37170.1	1e-161	plasma membrane intrinsic protein 2
GRMZM5G835677	Cell rescue and defense	1.51455	0.0339606	116.5	15.7	41.1	8.1				AT2G20560.1	3e-151	DNAJ heat shock family protein
GRMZM2G109814	Cell rescue and defense	1.4603	0.010132	219.7	15.4	79.8	10.1	LOC_Os10g07210.1	3e-15	hsp20/alpha crystallin family protein, putative, expressed	AT4G27670.1	4e-08	heat shock protein 21
GRMZM2G361120	Cell rescue and defense	1.45124	0.0107059	709.2	60.9	261.9	53.8				AT1G09070.1	2e-07	soybean gene regulated by cold-2
GRMZM2G175089	Cell rescue and defense	1.24602	0.0241794	500	59.7	213.5	11.5				AT4G39150.1	2e-157	DNAJ heat shock N-terminal domain-containing protein
GRMZM2G448883	Cell rescue and defense	1.17139	0.0338793	752.6	89	334.5	26.2	LOC_Os02g52040.1	8e-171	phosphate-induced protein 1 conserved region domain containing protein, expressed	AT4G08950.1	9e-119	Phosphate-responsive 1 family protein
GRMZM2G180195	Cell rescue and defense	-1.4517	0.0439038	60.7	13.7	163.9	16.8	LOC_Os12g40790.1	2e-170	zinc finger family protein, putative, expressed	AT2G30580.1	4e-98	DREB2A-interacting protein 2
GRMZM2G025977	Cell rescue and defense	-1.52656	0.00278604	683.5	39.6	1978	328.6	LOC_Os07g06080.1	0	FAD dependent oxidoreductase domain containing protein, expressed	AT5G67290.1	1e-140	FAD-dependent oxidoreductase family protein
GRMZM2G307992	Cell rescue and defense	-1.55293	0.00757095	99.6	12.5	291.6	38.1	LOC_Os03g18454.1	2e-106	gamma-interferon-inducible lysosomal thiol reductase precursor, putative, expressed	AT1G07080.1	4e-79	Thioredoxin superfamily protein
GRMZM2G102382	Cell rescue and defense	-1.84371	0.00785276	109	21.9	389.1	107.5	LOC_Os03g21000.1	1e-130	thioredoxin, putative, expressed	AT1G08570.1	6e-103	atypical CYS HIS rich thioredoxin 4
GRMZM2G461716	Cell rescue and defense	-1.85801	0.0255549	17.3	5.1	62.4	1.8				AT5G10770.1	5e-71	Eukaryotic aspartyl protease family protein
GRMZM2G102365	Cell rescue and defense	-2.09044	0.00304835	106.1	36.8	458.4	113.6	LOC_Os03g21000.1	2e-122	thioredoxin, putative, expressed	AT1G08570.1	1e-97	atypical CYS HIS rich thioredoxin 4
GRMZM2G113967	Cell rescue and defense	-2.24045	0.00267626	49.7	9.4	232.3	80.3	LOC_Os12g02200.1	0	CAMK_KIN1/SNF1/Nim1_like.6 - CAMK includes calcium/calmodulin depedent protein kinases, expressed	AT5G58380.1	0	SOS3-interacting protein 1
GRMZM2G481261	Cell rescue and defense	-2.27652	0.0102542	19.4	6.9	94.2	31				AT4G32590.3	3e-53	2Fe-2S ferredoxin-like superfamily protein
GRMZM2G076683	Cell rescue and defense	-2.30689	0.00800135	20.2	9	103.5	32.8	LOC_Os02g45930.1	3e-48	expressed protein	AT5G56550.1	3e-15	oxidative stress 3
GRMZM2G142680	Cell rescue and defense	-2.39742	0.0286806	6.7	3.3	36.1	7.1	LOC_Os08g07330.2	0	RGH1A, putative, expressed	AT1G50180.1	1e-62	NB-ARC domain-containing disease resistance protein
GRMZM2G322844	Cell rescue and defense	-5.72693	0.0490817	0	0	12.2	2.3	LOC_Os01g31870.1	0	natural resistance-associated macrophage protein, putative, expressed	AT1G80830.1	4e-118	natural resistance-associated macrophage protein 1
GRMZM2G099984	Cell rescue and defense	-5.92974	0.0461363	0	0	14	11.1	LOC_Os05g04700.1	6e-28	OsRCI2-6 - Hydrophobic protein LTI6B, expressed	AT3G05880.1	1e-22	Low temperature and salt responsive protein family
GRMZM2G013652	Cell structure	3.75084	0.00505782	27.3	7.5	1.8	1.8	LOC_Os07g44740.1	9e-58	chaperonin, putative, expressed	AT1G23100.1	4e-43	GroES-like family protein
GRMZM2G174048	Cell structure	3.01575	0.0250265	24.7	2.4	2.7	2.7	LOC_Os06g11310.1	1e-92	plastocyanin-like domain containing protein, putative, expressed	AT2G15780.1	2e-36	Cupredoxin superfamily protein
GRMZM2G052610	Cell structure	2.88567	2.85579e-08	211.3	19.6	28.4	3.3	LOC_Os09g36040.1	3e-149	rhodanese-like domain containing protein, putative, expressed	AT4G27700.1	2e-103	Rhodanese/Cell cycle control phosphatase superfamily protein
GRMZM2G029194	Cell structure	-2.54091	0.00841885	6.6	0.9	39.6	2.3	LOC_Os04g56630.1	0	transposon protein, putative, unclassified, expressed	AT1G70620.3	1e-30	cyclin-related
GRMZM5G872141	Unclassified	7.2584	1.01142e-05	35.2	8.8	0	0	LOC_Os08g42350.1	1e-100	nodulin MtN3 family protein, putative, expressed	AT5G50790.1	3e-67	Nodulin MtN3 family protein
GRMZM5G898597	Unclassified	6.60092	0.00203683	21.7	9.9	0	0				AT5G08060.1	3e-47
AC197355.3_FG001	Unclassified	6.26779	0.00636272	17.7	6.1	0	0
GRMZM2G111271	Unclassified	6.19082	0.00956204	17.2	6.4	0	0
GRMZM5G847707	Unclassified	6.10952	0.0126705	15.3	5.7	0	0
GRMZM5G852403	Unclassified	6.02337	0.0253303	15.3	8.6	0	0
GRMZM2G002240	Unclassified	6.02337	0.0429849	14.4	10.7	0	0
GRMZM2G471517	Unclassified	5.93173	0.0253303	13.7	4.4	0	0
GRMZM2G160027	Unclassified	5.93173	0.0260593	13.7	5.5	0	0	LOC_Os03g60470.1	2e-12	glycine-rich protein A3, putative, expressed
GRMZM2G108723	Unclassified	5.93173	0.0252132	14.6	4.3	0	0				AT5G02580.1	7e-39	Plant protein 1589 of unknown function
GRMZM5G896368	Unclassified	5.83389	0.0426304	13.7	6.9	0	0
GRMZM5G830361	Unclassified	5.83389	0.0358037	13	4.4	0	0
GRMZM2G539792	Unclassified	5.83389	0.0428177	13.1	6.9	0	0
GRMZM2G076279	Unclassified	3.97153	0.00301162	31.3	12.5	1.8	1.8	LOC_Os04g43164.1	0	expressed protein	AT4G13330.1	2e-123	S-adenosyl-L-methionine-dependent methyltransferases superfamily protein
GRMZM2G101625	Unclassified	3.93001	0.00279142	30.4	11.4	2	2
GRMZM2G067575	Unclassified	3.70235	0.00353923	27.1	0.8	2	2	LOC_Os01g73940.1	1e-22	expressed protein
GRMZM5G875082	Unclassified	3.60016	0.0250265	24.6	12.9	1.8	1.8
GRMZM2G050317	Unclassified	3.52339	2.94114e-06	79.7	15.4	6.7	1.2
GRMZM2G172485	Unclassified	3.38805	0.000147731	80.2	25.9	7.4	4	LOC_Os07g48280.2	5e-144	expressed protein	AT5G05190.1	1e-12	Protein of unknown function (DUF3133)
GRMZM2G090971	Unclassified	3.24137	0.0411246	19.4	4.2	2	2	LOC_Os01g58700.1	4e-127	expressed protein	AT5G03990.1	9e-26
AC215201.3_FG008	Unclassified	2.90044	0.0422711	93.6	60.6	13.3	6.8				AT2G40435.1	9e-38
GRMZM2G308590	Unclassified	2.85137	0.00196444	47.5	11.4	6.6	0.9
GRMZM2G465685	Unclassified	2.82573	0.00304835	41.1	1.4	5.7	3.2	LOC_Os11g47860.1	1e-06	expressed protein
GRMZM2G339866	Unclassified	2.74921	0.0221476	32	6.4	4.6	4.6				AT5G08391.1	7e-28	Protein of unknown function (DUF 3339)
GRMZM2G328124	Unclassified	2.70769	0.0200261	32.1	8.1	4.8	2.6
GRMZM2G065596	Unclassified	2.68268	0.0391204	25.7	3.2	3.7	1.8
GRMZM2G122053	Unclassified	2.62093	5.66972e-07	426.3	62.7	70.3	17.1	LOC_Os11g22960.1	3e-06	expressed protein
GRMZM2G133430	Unclassified	2.60632	0.03408	51.3	24.7	8.3	5.8	LOC_Os06g38210.1	3e-40	expressed protein
GRMZM2G404126	Unclassified	2.45619	5.74261e-06	159.4	8.5	29.2	3.3				AT3G03280.1	7e-22
GRMZM2G153208	Unclassified	2.44059	0.00541641	269	91.2	48.9	19.5	LOC_Os10g34910.1	4e-103	secretory protein, putative, expressed	AT2G15220.1	1e-90	Plant basic secretory protein (BSP) family protein
GRMZM2G154987	Unclassified	2.35181	0.0145773	47.4	10.9	9.4	3.6	LOC_Os02g13330.1	7e-102	bet v I allergen family protein, putative, expressed	AT2G26040.1	5e-77	PYR1-like 2
GRMZM2G446213	Unclassified	2.32393	0.0339606	56.4	27.5	11.3	1.4	LOC_Os03g56220.1	0	stress-induced protein, putative, expressed	AT1G10020.1	2e-147	Protein of unknown function (DUF1005)
GRMZM5G805132	Unclassified	2.30297	3.09704e-05	318.1	35.3	65.2	16.9
GRMZM2G043565	Unclassified	2.19205	0.000774777	304	97.5	68.4	8.9
AC186819.3_FG004	Unclassified	2.17583	0.0398672	42.2	9.8	9.7	4.2
GRMZM2G502606	Unclassified	2.12346	0.044681	37.7	6.7	8.5	1.6
GRMZM2G589055	Unclassified	2.1026	0.0283668	45.4	9.1	10.1	5.6
GRMZM2G489235	Unclassified	2.1026	0.0283668	45.4	9.1	10.1	5.6
GRMZM5G896728	Unclassified	2.08671	0.00044004	150.7	15	35.4	9.2				AT5G49170.1	4e-09
GRMZM2G037012	Unclassified	2.08671	0.00044004	150.7	15	35.4	9.2	LOC_Os05g29080.1	1e-09	expressed protein	AT3G06840.1	8e-10
GRMZM2G093962	Unclassified	2.0752	0.00672927	194.4	62.1	46.1	3.3	LOC_Os03g02530.1	3e-176	OsRhmbd7 - Putative Rhomboid homologue, expressed	AT1G63120.1	2e-138	RHOMBOID-like 2
GRMZM2G132862	Unclassified	2.05866	0.00701191	265.8	79.6	66	19.8	LOC_Os02g06850.1	5e-22	expressed protein
GRMZM5G860228	Unclassified	2.02307	0.0323352	77.8	22.5	19.5	9.5
GRMZM2G323387	Unclassified	2.00723	0.0106352	64.7	5.4	16	3.3	LOC_Os05g47960.1	5e-69	expressed protein	AT3G03280.1	4e-26
GRMZM2G468475	Unclassified	2.00473	0.0150209	121.5	43.1	31.1	5.5				AT5G08020.1	6e-123	RPA70-kDa subunit B
GRMZM2G072119	Unclassified	1.98526	0.0293777	59.8	14.6	15.2	3.7
GRMZM5G844173	Unclassified	1.97285	0.000255001	503.6	89.8	126.5	23.2				AT1G22770.1	0	gigantea protein (GI)
AC200725.4_FG003	Unclassified	1.95702	0.0253303	51.8	4	13.2	0.6
GRMZM2G165005	Unclassified	1.94895	0.0009004	315.1	32.1	83.1	22.4	LOC_Os12g39100.1	1e-23	expressed protein	AT5G67390.1	1e-10
GRMZM2G152140	Unclassified	1.94333	0.0452325	60.2	18.3	15.9	2.1
GRMZM2G136970	Unclassified	1.92513	0.0414469	46.7	1.2	12.2	4	LOC_Os04g54620.1	4e-09	expressed protein
GRMZM2G002104	Unclassified	1.91833	0.0133127	153.7	46	40.7	3.8	LOC_Os09g28340.1	0	expressed protein	AT5G67020.1	2e-123
GRMZM5G838666	Unclassified	1.91471	0.00883247	130.7	10.7	35.5	12.4
GRMZM5G801014	Unclassified	1.86203	0.0399377	61.1	12.5	17.1	4.4
GRMZM2G469920	Unclassified	1.86142	0.0145773	88.4	15.6	24.2	8.5
GRMZM5G836157	Unclassified	1.85129	0.00699818	157.2	26.5	44.5	11.5
GRMZM2G106792	Unclassified	1.84252	3.86453e-05	804.1	59	225.6	23.5	LOC_Os04g58850.1	2e-105	harpin-induced protein 1 domain containing protein, expressed	AT3G11650.1	9e-40	NDR1/HIN1-like 2
GRMZM2G163307	Unclassified	1.84178	0.00138648	554.4	99	156.8	34.9	LOC_Os01g32280.1	2e-156	transmembrane protein, putative, expressed	AT5G19930.1	1e-125	Protein of unknown function DUF92, transmembrane
GRMZM5G829376	Unclassified	1.81642	0.041369	265.7	72.4	76.6	24.2
GRMZM2G367094	Unclassified	1.74882	0.0444573	57.1	4.1	17.1	3.1	LOC_Os03g52410.1	6e-20	expressed protein	AT3G57450.1	1e-15	GO:0042309,GO:0050825,GO:0050826
GRMZM2G304926	Unclassified	1.7444	0.0249792	103.8	26.4	30.9	5.2
GRMZM2G095164	Unclassified	1.71639	0.0111022	941.9	312.7	290.3	13.4	LOC_Os01g15320.1	2e-46	RALFL9 - Rapid ALkalinization Factor RALF family protein precursor, expressed	AT4G15800.1	6e-22	ralf-like 33
AC187262.4_FG007	Unclassified	1.71354	0.000239649	15206.6	2038.6	4665.7	602.2
GRMZM2G095798	Unclassified	1.71188	0.00759311	238.2	59.7	74.4	5.4	LOC_Os03g52940.1	7e-54	expressed protein	AT5G66580.1	2e-18	GO:0042309,GO:0050825,GO:0050826
GRMZM2G114503	Unclassified	1.66934	0.00793243	198.3	34.1	61.6	11.4				AT1G75250.1	7e-27	RAD-like 6
GRMZM2G410352	Unclassified	1.6648	0.00216392	290.4	33.9	92.9	12	LOC_Os05g46470.1	3e-14	expressed protein
GRMZM2G007969	Unclassified	1.62125	0.00852731	531.1	78.7	177.3	36.2	LOC_Os08g37070.1	8e-21	expressed protein
GRMZM2G136081	Unclassified	1.6168	0.00172415	976.1	146.6	320.9	50	LOC_Os03g06680.1	3e-141	plant-specific domain TIGR01615 family protein, expressed	AT2G38820.2	1e-73	Protein of unknown function (DUF506)
AC185304.4_FG008	Unclassified	1.61655	0.0141198	116.1	10.3	37.8	3.7
GRMZM2G143718	Unclassified	1.56307	0.0108131	251.1	45.8	85.1	14.4	LOC_Os09g35880.1	1e-130	B-box zinc finger family protein, putative, expressed	AT2G21320.1	5e-70	B-box zinc finger family protein
GRMZM2G097884	Unclassified	1.55929	0.00065589	3154.4	120.1	1078.9	183.8
GRMZM2G360023	Unclassified	1.54587	0.0350371	179.5	46.9	61.4	2.3
GRMZM2G164868	Unclassified	1.52991	0.0455275	858.8	282.2	303	14.9
GRMZM2G426294	Unclassified	1.52785	0.0190712	383.5	81.7	135.6	27.9	LOC_Os11g13750.1	3e-41	expressed protein	AT4G02370.1	2e-32	Protein of unknown function, DUF538
GRMZM2G081529	Unclassified	1.52609	0.000269444	5719.6	513.2	2017.8	41.3
GRMZM2G331027	Unclassified	1.50239	0.0429849	389.7	109.9	141.2	13.2	LOC_Os04g59330.1	8e-112	expressed protein	AT5G42860.1	1e-54
GRMZM2G327260	Unclassified	1.46919	0.0172536	1100.6	255.9	402.5	45.6	LOC_Os03g48960.1	4e-16	expressed protein	AT3G57500.1	4e-20
GRMZM2G165601	Unclassified	1.46492	0.0338076	121.4	14	44.2	3	LOC_Os02g44720.1	1e-37	expressed protein
GRMZM2G113668	Unclassified	1.45265	0.0366357	1217.1	346.2	459	55.2	LOC_Os03g64050.1	1e-111	receptor protein kinase, putative, expressed	AT4G34215.1	4e-79	Domain of unknown function (DUF303)
GRMZM5G825241	Unclassified	1.41572	0.0154874	418.4	12.8	156.6	35.5
AC211513.3_FG003	Unclassified	1.41265	0.0354695	126.9	6.6	48.1	3.9	LOC_Os04g32560.1	9e-81	ATP-dependent Clp protease ATP-binding subunit clpA homolog CD4B,chloroplast precursor, putative, expressed	AT5G50920.1	3e-78	CLPC homologue 1
GRMZM5G856773	Unclassified	1.39809	0.0490233	124.3	16	47.3	2
GRMZM2G153206	Unclassified	1.38459	0.0111022	2985.3	410.4	1155.2	180.3	LOC_Os12g35670.1	8e-33	RALFL4 - Rapid ALkalinization Factor RALF family protein precursor, expressed	AT4G15800.1	3e-29	ralf-like 33
GRMZM2G103236	Unclassified	1.37804	0.0208224	1389	216.5	539.2	96.8	LOC_Os10g41710.1	3e-28	chaperonin, putative, expressed	AT3G60210.1	3e-20	GroES-like family protein
GRMZM2G092752	Unclassified	1.35626	0.00596065	2150.7	89.6	836	141.8
AC206666.2_FG004	Unclassified	1.32407	0.00843928	1535.8	188.2	610.4	45.1				AT5G58620.1	2e-24	zinc finger (CCCH-type) family protein
GRMZM2G131340	Unclassified	1.30406	0.0277126	440	78.1	176	11.6	LOC_Os09g13920.1	4e-38	expressed protein
GRMZM2G126413	Unclassified	1.30371	0.0378633	261.7	46.8	104.5	9.7	LOC_Os09g20460.1	1e-79	VQ domain containing protein, putative, expressed	AT4G39720.1	1e-19	VQ motif-containing protein
GRMZM5G892957	Unclassified	1.29545	0.0358989	182	11.9	74.6	2.8
GRMZM2G466532	Unclassified	1.28705	0.0306789	1719.9	330.2	706	65.9	LOC_Os02g56490.1	1e-10	expressed protein
GRMZM2G152328	Unclassified	1.27321	0.0211994	1675	176.8	701	84.2	LOC_Os03g50885.1	0	actin, putative, expressed	AT3G12110.1	0	actin-11
GRMZM2G054187	Unclassified	1.22228	0.0267599	425.9	36.1	182.3	15.5
GRMZM2G012224	Unclassified	1.21378	0.0167483	27145.4	3236.8	11709.3	1169.3	LOC_Os03g59300.1	0	expressed protein	AT3G08030.1	3e-152	Protein of unknown function, DUF642
GRMZM2G067624	Unclassified	1.21237	0.0426793	5178.7	497.3	2245.1	471.9	LOC_Os07g32170.1	2e-34	OsSPL13 - SBP-box gene family member, expressed	AT1G53160.2	3e-34	squamosa promoter binding protein-like 4
GRMZM2G078164	Unclassified	1.17517	0.044681	1011.2	145.8	455.8	43.7	LOC_Os03g16600.1	1e-33	expressed protein	AT2G39705.1	4e-13	ROTUNDIFOLIA like 8
GRMZM2G387594	Unclassified	1.15107	0.0297339	644.7	31.5	293.3	22.4
GRMZM2G025966	Unclassified	-1.23267	0.0429849	637.1	95.3	1481.5	174.3	LOC_Os01g52920.1	0	expressed protein	AT3G14830.1	1e-173
GRMZM5G813713	Unclassified	-1.30242	0.0322923	341.4	64.2	841.8	64.6
GRMZM2G517972	Unclassified	-1.32238	0.0229123	248.3	29.8	621.3	80.8
AC210013.4_FG018	Unclassified	-1.33632	0.0318045	102.1	8	261.1	35.4	LOC_Os03g59320.1	2e-90	expressed protein	AT5G19855.1	5e-74	Chaperonin-like RbcX protein
GRMZM2G001953	Unclassified	-1.3473	0.00983757	129.4	7.8	332.4	5.9	LOC_Os02g50860.1	2e-145	ras-related protein, putative, expressed	AT3G48040.1	2e-124	RHO-related protein from plants 10
GRMZM2G101926	Unclassified	-1.34763	0.0422711	476.2	82.9	1203.7	205.2	LOC_Os05g04150.2	5e-79	expressed protein	AT4G01960.1	1e-16
GRMZM2G136266	Unclassified	-1.35242	0.0315747	109.4	19.4	280.6	19.9	LOC_Os12g06520.1	2e-150	bZIP transcription factor domain containing protein, expressed	AT1G43700.1	2e-70	VIRE2-interacting protein 1
GRMZM2G021706	Unclassified	-1.40853	0.0282874	313.3	26.2	835.9	179.7	LOC_Os12g29220.1	1e-140	nodulin MtN3 family protein, putative, expressed	AT3G48740.1	2e-93	Nodulin MtN3 family protein
GRMZM2G170322	Unclassified	-1.41844	0.04924	84.4	27.1	229.7	14.2	LOC_Os02g46030.1	6e-103	MYB family transcription factor, putative, expressed	AT5G17300.1	1e-37	Homeodomain-like superfamily protein
GRMZM2G460617	Unclassified	-1.43219	0.00856279	268.6	34.8	734.7	93.1
GRMZM2G048435	Unclassified	-1.45031	0.0134815	188.1	21.9	518.1	83.4	LOC_Os10g34400.1	0	expressed protein	AT4G33630.1	4e-123	Protein of unknown function (DUF3506)
GRMZM2G010196	Unclassified	-1.47056	0.0490233	162.8	28.2	453.4	110.8	LOC_Os03g21370.1	2e-108	expressed protein	AT5G58250.1	1e-66
GRMZM2G162535	Unclassified	-1.49684	0.00748256	876.9	91.3	2473.7	476.8	LOC_Os03g10860.1	1e-36	expressed protein	AT5G43150.1	2e-13
AC212728.3_FG001	Unclassified	-1.54788	0.0446729	84.7	3.7	249.4	74.5	LOC_Os03g60840.1	2e-33	BBTI13 - Bowman-Birk type bran trypsin inhibitor precursor, expressed
GRMZM2G010673	Unclassified	-1.55727	0.0349727	217.4	66.2	655.9	141.1	LOC_Os07g28614.1	4e-11	expressed protein	AT1G33055.1	5e-10
GRMZM2G509466	Unclassified	-1.58342	0.000756554	469.7	68.1	1399.5	18.2
GRMZM2G304385	Unclassified	-1.62576	0.000646699	117.8	9.6	371.7	17.8
AC233979.1_FG006	Unclassified	-1.64422	0.0145641	38.5	9.2	125.3	14.3	LOC_Os04g49620.1	6e-54	DUF581 domain containing protein, expressed	AT5G47060.1	6e-23	Protein of unknown function (DUF581)
GRMZM2G080937	Unclassified	-1.651	0.0117369	143.5	33.1	458.3	104.3	LOC_Os01g01790.1	0	expressed protein	AT1G27510.1	1e-167	Protein of unknown function (DUF3506)
GRMZM2G129450	Unclassified	-1.66567	0.00626642	160.2	11.9	522.1	123.9	LOC_Os07g28614.1	3e-12	expressed protein	AT1G33055.1	4e-11
GRMZM2G155532	Unclassified	-1.68295	0.0161763	718.4	206.4	2281.4	382.1				AT1G24160.1	2e-13
GRMZM5G839518	Unclassified	-1.72903	0.00916955	62.6	17.9	209.7	29.3	LOC_Os02g35660.1	3e-119	PTF1, putative, expressed	AT5G58010.1	7e-57	LJRHL1-like 3
GRMZM2G383408	Unclassified	-1.75088	0.0131588	117.7	31.1	403.2	101.1	LOC_Os03g40100.1	0	ACT domain containing protein, expressed	AT1G69040.2	0	ACT domain repeat 4
GRMZM2G179507	Unclassified	-1.79881	0.000635275	67.1	5.1	235	20.8	LOC_Os04g57330.1	3e-84	expressed protein	AT1G04985.1	3e-36
GRMZM2G082906	Unclassified	-1.81826	0.00565177	87	16.7	304.6	61.8
GRMZM2G499390	Unclassified	-1.84494	0.0302677	17.5	5.9	65.4	6.7
GRMZM2G058808	Unclassified	-1.87245	0.00826103	24.7	3.3	90.3	12.9
GRMZM2G401511	Unclassified	-1.88575	0.000253639	337.7	55.7	1233.1	185.3	LOC_Os11g29780.1	9e-126	plant-specific domain TIGR01627 family protein, expressed	AT1G67330.1	2e-93	Protein of unknown function (DUF579)
GRMZM5G854367	Unclassified	-1.91029	0.00222638	69.7	12.8	265.2	65.3
GRMZM2G132095	Unclassified	-1.91868	0.0461363	46.1	12.6	177.2	81.5	LOC_Os06g40210.1	2e-23	expressed protein	AT1G52565.1	1e-07	GO:0000785,GO:0003677,GO:0003735,GO:0005622,GO:0005634,GO:0005840,GO:0006412,GO:0016068
GRMZM2G111987	Unclassified	-1.91868	0.0461363	46.1	12.6	177.2	81.5	LOC_Os06g40210.1	2e-23	expressed protein	AT1G52565.1	1e-07	GO:0000785,GO:0003677,GO:0003735,GO:0005622,GO:0005634,GO:0005840,GO:0006412,GO:0016068
GRMZM2G326235	Unclassified	-1.91881	0.00748352	119.4	27.4	454.4	131.8	LOC_Os03g61900.1	1e-23	expressed protein
GRMZM2G115476	Unclassified	-1.9434	0.0108202	23.4	1.9	92.6	23	LOC_Os03g59320.1	1e-67	expressed protein	AT5G19855.1	3e-60	Chaperonin-like RbcX protein
GRMZM2G171468	Unclassified	-1.97457	0.00300162	52.8	17.5	215.5	42.4	LOC_Os03g55590.1	5e-102	MYB family transcription factor, putative, expressed	AT2G03500.1	1e-41	Homeodomain-like superfamily protein
GRMZM2G068963	Unclassified	-2.01639	0.00290396	58.9	18.5	243.2	45.2	LOC_Os03g50080.1	1e-125	peptidyl-prolyl cis-trans isomerase, FKBP-type, putative, expressed	AT1G18170.1	2e-92	FKBP-like peptidyl-prolyl cis-trans isomerase family protein
GRMZM2G441656	Unclassified	-2.08178	0.0104921	1072.7	391.5	4587.1	1368.3
GRMZM2G488536	Unclassified	-2.08386	0.0271235	12.1	3.5	52.2	11.6
GRMZM2G054916	Unclassified	-2.12939	0.00448799	22.5	6.7	99.2	22.1	LOC_Os03g21790.1	4e-158	cupin domain containing protein, expressed	AT2G28490.1	5e-107	RmlC-like cupins superfamily protein
GRMZM2G173669	Unclassified	-2.1516	0.00330137	195.6	39.6	866.1	262.9	LOC_Os12g29220.1	6e-143	nodulin MtN3 family protein, putative, expressed	AT5G50800.1	3e-93	Nodulin MtN3 family protein
GRMZM2G055143	Unclassified	-2.16224	0.00293657	19.4	2.1	89	19.5	LOC_Os08g34500.1	1e-08	expressed protein
GRMZM5G879851	Unclassified	-2.34583	0.00636272	94	41.1	477	101.2	LOC_Os05g38660.1	5e-26	expressed protein
GRMZM2G079332	Unclassified	-2.48641	4.11722e-06	117.7	28.1	659.2	88.5
GRMZM2G031591	Unclassified	-2.51531	2.90341e-06	83.2	18.5	475.2	71.2	LOC_Os07g42650.1	5e-17	expressed protein
GRMZM2G321297	Unclassified	-2.64878	0.0172816	5.7	0.4	36.5	13.6
GRMZM2G032266	Unclassified	-2.67876	0.0476294	3.6	3.6	25.8	5.2	LOC_Os04g01540.1	8e-118	expressed protein	AT1G62780.1	1e-94
GRMZM5G804658	Unclassified	-2.71613	0.00191357	18.7	2.9	124.4	58.4	LOC_Os03g16460.1	0	expressed protein	AT3G09350.1	1e-148	Fes1A
GRMZM2G456840	Unclassified	-2.72046	0.00137	10.4	2.5	69	22
GRMZM2G046317	Unclassified	-2.79473	0.000372143	26.6	6.4	192.1	70.5
GRMZM2G069528	Unclassified	-2.86122	1.11332e-07	129.5	31.8	956.1	181.9	LOC_Os09g30300.1	2e-19	expressed protein
GRMZM2G027914	Unclassified	-3.13709	0.00148485	4.5	4.5	43.1	7.6				AT2G38090.1	7e-47	Duplicated homeodomain-like superfamily protein
GRMZM2G306643	Unclassified	-3.15859	0.00148485	16	7.3	144.7	70	LOC_Os04g43990.1	3e-61	DUF584 domain containing protein, putative, expressed	AT2G28400.1	1e-25	Protein of unknown function, DUF584
GRMZM2G108003	Unclassified	-3.2769	0.00447274	3.9	2	38.5	15.8
GRMZM2G359020	Unclassified	-3.37818	0.00133398	3.6	3.6	41.1	9.8
GRMZM2G088860	Unclassified	-3.61981	0.0102466	6.8	3.4	82.9	58.4	LOC_Os09g27160.1	1e-57	expressed protein	AT3G13980.1	6e-07
GRMZM2G102926	Unclassified	-3.64361	7.20378e-06	7.2	7.2	97.8	15.2
GRMZM2G468140	Unclassified	-3.9634	0.00278604	6.3	2.1	105.2	76.3
GRMZM2G064530	Unclassified	-3.9634	0.00278604	6.3	2.1	105.2	76.3
GRMZM2G067600	Unclassified	-3.96772	0.0144496	1.7	1.7	32.6	22.6				AT3G03341.1	3e-36
GRMZM5G832764	Unclassified	-5.72693	0.0491142	0	0	12.3	2.1
GRMZM2G479712	Unclassified	-5.83189	0.0338076	0	0	13.3	1.2
GRMZM2G436166	Unclassified	-5.83189	0.0341092	0	0	13.3	2.3
GRMZM2G179761	Unclassified	-5.83189	0.0496926	0	0	13.1	9	LOC_Os02g50700.1	5e-31	expressed protein
GRMZM2G159768	Unclassified	-5.83189	0.0434014	0	0	13.3	7.2
GRMZM2G334740	Unclassified	-5.92974	0.0249792	0	0	14.3	3.3
GRMZM2G430646	Unclassified	-6.02137	0.01737	0	0	15	5
GRMZM2G034727	Unclassified	-6.02137	0.0389039	0	0	14.9	12
GRMZM2G033236	Unclassified	-6.02137	0.0389039	0	0	14.9	12
GRMZM2G162396	Unclassified	-6.18883	0.00852731	0	0	16.9	5.4	LOC_Os09g19970.1	2e-11	expressed protein	AT5G56980.1	7e-07
GRMZM2G042125	Unclassified	-6.33885	0.00456726	0	0	18.5	6.5				AT1G76750.1	3e-27	Protein of unknown function (DUF1278)
GRMZM5G884819	Unclassified	-6.47473	0.00534314	0	0	21	10.6
*TPTM_LN, transcripts per ten million reads under low nitrogen; TPTM_ON, transcripts per ten million reads under optimal nitrogen.

## Sheet: Floret
Table S8. List of differentially expressed genes in florets response to LN.
Gene ID	Function classfication	logFC	FDR	TPTM_LN*	se	TPTM_ON	se	Best_hit_in_rice	E_value	Annotation	Best_hit_in_Arabidopsis	E_value	Short_description
GRMZM2G127404	Transcription	6.40354	0.0486249	20	16.9	0	0	LOC_Os10g37230.1	4e-158	expressed protein	AT1G64980.1	1e-119	Nucleotide-diphospho-sugar transferases superfamily protein
GRMZM2G089106	Transcription	6.18398	0.0195326	16.9	4.3	0	0	LOC_Os08g03610.1	2e-48	LSD1 zinc finger domain containing protein, expressed	AT4G20380.8	8e-19	LSD1 zinc finger family protein
GRMZM2G092363	Transcription	6.10269	0.0479552	15.2	7.6	0	0	LOC_Os08g15050.1	7e-54	CCT/B-box zinc finger protein, putative, expressed	AT2G24790.1	2e-31	CONSTANS-like 3
GRMZM2G161746	Transcription	3.05639	0.0479552	26.1	4.4	2.8	2.8	LOC_Os12g24390.1	2e-59	retrotransposon protein, putative, unclassified, expressed	AT1G08050.1	2e-39	Zinc finger (C3HC4-type RING finger) family protein
GRMZM2G052610	Transcription	2.92212	0.00145273	91.8	25.2	12.8	6.1	LOC_Os09g36040.1	3e-149	rhodanese-like domain containing protein, putative, expressed	AT4G27700.1	2e-103	Rhodanese/Cell cycle control phosphatase superfamily protein
GRMZM2G047626	Transcription	2.17582	0.012894	127.2	20.9	26.8	14.3				AT5G59780.3	1e-75	myb domain protein 59
GRMZM2G176173	Transcription	2.16063	0.0196886	68.7	2.4	15.4	4	LOC_Os08g15050.1	4e-52	CCT/B-box zinc finger protein, putative, expressed	AT2G24790.1	2e-31	CONSTANS-like 3
GRMZM2G050550	Transcription	2.04093	0.00662656	140.6	29.4	33.5	5.1	LOC_Os09g01960.1	1e-105	MYB family transcription factor, putative, expressed	AT5G67300.1	3e-83	myb domain protein r1
GRMZM2G134476	Transcription	1.91645	0.00458449	528.4	44.6	142.7	36	LOC_Os03g18870.1	1e-59	heat shock protein DnaJ, putative, expressed	AT1G56300.1	1e-49	Chaperone DnaJ-domain superfamily protein
GRMZM2G016734	Transcription	1.83191	0.00951512	959.6	157	277.5	59	LOC_Os03g18870.1	9e-59	heat shock protein DnaJ, putative, expressed	AT1G56300.1	5e-47	Chaperone DnaJ-domain superfamily protein
AC206666.2_FG004	Transcription	1.656	0.0382167	1282	284.7	385.4	107.2				AT5G58620.1	2e-24	zinc finger (CCCH-type) family protein
GRMZM2G107031	Transcription	1.36535	0.0380091	424.2	47.7	160.2	18.3	LOC_Os08g43160.1	7e-122	TCP family transcription factor, putative, expressed	AT2G45680.1	1e-44	TCP family transcription factor
GRMZM2G078806	Transcription	-3.7116	0.0237332	2.2	2.2	26.5	12	LOC_Os03g26870.1	0	WD-40 repeat family protein, putative, expressed	AT1G78070.1	0	Transducin/WD40 repeat-like superfamily protein
GRMZM2G135746	Transcription	-4.16442	0.0221103	0.8	0.8	20.6	3	LOC_Os12g31860.3	0	ureide permease, putative, expressed	AT2G03590.1	2e-164	ureide permease 1
GRMZM2G055238	Transcription	-4.16442	0.0221103	0.8	0.8	20.6	3				AT2G03590.1	2e-164	ureide permease 1
GRMZM2G353091	Transcription	-6.34572	0.0235825	0	0	18.6	12.8	LOC_Os05g04950.2	3e-57	protein binding protein, putative, expressed	AT1G03365.1	5e-47	RING/U-box superfamily protein
GRMZM2G349655	signal transduction	6.26094	0.0141668	18.8	5.6	0	0	LOC_Os08g04890.1	8e-98	OsCML32 - Calmodulin-related calcium sensor protein, expressed	AT4G20780.1	6e-63	calmodulin like 42
AC233955.1_FG008	signal transduction	3.41884	0.0387192	22.6	1.6	1.8	1.8	LOC_Os03g19452.1	7e-142	SMP-30/Gluconolaconase/LRE domain protein, putative, expressed	AT2G16760.1	2e-84	Calcium-dependent phosphotriesterase superfamily protein
AC225718.2_FG006	signal transduction	2.16911	6.96889e-05	642.4	119	140.7	12.6	LOC_Os06g46950.1	5e-66	EF hand family protein, putative, expressed	AT2G46600.1	4e-38	Calcium-binding EF-hand family protein
GRMZM2G124270	signal transduction	-4.69553	0.0141668	3.9	2	100.6	62.4	LOC_Os02g07960.2	6e-64	STRUBBELIG-RECEPTOR FAMILY 3 precursor, putative, expressed	AT4G22130.1	6e-42	STRUBBELIG-receptor family 8
GRMZM2G155216	Photosynthesis	2.91131	0.000383182	111.9	32.6	15.4	4	LOC_Os09g17740.1	4e-180	chlorophyll A-B binding protein, putative, expressed	AT2G34420.1	3e-167	photosystem II light harvesting complex gene B1B2
GRMZM2G414192	Photosynthesis	2.20208	9.83207e-05	808.8	183.9	167.9	30.3	LOC_Os03g39610.1	7e-179	chlorophyll A-B binding protein, putative, expressed	AT2G05100.1	4e-167	photosystem II light harvesting complex gene 2.1
GRMZM2G018627	Photosynthesis	2.20208	9.83207e-05	808.8	183.9	167.9	30.3	LOC_Os03g39610.1	7e-179	chlorophyll A-B binding protein, putative, expressed	AT2G05100.1	4e-167	photosystem II light harvesting complex gene 2.1
GRMZM2G010884	Photosynthesis	2.04315	0.000925103	337.8	73	80.1	8.4	LOC_Os02g10390.1	7e-158	chlorophyll A-B binding protein, putative, expressed	AT1G61520.1	7e-157	photosystem I light harvesting complex gene 3
GRMZM2G131055	Metabolism	7.70147	2.47046e-06	50.4	17	0	0	LOC_Os01g31370.1	0	glycosyltransferase, putative, expressed	AT2G41640.1	0	Glycosyltransferase family 61 protein
GRMZM2G400929	Metabolism	6.59405	0.0118567	23.6	13.9	0	0				AT1G28600.1	5e-87	GDSL-like Lipase/Acylhydrolase superfamily protein
GRMZM2G180080	Metabolism	6.46988	0.0151299	21.7	12.2	0	0	LOC_Os03g38800.1	0	AAA family ATPase, putative, expressed	AT3G50930.1	5e-122	cytochrome BC1 synthesis
GRMZM2G118657	Metabolism	6.26094	0.0208136	17.2	5.6	0	0				AT1G22340.1	2e-145	UDP-glucosyl transferase 85A7
GRMZM2G301877	Metabolism	6.18398	0.0369745	16.5	8.1	0	0	LOC_Os06g36890.1	9e-108	glycosyl transferase, group 1 domain containing protein, expressed	AT1G16570.2	1e-62	UDP-Glycosyltransferase superfamily protein
GRMZM2G112205	Metabolism	6.26094	0.0170978	19.1	8.4	0	0				AT1G01300.1	2e-103	Eukaryotic aspartyl protease family protein
GRMZM2G014902	Metabolism	3.64243	3.34693e-11	1932.4	315.8	147.9	51.3	LOC_Os08g06110.2	0	MYB family transcription factor, putative, expressed	AT1G01060.1	2e-43	Homeodomain-like superfamily protein
GRMZM2G053720	Metabolism	3.34348	0.0141668	30.3	6	2.8	2.8	LOC_Os10g40360.1	0	proline oxidase, mitochondrial precursor, putative, expressed	AT5G38710.1	6e-157	Methylenetetrahydrofolate reductase family protein
GRMZM2G149024	Metabolism	2.64703	6.53375e-05	108.6	10.6	17.1	1.9	LOC_Os03g47530.1	0	glycosyl transferase 8 domain containing protein, putative, expressed	AT3G50760.1	2e-146	galacturonosyltransferase-like 2
GRMZM2G474769	Metabolism	2.19465	0.000670414	520	102.1	113.8	31.7	LOC_Os08g06110.2	0	MYB family transcription factor, putative, expressed	AT1G01060.1	1e-42	Homeodomain-like superfamily protein
GRMZM2G059397	Metabolism	2.06764	0.00576085	185.7	50	42.3	5	LOC_Os08g34460.1	2e-76	tetraspanin family protein, putative, expressed	AT2G23810.1	3e-61	tetraspanin8
GRMZM2G021786	Metabolism	2.04057	0.00202494	161.3	28.3	39.3	4.3	LOC_Os04g44354.1	0	UDP-glucoronosyl and UDP-glucosyl transferase domain containing protein, expressed	AT3G22250.1	7e-132	UDP-Glycosyltransferase superfamily protein
GRMZM2G167892	Metabolism	1.98171	5.51454e-05	369.9	2.6	92.1	7.6	LOC_Os07g04910.1	2e-126	reticulon domain containing protein, putative, expressed	AT3G10260.3	1e-76	Reticulon family protein
GRMZM2G000587	Metabolism	1.89091	0.0221103	312.6	110.2	81.6	5.7	LOC_Os06g13760.1	0	glycosyl transferase 8 domain containing protein, putative, expressed	AT1G70090.1	3e-154	glucosyl transferase family 8
GRMZM2G154397	Metabolism	1.88313	0.00158513	331.1	53.6	89.7	11.3	LOC_Os04g42090.2	0	CPuORF7 - conserved peptide uORF-containing transcript, expressed	AT3G25570.1	4e-128	Adenosylmethionine decarboxylase family protein
GRMZM2G308595	Metabolism	1.71011	0.00677434	486.1	104.2	141.5	19.4	LOC_Os06g14420.1	8e-86	hydrolase, NUDIX family, domain containing protein, expressed	AT1G73540.1	2e-51	nudix hydrolase homolog 21
GRMZM2G118687	Metabolism	1.67164	0.0170978	270.1	53.4	81.9	10.1	LOC_Os06g04000.1	8e-115	peptidyl-prolyl cis-trans isomerase, putative, expressed	AT1G01940.1	9e-107	Cyclophilin-like peptidyl-prolyl cis-trans isomerase family protein
GRMZM2G125635	Metabolism	1.60741	0.0180681	2310.9	551.1	761.2	47.5	LOC_Os04g42090.2	0	CPuORF7 - conserved peptide uORF-containing transcript, expressed	AT3G25570.1	5e-128	Adenosylmethionine decarboxylase family protein
GRMZM2G477503	Metabolism	1.53385	0.00712085	1069.8	84.9	367	63.5	LOC_Os01g04920.1	0	glycosyl transferase, group 1 domain containing protein, expressed	AT5G01220.1	2e-158	sulfoquinovosyldiacylglycerol 2
GRMZM2G051185	Metabolism	1.51495	0.0486249	170.3	16	59.9	5.8	LOC_Os02g20540.1	5e-64	fasciclin domain containing protein, expressed	AT2G20520.1	2e-50	FASCICLIN-like arabinogalactan 6
GRMZM2G305280	Metabolism	1.4712	0.00294544	1188.5	76.5	417.6	48.1				AT5G56540.1	7e-07	arabinogalactan protein 14
GRMZM2G442555	Metabolism	-1.59183	0.0476361	223.2	31.5	678.7	175.9	LOC_Os09g39730.1	1e-44	Core histone H2A/H2B/H3/H4 domain containing protein, putative, expressed	AT1G08170.1	6e-38	Histone superfamily protein
GRMZM2G089952	Metabolism	-4.70544	2.15899e-05	1.9	1.9	53.8	17.3				AT1G01630.1	2e-95	Sec14p-like phosphatidylinositol transfer family protein
GRMZM2G171548	Metabolism	-6.02822	0.038418	0	0	15.1	2.2	LOC_Os09g34214.1	0	UDP-glucoronosyl and UDP-glucosyl transferase domain containing protein, expressed	AT2G43820.1	2e-146	UDP-glucosyltransferase 74F2
GRMZM2G161905	Metabolism	-6.6641	0.00102972	0	0	23.5	0.9	LOC_Os10g38740.1	2e-95	glutathione S-transferase, putative, expressed	AT1G10370.1	4e-54	Glutathione S-transferase family protein
GRMZM2G361100	Development	3.12023	0.0179826	33.4	10.7	3.9	2	LOC_Os04g35680.1	6e-175	U-box domain containing protein, expressed	AT3G19380.1	1e-42	plant U-box 25
GRMZM2G179024	Development	2.27632	0.00336749	79	7.6	15.9	3.1	LOC_Os09g36220.2	0	response regulator receiver domain containing protein, expressed	AT5G24470.1	1e-85	pseudo-response regulator 5
GRMZM2G059138	Development	1.89098	0.0377463	148.1	44.3	39.1	5.2	LOC_Os08g35110.1	3e-57	OsSAUR33 - Auxin-responsive SAUR gene family member, expressed	AT5G20820.1	1e-26	SAUR-like auxin-responsive protein family
GRMZM2G148453	Development	-1.48632	0.029045	99.7	20.8	276.9	15.2	LOC_Os02g40510.1	2e-148	response regulator receiver domain containing protein, expressed	AT5G61380.1	2e-21	CCT motif -containing response regulator protein
AC197705.4_FG003	Development	-4.74497	3.92346e-06	6.2	3.8	152.4	73.2	LOC_Os05g39250.1	4e-89	phosphatidylethanolamine-binding protein, putative, expressed	AT5G01300.1	7e-62	PEBP (phosphatidylethanolamine-binding protein) family protein
GRMZM2G051619	Development	-2.85883	0.000642083	66.7	16.9	459.6	198.3				AT1G78440.1	3e-111	Arabidopsis thaliana gibberellin 2-oxidase 1
GRMZM2G087901	Transport	6.65235	0.00530814	23.1	10.9	0	0	LOC_Os03g07480.2	0	sucrose transporter, putativ, expressed	AT2G02860.1	0	sucrose transporter 2
GRMZM2G093090	Transport	3.25743	0.00293136	54.5	21.2	5.4	2.7				AT2G25810.1	6e-89	tonoplast intrinsic protein 4;1
GRMZM2G150537	Transport	3.15857	0.0264635	27.1	2.2	2.7	2.7				AT2G38330.1	2e-46	MATE efflux family protein
GRMZM2G419328	Transport	2.193	0.0456372	44.4	1	9.5	2.5				AT5G01180.1	0	peptide transporter 5
GRMZM2G085086	Transport	1.35638	0.0377463	1006.1	23.7	385.3	77.1	LOC_Os04g17100.1	2e-104	heavy metal-associated domain containing protein, expressed	AT5G66110.1	9e-70	Heavy metal transport/detoxification superfamily protein
GRMZM2G101125	Transport	-1.47803	0.0459298	76.1	11.1	216.9	32	LOC_Os02g54730.1	0	transmembrane amino acid transporter protein, putative, expressed	AT2G41190.1	0	Transmembrane amino acid transporter family protein
GRMZM2G103771	Transport	-2.61831	0.0195127	8	4.2	46.7	12.1				AT4G16160.2	1e-56	Mitochondrial import inner membrane translocase subunit Tim17/Tim22/Tim23 family protein
GRMZM2G118019	Transport	-3.0791	0.0459298	2.5	2.5	25.1	3.8	LOC_Os06g21360.1	0	transporter, monovalent cation:proton antiporter-2 family, putative, expressed	AT5G55470.1	0	Na+/H+ (sodium hydrogen) exchanger 3
GRMZM2G380432	Cell rescue and defense	3.058	0.000356401	106.7	38	12.3	3.4	LOC_Os02g52010.1	3e-169	phosphate-induced protein 1 conserved region domain containing protein, expressed	AT4G08950.1	2e-107	Phosphate-responsive 1 family protein
GRMZM2G318180	Cell rescue and defense	2.57956	0.000250163	378.7	127.1	60.9	10.3				AT1G28480.1	1e-32	Thioredoxin superfamily protein
AC220927.3_FG007	Cell rescue and defense	1.89788	0.000531179	2115.9	462.4	542.9	46	LOC_Os02g52040.1	9e-170	phosphate-induced protein 1 conserved region domain containing protein, expressed	AT4G08950.1	4e-118	Phosphate-responsive 1 family protein
GRMZM2G037189	Cell rescue and defense	1.4206	0.0479552	338.9	40.4	122.3	24.5	LOC_Os07g46670.3	3e-31	early response to dehydration 15, putative, expressed	AT2G41430.1	1e-16	dehydration-induced protein (ERD15)
GRMZM2G472248	Cell rescue and defense	-1.48416	0.0459298	557.9	110.7	1584	285.3				AT4G15910.1	8e-10	drought-induced 21
GRMZM2G023711	Cell rescue and defense	-3.06274	0.000245737	16.2	9	138.9	37	LOC_Os02g53400.1	3e-90	thioredoxin, putative, expressed	AT5G04260.1	2e-37	WCRKC thioredoxin 2
GRMZM2G432926	Cell rescue and defense	-6.72013	0.00080231	0	0	24.6	4	LOC_Os07g26660.1	6e-148	aquaporin protein, putative, expressed	AT2G37170.1	1e-144	plasma membrane intrinsic protein 2
GRMZM2G476685	Cell structure	1.55131	0.0321486	333.5	53.1	113.7	21.5	LOC_Os08g32540.1	4e-104	cyclin, putative, expressed	AT1G70210.1	4e-87	CYCLIN D1;1
GRMZM2G071330	Unclassified	6.01654	0.0459298	15.4	6.8	0	0	LOC_Os04g56995.1	2e-14	expressed protein	AT2G42180.1	1e-13
GRMZM2G346995	Unclassified	3.41884	0.0386987	22.7	0.1	1.8	1.8
AC220927.3_FG001	Unclassified	3.41884	0.043436	23.3	4.7	2.1	2.1	LOC_Os02g52170.1	2e-17	expressed protein
GRMZM5G832939	Unclassified	3.34348	0.0141668	30.5	6.3	2.7	2.7	LOC_Os09g26670.1	7e-49	expressed protein	AT5G20790.1	2e-10
GRMZM5G819965	Unclassified	2.74669	0.000246172	412.2	131.3	56.9	16.5	LOC_Os03g19070.1	1e-66	long cell-linked locus protein, putative, expressed	AT5G38700.1	9e-23
GRMZM2G020066	Unclassified	1.96964	0.0243641	126.6	18.3	32.9	10
GRMZM2G049185	Unclassified	1.83601	0.000518793	531.6	87.4	144.7	6	LOC_Os08g02850.1	0	zinc finger family protein, putative, expressed	AT5G40720.1	1e-168	Domain of unknown function (DUF23)
GRMZM2G457003	Unclassified	1.70883	0.0456372	129.9	24.4	39.8	3.9	LOC_Os07g32340.1	0	retrotransposon protein, putative, unclassified, expressed	AT3G05270.1	4e-77	Plant protein of unknown function (DUF869)
GRMZM2G029863	Unclassified	1.43857	0.0466566	179.5	10.9	64	10.7	LOC_Os06g03640.1	8e-133	BAG domain containing protein, expressed	AT5G07220.1	2e-80	BCL-2-associated athanogene 3
GRMZM2G479529	Unclassified	1.39052	0.0456372	446.3	63.8	165	21	LOC_Os03g07400.1	1e-47	expressed protein	AT2G35290.1	8e-20
GRMZM2G107101	Unclassified	1.34053	0.0304473	898.1	105	354.8	24.1	LOC_Os01g08700.6	0	GIGANTEA, putative, expressed	AT1G22770.1	0	gigantea protein (GI)
GRMZM2G448001	Unclassified	-1.9407	0.0221992	61.4	11.9	235.1	74.9	LOC_Os03g62370.1	0	WD40-like Beta Propeller Repeat family protein, expressed	AT1G21680.1	0	DPP6 N-terminal domain-like protein
GRMZM2G001853	Unclassified	-2.62492	0.00646522	20.6	10	132.4	47	LOC_Os04g31710.1	3e-121	expressed protein	AT1G27990.1	1e-103
GRMZM2G125813	Unclassified	-2.80717	0.000279737	56.1	24.4	397.8	103.9	LOC_Os02g26470.1	2e-14	expressed protein
GRMZM2G017670	Unclassified	-3.38038	0.0494758	1.7	1.7	21.6	1.8	LOC_Os03g26490.1	1e-27	expressed protein
GRMZM2G067702	Unclassified	-3.84232	0.000250163	3.3	3.3	43.2	2.3	LOC_Os01g74020.1	2e-79	MYB family transcription factor, putative, expressed	AT3G46640.3	3e-62	Homeodomain-like superfamily protein
GRMZM2G112402	Unclassified	-7.47352	0.00010022	0	0	39.9	22.5
GRMZM2G103108	Unclassified	-8.23955	0.000218999	0	0	76	60
*TPTM_LN, transcripts per ten million reads in low nitrogen; TPTM_ON, transcripts per ten million reads in optimal nitrogen.

## Sheet: Co-regulated in both tissues
Table S8. List of differentially expressed genes in florets response to LN.
Gene ID	Function classification	logFC(Cob)	logFC(Florets)	FDR	TPTM_LN*	se	TPTM_ON	se	Best_hit_in_rice	E_value	Annotation	Best_hit_in_Arabidopsis	E_value	Short_description
GRMZM2G337819	Transcription	2.29843	3.05537	1.16589e-07	684	21.6	139.6	21.2	LOC_Os01g62810.2	0	regulator of chromosome condensation, putative, expressed	AT3G55580.1	0	Regulator of chromosome condensation (RCC1) family protein
GRMZM2G302245	Transcription	3.66763	3.82544	1.31823e-12	380.6	59.9	29.9	6.2				AT3G55580.1	3e-171	Regulator of chromosome condensation (RCC1) family protein
GRMZM2G165272	Transcription	2.06158	2.24182	0.000142132	421.6	82.4	101.6	15.7	LOC_Os09g35790.2	2e-154	HSF-type DNA-binding domain containing protein, expressed	AT5G62020.1	3e-76	heat shock transcription factor B2A
GRMZM2G162749	Transcription	7.29563	6.18398	1.61979e-05	36.5	13.4	0	0	LOC_Os03g07360.1	0	expressed protein	AT5G39660.1	2e-60	cycling DOF factor 2
GRMZM2G123212	Transcription	3.01886	1.94491	6.76205e-09	345.8	25.8	43	11	LOC_Os07g43740.1	6e-64	zinc finger, C3HC4 type domain containing protein, expressed	AT1G26800.1	3e-21	RING/U-box superfamily protein
GRMZM2G084264	Transcription	3.30771	4.46995	0.0293647	20.7	2.2	1.8	1.8				AT1G21910.1	7e-33	Integrase-type DNA-binding superfamily protein
GRMZM2G069082	Transcription	3.70235	4.44095	0.00676821	28.2	11.5	1.8	1.8	LOC_Os09g35020.1	1e-58	AP2 domain containing protein, expressed	AT5G51990.1	4e-39	C-repeat-binding factor 4
GRMZM2G061408	Transcription	2.71735	3.28462	8.9724e-05	588.8	231	91.5	19.2	LOC_Os09g16510.1	2e-82	WRKY74, expressed	AT4G23810.1	1e-30	WRKY family transcription factor
GRMZM2G045154	Transcription	7.01223	6.46988	9.65054e-05	29.6	11	0	0	LOC_Os02g46980.1	0	pentatricopeptide, putative, expressed	AT1G31920.1	0	Tetratricopeptide repeat (TPR)-like superfamily protein
GRMZM2G025895	Transcription	2.71735	3.28462	8.9724e-05	588.8	231	91.5	19.2	LOC_Os09g16510.1	2e-82	WRKY74, expressed	AT4G23810.1	1e-30	WRKY family transcription factor
GRMZM2G020054	Transcription	1.83255	1.9561	0.0139448	81.5	10.7	22.8	4.5	LOC_Os04g52090.1	1e-26	AP2 domain containing protein, expressed	AT1G28370.1	3e-28	ERF domain protein 11
GRMZM2G004060	Transcription	2.00332	4.38052	0.000732687	254.6	46.2	65.2	11.2	LOC_Os05g25770.1	7e-81	WRKY45, expressed	AT3G56400.1	7e-28	WRKY DNA-binding protein 70
AC155434.2_FG006	Transcription	1.90988	1.91542	0.000206147	435.7	61.5	116.3	21.5	LOC_Os07g48570.1	0	expressed protein	AT5G39660.1	2e-69	cycling DOF factor 2
GRMZM5G801627	Transcription	-1.79333	-2.01844	0.000143792	197.8	27.3	693.6	53.7				AT4G29190.1	2e-104	Zinc finger C-x8-C-x5-C-x3-H type family protein
GRMZM2G701362	Transcription	-1.90446	-1.71014	0.000170128	170.8	33.7	631.3	22.1				AT4G29190.1	2e-11	Zinc finger C-x8-C-x5-C-x3-H type family protein
GRMZM2G365754	Transcription	-2.6343	-2.12092	0.00185055	16	7.3	100.8	31.7	LOC_Os11g05640.1	4e-49	bZIP transcription factor domain containing protein, expressed	AT1G19490.1	2e-14	Basic-leucine zipper (bZIP) transcription factor family protein
GRMZM2G336533	Transcription	-3.96652	-3.56456	0.0011412	25.6	19.8	413.9	227.2	LOC_Os03g60080.1	9e-153	NAC domain-containing protein 67, putative, expressed	AT5G08790.1	6e-83	NAC (No Apical Meristem) domain transcriptional regulator superfamily protein
GRMZM2G173124	Transcription	-1.9437	-1.6354	0.0338076	279.7	82	1063.8	444.9	LOC_Os01g09620.2	0	zinc finger/CCCH transcription factor, putative, expressed	AT2G19810.1	5e-95	CCCH-type zinc finger family protein
GRMZM2G168252	Transcription	-10.0878	-10.0462	1.29519e-06	0	0	255.9	159.2	LOC_Os11g43620.1	2e-56	LSM domain containing protein, expressed	AT4G30220.2	3e-51	small nuclear ribonucleoprotein F
GRMZM2G118047	Transcription	-3.19312	-2.46796	1.65319e-14	320.2	45.1	2937.8	243.8	LOC_Os06g35960.1	2e-118	HSF-type DNA-binding domain containing protein, expressed	AT3G24520.1	1e-60	heat shock transcription factor C1
GRMZM2G105348	Transcription	-3.88512	-2.70967	0.000427329	10.6	5.6	167.8	103.2	LOC_Os02g13800.1	5e-101	HSF-type DNA-binding domain containing protein, expressed	AT3G24520.1	1e-61	heat shock transcription factor C1
GRMZM2G075562	Transcription	-2.26536	-1.58372	0.00104879	81.4	6.1	388.8	147.8	LOC_Os02g49230.4	0	CCT/B-box zinc finger protein, putative, expressed	AT3G07650.1	5e-116	CONSTANS-like 9
GRMZM2G058491	Transcription	-2.30958	-2.37647	0.000756554	106.2	33.6	523.4	126.6	LOC_Os01g12660.1	0	AAA-type ATPase family protein, putative, expressed	AT1G64110.2	0	P-loop containing nucleoside triphosphate hydrolases superfamily protein
GRMZM2G042198	Transcription	-2.87347	-1.84233	8.43002e-05	15.2	2.4	111.8	34.7	LOC_Os02g49230.4	0	CCT/B-box zinc finger protein, putative, expressed	AT3G07650.1	3e-121	CONSTANS-like 9
GRMZM2G024695	Transcription	-1.92074	-1.71014	0.000196391	169	35.3	631.3	22.1				AT4G29190.1	1e-11	Zinc finger C-x8-C-x5-C-x3-H type family protein
GRMZM2G018553	Transcription	-3.96652	-3.56456	0.0011412	25.6	19.8	413.9	227.2	LOC_Os03g60080.1	1e-153	NAC domain-containing protein 67, putative, expressed	AT5G08790.1	4e-84	NAC (No Apical Meristem) domain transcriptional regulator superfamily protein
GRMZM2G013398	Transcription	-2.28783	-2.1899	0.0088466	110	44.9	539.2	207.4	LOC_Os06g19444.1	0	CCT/B-box zinc finger protein, putative, expressed	AT3G07650.1	2e-121	CONSTANS-like 9
GRMZM2G474755	signal transduction	2.3621	3.06478	0.000470031	249.4	73	48.6	9.9	LOC_Os05g31620.1	4e-79	OsCML15 - Calmodulin-related calcium sensor protein, expressed	AT1G24620.1	1e-44	EF hand calcium-binding protein family
GRMZM2G159811	signal transduction	-3.671	-3.6035	1.63473e-06	11.2	8.2	145.9	32.7	LOC_Os01g62760.1	5e-81	protein phosphatase 2C, putative, expressed	AT5G51760.1	7e-87	Protein phosphatase 2C family protein
GRMZM2G114048	signal transduction	-3.33715	-4.04565	0.000109335	5.3	3.1	59	12.3				AT3G48530.1	3e-25	SNF1-related protein kinase regulatory subunit gamma 1
GRMZM2G062429	signal transduction	-2.23705	-2.04664	0.000227933	30.7	8.3	143.2	5.6				AT2G20900.1	0	diacylglycerol kinase 5
GRMZM2G149428	Photosynthesis	1.95929	2.29565	0.00446474	872.9	183.6	228.9	75.3	LOC_Os11g13890.1	5e-179	chlorophyll A-B binding protein, putative, expressed	AT4G10340.1	5e-145	light harvesting complex of photosystem II 5
GRMZM2G084958	Photosynthesis	2.02117	2.28962	3.77001e-05	1402.4	276.4	337.4	48.9	LOC_Os04g58200.1	0	protochlorophyllide reductase A, chloroplast precursor, putative, expressed	AT5G54190.1	0	protochlorophyllide oxidoreductase A
GRMZM2G057281	Photosynthesis	1.59465	2.37623	0.0108131	1543.5	309.9	504.7	105.9	LOC_Os07g37550.1	6e-176	chlorophyll A-B binding protein, putative, expressed	AT5G54270.1	1e-168	light-harvesting chlorophyll B-binding protein 3
AC207722.2_FG009	Photosynthesis	2.03588	2.29935	5.40086e-05	5037.7	950.4	1202.9	246.7	LOC_Os01g41710.1	3e-173	chlorophyll A-B binding protein, putative, expressed	AT2G34420.1	6e-165	photosystem II light harvesting complex gene B1B2
GRMZM2G398807	Metabolism	2.80138	2.13276	4.66798e-10	765.2	94	109.7	13.5	LOC_Os02g44320.1	9e-57	LTPL113 - Protease inhibitor/seed storage/LTP family protein precursor, expressed	AT4G12510.1	2e-37	Bifunctional inhibitor/lipid-transfer protein/seed storage 2S albumin superfamily protein
GRMZM2G392125	Metabolism	3.41093	3.68895	0.00646242	87.6	57.6	8.6	1.9	LOC_Os04g51460.1	1e-162	glycosyl hydrolases family 16, putative, expressed	AT4G30270.1	1e-110	xyloglucan endotransglucosylase/hydrolase 24
GRMZM2G304091	Metabolism	7.76256	4.44095	1.73552e-07	49.8	12.3	0	0	LOC_Os01g17396.1	4e-38	expressed protein	AT5G64170.2	5e-08	dentin sialophosphoprotein-related
GRMZM2G176307	Metabolism	1.75366	1.36237	0.000127259	1206.1	203.6	351.6	23.6	LOC_Os04g40950.1	0	glyceraldehyde-3-phosphate dehydrogenase, putative, expressed	AT1G13440.1	0	glyceraldehyde-3-phosphate dehydrogenase C2
GRMZM2G107499	Metabolism	4.3121	4.79791	1.84669e-20	764.5	94.8	38.5	3.2	LOC_Os03g27019.1	0	expressed protein	AT5G64170.2	6e-20	dentin sialophosphoprotein-related
GRMZM2G093096	Metabolism	4.13285	4.53978	4.50781e-16	1206.7	154.2	68.7	19.8	LOC_Os03g27019.1	0	expressed protein	AT5G64170.2	5e-24	dentin sialophosphoprotein-related
GRMZM2G071630	Metabolism	2.17851	1.77829	1.11332e-07	8206.2	930.4	1824	160.4	LOC_Os04g40950.1	0	glyceraldehyde-3-phosphate dehydrogenase, putative, expressed	AT1G13440.1	0	glyceraldehyde-3-phosphate dehydrogenase C2
GRMZM2G042040	Metabolism	2.23891	1.46932	1.37463e-06	637.4	38.1	133.7	26.1	LOC_Os03g50130.1	2e-91	microsomal glutathione S-transferase 3, putative, expressed	AT1G65820.3	2e-60	microsomal glutathione s-transferase, putative
AC210669.3_FG001	Metabolism	2.8368	2.33425	3.71541e-06	5772.1	2072.2	833.6	94.5	LOC_Os06g48160.1	8e-163	glycosyl hydrolases family 16, putative, expressed	AT5G57560.1	6e-124	Xyloglucan endotransglucosylase/hydrolase family protein
AC194158.3_FG005	Metabolism	2.04515	1.97161	0.000989591	165.1	33.2	40.8	4.3	LOC_Os03g43880.1	4e-72	PLA IIIA/PLP7, putative, expressed	AT2G39220.1	6e-34	PATATIN-like protein 6
GRMZM2G320373	Metabolism	-3.56246	-2.04238	2.85579e-08	15.4	3.6	182.8	39.4				AT3G18280.1	1e-25	Bifunctional inhibitor/lipid-transfer protein/seed storage 2S albumin superfamily protein
GRMZM2G318780	Metabolism	-2.47603	-1.74446	0.000506053	38.4	7.4	209.6	72.1	LOC_Os03g22120.1	0	sucrose synthase, putative, expressed	AT4G02280.1	0	sucrose synthase 3
GRMZM2G311182	Metabolism	-2.44416	-1.74026	0.00029511	40.1	6	215.6	69.4	LOC_Os03g22120.3	0	sucrose synthase, putative, expressed	AT4G02280.1	0	sucrose synthase 3
GRMZM2G168474	Metabolism	-2.60269	-1.91631	0.00018053	31.7	6.9	190.2	57.2	LOC_Os04g46980.1	0	cis-zeatin O-glucosyltransferase, putative, expressed	AT2G15490.1	4e-52	UDP-glycosyltransferase 73B4
GRMZM2G095126	Metabolism	-3.23526	-2.23473	1.84388e-05	21.4	1.2	204.5	89.9	LOC_Os10g35070.1	0	alpha-galactosidase precursor, putative, expressed	AT5G08380.1	0	alpha-galactosidase 1
GRMZM2G092823	Metabolism	-2.23216	-1.67457	4.34997e-05	1689.7	306.3	7968	1964.2	LOC_Os08g43390.1	0	cytochrome P450, putative, expressed	AT3G61880.2	0	cytochrome p450 78a9
GRMZM2G079440	Metabolism	-4.97475	-5.50047	1.04316e-05	134.7	74	4294.1	2794.2				AT3G50980.1	2e-16	dehydrin xero 1
GRMZM2G030717	Metabolism	-4.41028	-1.9062	6.43942e-07	8.7	6.2	205	83.7	LOC_Os01g68660.1	3e-42	cysteine proteinase inhibitor precursor protein, putative, expressed	AT2G31980.1	9e-24	PHYTOCYSTATIN 2
GRMZM2G028535	Metabolism	-1.50766	-1.59177	0.0104921	551.5	108	1560.3	197.9	LOC_Os01g62900.1	0	amino acid kinase, putative, expressed	AT3G55610.1	0	delta 1-pyrroline-5-carboxylate synthase 2
GRMZM2G025959	Metabolism	-2.87474	-4.07137	0.0104516	6.3	6.3	49.6	18.1				AT1G73040.1	1e-07	Mannose-binding lectin superfamily protein
GRMZM2G001509	Metabolism	-1.37419	-2.68788	0.0417254	44.4	4.6	118	4.3	LOC_Os08g39810.1	1e-06	retrotransposon protein, putative, unclassified, expressed	AT3G20810.2	4e-24	2-oxoglutarate (2OG) and Fe(II)-dependent oxygenase superfamily protein
GRMZM2G089995	Development	2.63198	2.16233	1.01142e-05	180.1	42.2	28.3	4	LOC_Os04g52090.1	9e-29	AP2 domain containing protein, expressed	AT3G20310.1	3e-29	ethylene response factor 7
GRMZM2G062129	Development	2.44856	2.97437	1.33463e-05	442.3	117.5	78.9	10.4	LOC_Os05g05600.3	0	ATA15 protein, putative, expressed	AT1G66330.1	2e-140	senescence-associated family protein
GRMZM5G872392	Development	-2.19329	-2.25157	0.00065589	154.2	56.7	710.6	52.9	LOC_Os02g30910.1	2e-145	nodulin MtN3 family protein, putative, expressed	AT5G13170.1	5e-86	senescence-associated gene 29
GRMZM2G425629	Development	-9.51666	-5.99052	7.8594e-12	0	0	170.2	78.9				AT3G15670.1	2e-23	Late embryogenesis abundant protein (LEA) family protein
GRMZM2G418160	Development	-1.87846	-1.90278	0.00137	61	4.8	225.2	46.5	LOC_Os11g37260.1	0	SEY1, putative, expressed	AT5G45160.1	0	Root hair defective 3 GTP-binding protein (RHD3)
GRMZM2G300125	Development	-1.77438	-2.32177	0.00113147	58.4	6.3	200.3	17.1	LOC_Os01g46760.1	5e-148	protein phosphatase 2C, putative, expressed	AT2G29380.1	1e-89	highly ABA-induced PP2C gene 3
GRMZM2G122228	Development	-1.86887	-2.37502	0.000439179	101.9	9.4	378.5	70.7				AT2G29380.1	8e-90	highly ABA-induced PP2C gene 3
GRMZM2G065989	Protein fate	1.47096	1.36161	0.00563227	332.8	23.4	120.4	10.7				AT2G45130.1	3e-80	SPX domain gene 3
GRMZM2G027627	Protein fate	-2.48954	-1.86939	0.00134335	25.1	1.4	143	58.5	LOC_Os06g13720.1	0	dehydrogenase E1 component domain containing protein, expressed	AT1G24180.1	0	Thiamin diphosphate-binding fold (THDP-binding) superfamily protein
GRMZM5G838773	Transport	2.10575	3.38778	0.0271119	57.8	15.3	13.3	4.1	LOC_Os01g55200.1	0	potassium channel KAT1, putative, expressed	AT5G46240.1	0	potassium channel in Arabidopsis thaliana 1
GRMZM2G125850	Transport	1.82197	2.54971	0.0199682	1306.4	230.3	367	122.8	LOC_Os07g34006.1	0	transporter family protein, putative, expressed	AT1G61800.1	0	glucose-6-phosphate/phosphate translocator 2
GRMZM2G112377	Transport	3.67605	2.47976	3.99035e-05	50.2	4.6	3.8	1.9	LOC_Os08g45000.1	0	inorganic phosphate transporter, putative, expressed	AT2G38940.1	0	phosphate transporter 1;4
GRMZM2G074017	Transport	-2.28683	-2.23882	0.0141198	1157.5	407.1	5686.3	2745.7	LOC_Os02g33070.1	4e-21	expressed protein	AT2G27730.1	1e-10	copper ion binding
GRMZM5G836174	Cell rescue and defense	2.62091	2.06069	0.000911659	72.9	21.3	11.4	2	LOC_Os01g52230.1	1e-133	phosphoethanolamine/phosphocholine phosphatase, putative, expressed	AT1G73010.1	5e-104	phosphate starvation-induced gene 2
GRMZM2G423917	Cell rescue and defense	1.45519	1.5647	0.0104609	730.6	69.9	269.4	53.6	LOC_Os01g70790.1	1e-99	SRC2 protein, putative, expressed	AT1G09070.1	1e-33	soybean gene regulated by cold-2
GRMZM2G140667	Cell rescue and defense	1.3293	2.21501	0.0161547	1445.9	174.9	575.2	70.7	LOC_Os07g49400.1	3e-166	OsAPx2 - Cytosolic Ascorbate Peroxidase encoding gene 4,5,6,8, expressed	AT1G07890.3	2e-158	ascorbate peroxidase 1
GRMZM2G130232	Cell rescue and defense	-3.34038	-2.22605	7.09486e-08	18	2.6	186.1	40.6	LOC_Os10g25060.1	2e-31	expressed protein	AT5G42900.1	2e-12	cold regulated gene 27
GRMZM2G095727	Cell rescue and defense	2.19234	1.96962	2.11481e-06	1176.7	113.1	261.3	40.9	LOC_Os03g17570.2	0	response regulator receiver domain containing protein, expressed	AT5G02810.1	2e-125	pseudo-response regulator 7
GRMZM2G024668	Cell rescue and defense	2.64878	1.56891	8.60041e-06	5325.5	1400.4	847.4	196.2	LOC_Os08g39140.4	0	heat shock protein, putative, expressed	AT5G56010.1	0	heat shock protein 81-3
GRMZM2G007729	Cell rescue and defense	3.34835	6.40354	2.53993e-06	98.9	14.9	9.2	4.9	LOC_Os02g52150.1	2e-104	heat shock 22 kDa protein, mitochondrial precursor, putative, expressed	AT5G51440.1	9e-45	HSP20-like chaperones superfamily protein
AC233879.1_FG002	Cell rescue and defense	-3.78461	-2.40189	0.0013588	6.1	3.7	80.7	42.5				AT2G40170.1	3e-38	Stress induced protein
GRMZM5G813011	Unclassified	5.83389	6.01654	0.0338076	13.1	0.2	0	0
GRMZM5G809350	Unclassified	2.34555	7.00535	0.004939	62.7	4.5	12.5	6.4
GRMZM5G802761	Unclassified	3.21624	1.89235	6.02284e-07	121.6	20.2	13.1	2.2
GRMZM2G507431	Unclassified	2.23211	1.51565	1.58635e-05	478.5	74.8	103.7	17.1
GRMZM2G452564	Unclassified	1.58474	1.96284	0.00958477	299.6	19.2	100.4	28.8				AT4G18690.1	1e-33
GRMZM2G443439	Unclassified	3.06601	2.48731	2.85579e-08	219	31.6	26.6	5.1				AT3G05858.1	4e-06
GRMZM2G420883	Unclassified	2.03033	1.64049	0.0141462	251.6	77.2	62	23.5
GRMZM2G405017	Unclassified	2.21281	3.11887	0.0011412	221.1	60	48.5	7.2
GRMZM2G374074	Unclassified	3.00478	4.77288	0.000582987	122.4	35.9	14.9	9.1	LOC_Os02g04130.1	2e-44	DUF1645 domain containing protein, putative, expressed	AT1G70420.1	5e-13	Protein of unknown function (DUF1645)
GRMZM2G364753	Unclassified	2.40139	6.334	0.0354695	35.9	11.2	6.6	0.8
GRMZM2G357631	Unclassified	2.29961	2.84171	0.000361691	867.6	250.6	178.8	43.9	LOC_Os01g28790.1	7e-18	PRAS-rich protein, putative, expressed	AT3G21570.1	1e-07
GRMZM2G355572	Unclassified	3.94137	3.72242	4.40818e-05	145.9	57	9.7	6.1				AT5G12010.1	6e-175	GO:0004623,GO:0006644,GO:0016042
GRMZM2G354257	Unclassified	2.35216	3.20439	0.000258952	98.1	12.9	18.8	1.6	LOC_Os05g05600.6	2e-18	ATA15 protein, putative, expressed
GRMZM2G353753	Unclassified	1.93268	3.46509	0.000866709	266.2	38.8	69.1	15.3
GRMZM2G343317	Unclassified	1.96963	1.95217	0.00759311	316.8	100.3	82.6	9.9	LOC_Os04g57760.1	3e-50	expressed protein	AT1G01550.1	3e-08	Protein of unknown function (DUF793)
GRMZM2G176433	Unclassified	7.40189	6.26094	9.77757e-06	39.7	14.4	0	0	LOC_Os11g28940.1	5e-49	expressed protein
GRMZM2G131074	Unclassified	2.65279	2.12552	2.91019e-06	481.8	38.4	75.2	30.2	LOC_Os01g31360.6	3e-149	expressed protein	AT3G54500.3	4e-35
GRMZM2G080959	Unclassified	1.61701	1.99365	0.0126705	834.3	221.2	274.7	37.1	LOC_Os04g49620.1	6e-25	DUF581 domain containing protein, expressed	AT5G47060.1	2e-20	Protein of unknown function (DUF581)
GRMZM2G080567	Unclassified	1.55059	1.78828	0.0252132	741.8	86.5	257.8	74.4	LOC_Os07g42220.1	9e-48	expressed protein	AT1G72510.1	5e-32	Protein of unknown function (DUF1677)
GRMZM2G047422	Unclassified	1.97016	3.10189	8.41334e-05	664.1	92.9	170.7	21.5	LOC_Os07g02460.1	2e-25	expressed protein	AT5G43150.1	1e-09
GRMZM2G037015	Unclassified	3.40519	2.92177	8.32086e-10	757.7	210.3	72.3	6.2				AT5G12010.1	0	GO:0004623,GO:0006644,GO:0016042,GO:0042309,GO:0050825,GO:0050826
GRMZM5G890145	Unclassified	-2.67306	-2.5862	0.00815379	251.7	80.9	1602.2	893.7
GRMZM2G448925	Unclassified	-2.70144	-2.5608	0.00252146	8.5	0.6	56.4	17.8	LOC_Os03g58180.1	6e-07	basic proline-rich protein precursor, putative, expressed
GRMZM2G418194	Unclassified	-2.24295	-2.92998	0.000984518	18.2	3.9	86.1	5.3
GRMZM2G409101	Unclassified	-2.08386	-2.01645	0.0358037	11.8	3.4	52.2	15.4
GRMZM2G407223	Unclassified	-3.14921	-1.96129	5.0168e-05	15.6	9.8	145.6	32	LOC_Os09g02180.1	8e-08	expressed protein
GRMZM2G339327	Unclassified	-4.12565	-3.38079	1.86428e-05	5.3	3	102	47.6	LOC_Os11g07911.1	5e-06	expressed protein
GRMZM2G039477	Unclassified	-3.24149	-2.41984	0.00161312	3.4	3.4	37.8	2.5	LOC_Os04g56309.1	4e-35	expressed protein	AT5G43150.1	9e-08
GRMZM2G037452	Unclassified	-2.51623	-3.42062	0.00501975	52	8	300.2	162.4				AT5G04080.1	1e-13
*TPTM_LN, transcripts per ten million reads in low nitrogen; TPTM_ON, transcripts per ten million reads in optimal nitrogen.
