# Supplementary material for: Asymmetric transcriptomic signatures between the cob and florets in the maize ear under optimal- and low-nitrogen conditions at silking, and functional characterization of amino acid transporters ZmAAP4 and ZmVAAT3
Source: J Exp Bot. 2015 Jul 1;66(20):6149–66. doi: 10.1093/jxb/erv315 (PMC4588875; doi:10.1093/jxb/erv315)
Supplement: Supplementary Data [file supp_erv315_jexbot146183_file004.xls]

## Sheet: Sheet1
Table S7. List of genes that were preferentially expressed in florets with sufficient nitrogen supply.
Gene ID	Function classification	logFC	FDR	TPTM_Cob*	se	TPTM_Floret*	se	Best_hit_in_rice	E_value	Annotation	Best_hit_in_Arabidopsis	E_value	Short_description
GRMZM2G004694	Transport facilitation	6.54887	0.000474911	0	0	22.6	10.5	LOC_Os07g39350.1	0	transporter family protein, putative, expressed	AT3G18830.1	0	polyol/monosaccharide transporter 5
GRMZM2G175140	Transport facilitation	7.14929	2.7984e-06	0	0	33.2	2.1	LOC_Os04g43070.1	0	ammonium transporter protein, putative, expressed	AT4G13510.1	0	ammonium transporter 1;1
GRMZM2G080843	Transport facilitation	11.2076	1.1334e-29	0	0	552.1	111.4	LOC_Os02g54730.1	0	transmembrane amino acid transporter protein, putative, expressed	AT2G41190.1	0	Transmembrane amino acid transporter family protein
GRMZM2G003551	Transcription	5.50145	0.046635	0	0	10.3	1.5	LOC_Os06g06360.1	3e-86	WRKY113, expressed	AT4G23810.1	3e-38	WRKY family transcription factor
GRMZM2G013283	Transcription	5.50145	0.0469105	0	0	10.1	3	LOC_Os04g35260.1	0	DEAD/DEAH box helicase domain containing protein, expressed	AT1G58060.1	0	RNA helicase family protein
GRMZM2G114850	Transcription	5.50145	0.0469105	0	0	10.1	3				AT1G56010.2	8e-77	NAC domain containing protein 1
GRMZM2G024948	Transcription	5.50145	0.0472745	0	0	10.4	3.3	LOC_Os02g45850.1	1e-143	B3 DNA binding domain containing protein, expressed	AT2G46870.1	3e-59	AP2/B3-like transcriptional factor family protein
GRMZM2G127714	Transcription	5.62432	0.030531	0	0	11.5	2.1	LOC_Os07g33220.1	3e-171	BNR/Asp-box repeat family protein, putative, expressed	AT5G57700.3	2e-145	BNR/Asp-box repeat family protein
GRMZM2G307397	Transcription	5.73755	0.0201138	0	0	12.6	3.2	LOC_Os06g48290.1	1e-50	homeobox associated leucine zipper, putative, expressed	AT4G37790.1	4e-41	Homeobox-leucine zipper protein family
GRMZM2G701063	Transcription	5.84253	0.0129411	0	0	12.9	3.3				AT5G49330.1	3e-55	myb domain protein 111
GRMZM2G046252	Transcription	5.84253	0.0129987	0	0	12.9	3.6	LOC_Os11g32070.1	8e-23	expressed protein	AT1G05835.1	9e-10	PHD finger protein
GRMZM2G178435	Transcription	5.94039	0.00855798	0	0	13.8	3.9	LOC_Os02g43460.1	0	required to maintain repression 1, putative, expressed	AT3G24340.1	1e-152	chromatin remodeling 40
GRMZM2G119168	Transcription	5.94039	0.00865765	0	0	13.7	4.3	LOC_Os03g16350.1	5e-118	DNA binding protein, putative, expressed	AT4G14465.1	1e-64	AT-hook motif nuclear-localized protein 20
GRMZM2G404184	Transcription	6.03203	0.00547268	0	0	15.2	1.7	LOC_Os03g52120.1	5e-23	DNA binding protein, putative, expressed	AT5G25970.1	7e-14	Core-2/I-branching beta-1,6-N-acetylglucosaminyltransferase family protein
GRMZM2G006282	Transcription	6.03203	0.00554141	0	0	14.9	3.2	LOC_Os07g01180.1	6e-19	ZOS7-01 - C2H2 zinc finger protein, expressed	AT2G42410.1	3e-19	zinc finger protein 11
GRMZM2G011236	Transcription	6.03203	0.00567655	0	0	15.4	3.3	LOC_Os07g38750.1	2e-114	AP2 domain containing protein, expressed	AT5G19790.1	2e-40	related to AP2 11
GRMZM5G888196	Transcription	6.03203	0.00780554	0	0	16	10.6	LOC_Os03g57240.1	2e-43	ZOS3-19 - C2H2 zinc finger protein, expressed	AT5G48890.1	1e-10	C2H2-like zinc finger protein
GRMZM5G865967	Transcription	6.11819	0.009856	0	0	15.2	10.2	LOC_Os12g41650.2	1e-102	helix-loop-helix DNA-binding domain containing protein, expressed	AT2G20180.2	2e-36	phytochrome interacting factor 3-like 5
GRMZM2G115388	Transcription	6.54887	0.000338537	0	0	22	4.5	LOC_Os09g26200.1	4e-30	ZOS9-11 - C2H2 zinc finger protein, expressed	AT5G57520.1	6e-15	zinc finger protein 2
GRMZM2G445684	Transcription	6.54887	0.000393601	0	0	22.1	8.5	LOC_Os08g39390.1	2e-139	ZOS8-10 - C2H2 zinc finger protein, expressed	AT3G57670.1	2e-113	C2H2-type zinc finger family protein
GRMZM2G082227	Transcription	7.68924	3.25304e-08	0	0	47.3	11	LOC_Os03g02900.1	2e-113	B3 DNA binding domain containing protein, expressed	AT1G01030.1	7e-67	AP2/B3-like transcriptional factor family protein
GRMZM2G011357	Transcription	7.79767	5.1931e-09	0	0	51.3	7.6	LOC_Os10g28330.1	8e-131	ZOS10-04 - C2H2 zinc finger protein, expressed	AT4G02670.1	7e-98	indeterminate(ID)-domain 12
GRMZM2G430902	Transcription	7.99277	4.41327e-10	0	0	59.4	7.9				AT3G54780.1	7e-27	Zinc finger (C3HC4-type RING finger) family protein
GRMZM2G042101	Transcription	8.52154	6.42736e-13	0	0	84.9	14.6	LOC_Os02g51320.1	9e-39	helix-loop-helix DNA-binding domain containing protein, expressed	AT3G28857.1	3e-25	basic helix-loop-helix (bHLH) DNA-binding family protein
GRMZM5G858417	Cell rescue and defense	5.50145	0.047047	0	0	10.5	2.6	LOC_Os03g48810.1	0	nucleobase-ascorbate transporter, putative, expressed	AT1G60030.1	0	nucleobase-ascorbate transporter 7
GRMZM2G032807	Cell rescue and defense	5.50145	0.0472745	0	0	10.6	2.9	LOC_Os09g09930.1	2e-33	heavy metal transport/detoxification protein, putative, expressed	AT5G48290.1	1e-12	Heavy metal transport/detoxification superfamily protein
GRMZM2G093346	Cell rescue and defense	5.94039	0.016026	0	0	13.5	7.1				AT1G07890.3	4e-80	ascorbate peroxidase 1
GRMZM2G090528	Cell rescue and defense	6.54887	0.000306558	0	0	21.3	4.1	LOC_Os01g57370.1	0	cyclic nucleotide-gated ion channel 2, putative, expressed	AT5G54250.1	0	cyclic nucleotide-gated cation channel 4
GRMZM2G019619	Metabolism	5.50145	0.046635	0	0	10.3	1.5	LOC_Os01g64170.2	0	glycosyl hydrolases family 17, putative, expressed	AT2G27500.1	3e-149	Glycosyl hydrolase superfamily protein
GRMZM2G380286	Metabolism	5.50145	0.0466561	0	0	10.4	1.2	LOC_Os10g33460.1	0	alcohol oxidase, putative, expressed	AT4G28570.1	0	Long-chain fatty alcohol dehydrogenase family protein
GRMZM5G870067	Metabolism	5.50145	0.0466561	0	0	10.4	1.2	LOC_Os04g37820.1	0	cytokinin-O-glucosyltransferase 2, putative, expressed	AT1G22360.1	4e-172	UDP-glucosyl transferase 85A2
GRMZM2G027130	Metabolism	5.62432	0.0349888	0	0	11.6	5.9	LOC_Os05g12180.1	3e-127	chalcone synthase, putative, expressed	AT5G13930.1	4e-100	Chalcone and stilbene synthase family protein
GRMZM2G144166	Metabolism	5.73755	0.0196872	0	0	12	3.1	LOC_Os02g38680.1	0	EMB2423, putative, expressed	AT3G48470.1	0	embryo defective 2423
GRMZM2G046306	Metabolism	5.73755	0.0205139	0	0	11.9	4.7	LOC_Os01g11700.1	1e-162	GDSL-like lipase/acylhydrolase, putative, expressed	AT1G28590.1	2e-93	GDSL-like Lipase/Acylhydrolase superfamily protein
GRMZM2G162755	Metabolism	5.94039	0.00856731	0	0	14.3	3.3				AT2G18570.1	1e-51	UDP-Glycosyltransferase superfamily protein
GRMZM2G101142	Metabolism	6.41909	0.000670746	0	0	19.5	3.6	LOC_Os07g42250.1	2e-173	strictosidine synthase, putative, expressed	AT3G51420.1	3e-49	strictosidine synthase-like 4
GRMZM2G395508	Metabolism	6.48544	0.000461703	0	0	20.7	3.7	LOC_Os07g31960.1	0	UDP-glucoronosyl and UDP-glucosyl transferase domain containing protein, expressed	AT3G16520.3	4e-99	UDP-glucosyl transferase 88A1
GRMZM2G092621	Metabolism	6.48544	0.000469594	0	0	20.5	4.5	LOC_Os02g36600.1	8e-163	aldose 1-epimerase, putative, expressed	AT5G15140.1	9e-111	Galactose mutarotase-like superfamily protein
GRMZM2G015708	Metabolism	6.66793	0.000126245	0	0	24.1	6.6				AT1G71691.2	1e-152	GDSL-like Lipase/Acylhydrolase superfamily protein
GRMZM2G060481	Metabolism	6.66793	0.000126245	0	0	24.1	6.6	LOC_Os01g34560.1	0	3-ketoacyl-CoA synthase, putative, expressed	AT1G68530.1	3e-178	3-ketoacyl-CoA synthase 6
GRMZM2G008064	Metabolism	6.66793	0.00014397	0	0	23.9	3.6	LOC_Os03g03730.1	1e-153	regulatory protein, putative, expressed	AT1G14590.1	2e-130	Nucleotide-diphospho-sugar transferase family protein
GRMZM2G136571	Metabolism	7.18965	1.59007e-05	0	0	33.1	15.5				AT4G24140.1	3e-170	alpha/beta-Hydrolases superfamily protein
GRMZM2G067049	Metabolism	7.37607	5.51189e-07	0	0	39.5	8.7	LOC_Os08g40590.1	0	oxysterol-binding protein, putative, expressed	AT5G57240.1	5e-123	OSBP(oxysterol binding protein)-related protein 4C
GRMZM2G141911	Development	5.50145	0.0467546	0	0	10.2	2.2	LOC_Os02g03120.1	0	endoglucanase, putative, expressed	AT1G02800.1	0	cellulase 2
GRMZM2G021051	Development	5.84253	0.0249673	0	0	12.5	7.7	LOC_Os07g07420.1	0	gibberellin 20 oxidase 1-B, putative, expressed	AT5G51810.1	1e-137	gibberellin 20 oxidase 2
GRMZM2G055434	Development	6.03203	0.00611414	0	0	15.8	8.3				AT4G28365.1	2e-40	early nodulin-like protein 3
GRMZM2G139396	Development	6.11819	0.00344323	0	0	15.9	1.8	LOC_Os08g18970.1	0	pectate lyase family protein, expressed	AT5G09280.1	3e-116	Pectin lyase-like superfamily protein
GRMZM2G116685	Development	6.11819	0.0105136	0	0	15.5	10.6				AT5G47850.1	4e-142	CRINKLY4 related 4
GRMZM2G154320	Development	6.34954	0.000867866	0	0	19.3	5.9	LOC_Os03g41600.1	2e-80	DUF260 domain containing protein, putative, expressed	AT5G66870.1	5e-55	ASYMMETRIC LEAVES 2-like 1
GRMZM2G084462	Development	6.34954	0.00107534	0	0	18.4	5	LOC_Os03g24240.1	1e-125	IPP transferase, putative, expressed	AT5G19040.1	5e-75	isopentenyltransferase 5
GRMZM2G005284	Development	6.48544	0.000445444	0	0	20.9	2.4	LOC_Os02g41800.2	4e-164	auxin response factor, putative, expressed	AT4G30080.1	6e-125	auxin response factor 16
GRMZM2G127029	Development	6.77791	5.93373e-05	0	0	25.2	4.2	LOC_Os10g39110.1	2e-151	expansin precursor, putative, expressed	AT1G12560.1	1e-114	expansin A7
GRMZM2G141325	Development	6.77791	0.000165459	0	0	24.9	11.8				AT2G42840.1	2e-22	protodermal factor 1
GRMZM2G066162	Development	6.88009	2.72383e-05	0	0	27.1	3.8	LOC_Os04g41970.1	0	endoglucanase, putative, expressed	AT1G65610.1	0	Six-hairpin glycosidases superfamily protein
GRMZM2G078798	Development	7.10777	1.20541e-05	0	0	32.3	11.3				AT1G02400.1	2e-110	gibberellin 2-oxidase 6
GRMZM2G410783	Development	8.52154	3.01788e-12	0	0	87	18.2	LOC_Os11g36240.1	1e-73	pectinesterase, putative, expressed	AT1G11370.1	4e-55	Pectin lyase-like superfamily protein
GRMZM2G093157	Signal transduction	5.94039	0.0115975	0	0	14	7.7	LOC_Os03g12414.2	0	cyclin, putative, expressed	AT1G14750.1	4e-78	Cyclin family protein
GRMZM2G088861	Signal transduction	6.1995	0.00254289	0	0	16.5	5.5				AT5G21090.1	8e-81	Leucine-rich repeat (LRR) family protein
GRMZM2G170766	Signal transduction	6.88009	2.57277e-05	0	0	27.3	1.3	LOC_Os05g09520.1	3e-155	IQ calmodulin-binding motif family protein, expressed	AT3G16490.1	2e-52	IQ-domain 26
GRMZM2G072240	Proteolytic degredation	5.62432	0.0300743	0	0	11.2	1.1	LOC_Os09g28840.1	0	OsSCP43 - Putative Serine Carboxypeptidase homologue, expressed	AT3G63470.1	2e-141	serine carboxypeptidase-like 40
GRMZM2G118241	Proteolytic degredation	5.73755	0.0192497	0	0	12.2	0.6				AT4G12910.1	0	serine carboxypeptidase-like 20
GRMZM2G144464	Proteolytic degredation	7.44438	5.16996e-07	0	0	39.6	10.9	LOC_Os01g08330.1	1e-151	aspartic proteinase nepenthesin-1 precursor, putative, expressed	AT2G35615.1	2e-74	Eukaryotic aspartyl protease family protein
GRMZM2G029780	Proteolytic degredation	8.03768	1.84141e-09	0	0	60.5	16.9	LOC_Os02g53860.1	0	OsSub22 - Putative Subtilisin homologue, expressed	AT3G14067.1	0	Subtilase family protein
GRMZM2G487225	Unclassified	5.50145	0.046635	0	0	10.3	1.5
GRMZM5G885709	Unclassified	5.50145	0.0467005	0	0	10.5	1.3
AC233903.1_FG002	Unclassified	5.50145	0.0485264	0	0	10.7	4	LOC_Os04g41080.1	2e-13	zinc finger, C3HC4 type domain containing protein, expressed
GRMZM2G111271	Unclassified	5.62432	0.0323779	0	0	11	5.1
AC204352.3_FG012	Unclassified	5.62432	0.032817	0	0	11.2	5.4
GRMZM2G340968	Unclassified	5.62432	0.0333466	0	0	12.2	9.6
GRMZM2G173865	Unclassified	5.62432	0.0350859	0	0	11.5	5.8
GRMZM5G877833	Unclassified	5.73755	0.0200871	0	0	12.5	3.1
GRMZM5G803153	Unclassified	5.73755	0.0203838	0	0	12.4	4
GRMZM2G040020	Unclassified	5.73755	0.0209672	0	0	12.2	5.1
GRMZM2G101497	Unclassified	5.73755	0.0209672	0	0	12.2	5.1
GRMZM2G118191	Unclassified	5.73755	0.0209672	0	0	12.2	5.1
GRMZM2G362828	Unclassified	5.73755	0.0346991	0	0	11.7	6.2	LOC_Os08g04640.1	9e-17	expressed protein
GRMZM2G002240	Unclassified	5.84253	0.0135893	0	0	13.6	4.2
GRMZM2G543095	Unclassified	6.03203	0.00535563	0	0	15	1.3
GRMZM2G045834	Unclassified	6.03203	0.00547268	0	0	15.1	2.2	LOC_Os07g17300.1	5e-77	expressed protein	AT5G13620.1	3e-11
GRMZM2G488001	Unclassified	6.03203	0.00547268	0	0	15.1	2.2
GRMZM2G021998	Unclassified	6.03203	0.0057196	0	0	14.7	4.6	LOC_Os02g19200.1	1e-56	OsFBX46 - F-box domain containing protein, expressed
GRMZM2G457396	Unclassified	6.03203	0.00574282	0	0	14.7	4.6
GRMZM2G346499	Unclassified	6.03203	0.00594789	0	0	14.8	5.4	LOC_Os12g25130.1	3e-16	CRP8 - Cysteine-rich family protein precursor, expressed
GRMZM2G101584	Unclassified	6.03203	0.00633896	0	0	14.8	6.5
GRMZM2G588428	Unclassified	6.11819	0.00254184	0	0	16.4	4.3
GRMZM2G009489	Unclassified	6.1995	0.00256358	0	0	16.8	5.3
GRMZM2G518665	Unclassified	6.27647	0.00117937	0	0	18.4	5.1
AC215302.3_FG001	Unclassified	6.41909	0.000686029	0	0	19.7	4
AC215302.3_FG004	Unclassified	6.41909	0.000686029	0	0	19.7	4
GRMZM2G019644	Unclassified	6.41909	0.000706556	0	0	20.1	3.5	LOC_Os02g02630.1	2e-19	THION20 - Plant thionin family protein precursor, putative, expressed
GRMZM2G445676	Unclassified	6.54887	0.000393601	0	0	22.1	8.5
GRMZM2G575978	Unclassified	6.60962	0.000180983	0	0	23.2	6.1
GRMZM2G108040	Unclassified	6.77791	8.17689e-05	0	0	26.2	8.9	LOC_Os07g40040.1	5e-61	expressed protein	AT5G67350.1	5e-07
GRMZM2G043396	Unclassified	6.92859	1.79318e-05	0	0	28.8	6.2	LOC_Os05g39710.1	1e-46	expressed protein	AT2G30230.1	3e-40
GRMZM2G458200	Unclassified	7.06502	7.08319e-06	0	0	30.8	6.8	LOC_Os08g04640.1	4e-27	expressed protein
GRMZM2G018366	Unclassified	7.14929	2.6084e-06	0	0	32.9	2.1
GRMZM5G898597	Unclassified	7.22891	2.02081e-06	0	0	35.7	8.6				AT5G08060.1	3e-47
GRMZM2G006601	Unclassified	7.37607	5.97422e-07	0	0	38.1	7.6	LOC_Os06g45320.1	1e-09	DEFL27 - Defensin and Defensin-like DEFL family
AC187899.3_FG002	Unclassified	7.44438	1.93668e-07	0	0	41	6.5
GRMZM2G175165	Unclassified	7.5096	3.47255e-06	0	0	42	21.8	ChrUn.fgenesh.mRNA.41	4e-08	hypothetical protein
GRMZM2G125520	Unclassified	7.60222	5.72698e-08	0	0	44.5	8.3
AC194937.3_FG004	Unclassified	7.74448	1.918e-08	0	0	50.9	12.3
GRMZM2G089720	Unclassified	8.08124	9.0144e-09	0	0	64.9	21.5	LOC_Os03g19700.1	0	plant protein of unknown function domain containing protein, expressed	AT3G50150.1	8e-46	Plant protein of unknown function (DUF247)
GRMZM2G149930	Unclassified	8.1442	3.34794e-11	0	0	66.2	4	LOC_Os02g53570.1	1e-06	DEFL74 - Defensin and Defensin-like DEFL family, expressed
GRMZM2G052548	Unclassified	8.33621	8.08563e-12	0	0	74.3	13.6
AC206319.2_FG004	Unclassified	8.48956	6.32804e-12	0	0	83	20.5
GRMZM2G113594	Unclassified	8.74111	1.1805e-14	0	0	98.7	13.7
GRMZM2G044132	Unclassified	9.05692	9.29022e-17	0	0	124.4	14.6	LOC_Os04g34600.1	1e-18	abscisic stress-ripening, putative, expressed
*TPTM_Cob, transcripts per ten million reads in the cob; TPTM_Floret, transcripts per ten million reads in florets.
