# Supplementary material for: Asymmetric transcriptomic signatures between the cob and florets in the maize ear under optimal- and low-nitrogen conditions at silking, and functional characterization of amino acid transporters ZmAAP4 and ZmVAAT3
Source: J Exp Bot. 2015 Jul 1;66(20):6149–66. doi: 10.1093/jxb/erv315 (PMC4588875; doi:10.1093/jxb/erv315)
Supplement: Supplementary Data [file supp_erv315_jexbot146183_file002.xls]

## Sheet: Sheet1
Table S5. List of differentially expressed genes between the cob and florets under sufficient nitrogen supply
Gene ID	logFC	FDR	TPTM_Cob*	se	TPTM_Floret*	se	Best_hit_in_rice	E_value	Annotation	Best_hit_in_Arabidopsis	E_value	Short_description
AC233938.1_FG003	-8.14511	4.97308e-11	67.1	7.7	0	0	LOC_Os02g37610.1	2e-19	expressed protein
GRMZM2G083117	-7.97329	4.31855e-10	59.8	6.5	0	0	LOC_Os01g72560.1	1e-53	expressed protein	AT2G41200.1	3e-10
GRMZM2G180080	-7.75185	7.03908e-09	51.2	7.6	0	0	LOC_Os03g38800.1	0	AAA family ATPase, putative, expressed	AT3G50930.1	5e-122	cytochrome BC1 synthesis
GRMZM2G126566	-7.49015	7.20995e-07	42.6	14.4	0	0	LOC_Os09g23620.1	2e-102	MYB family transcription factor, putative, expressed	AT1G66230.1	1e-85	myb domain protein 20
GRMZM2G065781	-7.45792	3.07415e-07	41.3	9.8	0	0	LOC_Os02g09760.1	1e-11	expressed protein
GRMZM2G053485	-7.39119	3.25852e-07	39.6	6.7	0	0
GRMZM2G434557	-7.28494	3.6497e-06	36.5	13.6	0	0	LOC_Os04g59020.1	2e-83	integral membrane protein, putative, expressed	AT3G43660.1	2e-76	Vacuolar iron transporter (VIT) family protein
GRMZM5G803638	-7.24771	1.85394e-06	35.5	7.3	0	0
GRMZM2G567452	-7.24771	9.17745e-06	36.3	14.2	0	0
GRMZM2G433184	-7.20949	1.49047e-06	35	4.1	0	0	LOC_Os11g42500.1	1e-62	dirigent, putative, expressed	AT5G42500.1	9e-34	Disease resistance-responsive (dirigent-like protein) family protein
GRMZM2G376927	-7.17023	1.92294e-06	34.1	2.5	0	0	LOC_Os12g37900.1	1e-47	expressed protein	AT1G07795.1	2e-20
GRMZM2G091643	-7.17023	2.78331e-06	34.3	6.7	0	0	LOC_Os07g17970.2	0	AMP-binding domain containing protein, expressed	AT5G63380.1	3e-118	AMP-dependent synthetase and ligase family protein
GRMZM2G014055	-7.12988	5.69286e-06	32.7	7.6	0	0				AT1G59730.1	7e-11	thioredoxin H-type 7
GRMZM2G302002	-7.04561	6.99241e-06	31.4	5.3	0	0				AT5G48930.1	7e-34	hydroxycinnamoyl-CoA shikimate/quinate hydroxycinnamoyl transferase
AC209819.3_FG005	-7.04561	1.14223e-05	31.4	8.8	0	0	LOC_Os12g25450.1	2e-160	O-methyltransferase, putative, expressed	AT4G35160.1	8e-55	O-methyltransferase family protein
GRMZM2G428027	-6.95612	3.92056e-05	29.3	11.2	0	0	LOC_Os02g53130.1	0	nitrate reductase, putative, expressed	AT1G77760.1	0	nitrate reductase 1
GRMZM2G001205	-6.95612	5.39102e-05	29.1	13.4	0	0				AT2G28710.1	2e-26	C2H2-type zinc finger family protein
GRMZM2G112538	-6.9092	1.79758e-05	28.3	2.5	0	0	LOC_Os03g18850.1	1e-99	pathogenesis-related Bet v I family protein, putative, expressed	AT2G40330.1	4e-06	PYR1-like 6
GRMZM2G087901	-6.9092	1.89681e-05	28.4	3.3	0	0	LOC_Os03g07480.2	0	sucrose transporter, putativ, expressed	AT2G02860.1	0	sucrose transporter 2
GRMZM2G112524	-6.9092	1.92924e-05	28.5	3.7	0	0	LOC_Os03g18850.1	1e-99	pathogenesis-related Bet v I family protein, putative, expressed	AT2G40330.1	4e-06	PYR1-like 6
GRMZM2G179679	-6.9092	2.8398e-05	28.6	7.6	0	0	LOC_Os05g12320.1	5e-106	nodulin MtN3 family protein, putative, expressed	AT5G53190.1	3e-63	Nodulin MtN3 family protein
GRMZM2G076634	-6.8607	3.27666e-05	27.7	5.6	0	0	LOC_Os03g48270.1	0	CAMK_CAMK_like.21 - CAMK includes calcium/calmodulin depedent protein kinases, expressed	AT1G74740.1	5e-180	calcium-dependent protein kinase 30
GRMZM2G091973	-6.8607	4.76891e-05	27	6.2	0	0	LOC_Os05g47690.1	2e-100	reticulon domain containing protein, putative, expressed	AT3G18260.1	6e-63	Reticulon family protein
GRMZM2G059502	-6.8607	7.41361e-05	28	11.6	0	0	LOC_Os08g35160.1	3e-55	heat shock protein DnaJ, putative, expressed	AT3G14200.1	3e-38	Chaperone DnaJ-domain superfamily protein
GRMZM2G436084	-6.81052	3.83892e-05	26.4	2.3	0	0	LOC_Os03g58630.1	2e-16	thioredoxin, putative, expressed	AT1G19730.1	7e-15	Thioredoxin superfamily protein
GRMZM2G115658	-6.81052	5.9216e-05	26.8	7.3	0	0	LOC_Os12g03899.1	0	major facilitator superfamily antiporter, putative, expressed	AT5G13750.1	0	zinc induced facilitator-like 1
GRMZM2G126763	-6.70459	9.00608e-05	24.4	3.6	0	0	LOC_Os03g04250.1	3e-139	glutathione S-transferase, putative, expressed	AT2G47730.1	1e-46	glutathione S-transferase phi 8
GRMZM5G822100	-6.70459	0.000145374	24.9	8.1	0	0	LOC_Os02g29960.1	0	cytochrome P450, putative, expressed	AT5G07990.1	3e-108	Cytochrome P450 superfamily protein
AC203957.3_FG001	-6.70459	0.000178563	25.1	10	0	0	LOC_Os05g38380.1	2e-06	expressed protein	AT1G68825.1	5e-09	ROTUNDIFOLIA like 15
GRMZM5G843434	-6.70459	0.000221253	24.2	11.4	0	0	LOC_Os11g21804.1	7e-25	expressed protein
GRMZM2G444560	-6.70459	0.000332023	24.1	11.1	0	0	LOC_Os01g19260.1	0	ATPase, putative, expressed	AT3G28610.1	4e-134	P-loop containing nucleoside triphosphate hydrolases superfamily protein
GRMZM2G057611	-6.64856	0.000132635	23.4	3.6	0	0	LOC_Os06g13210.1	0	peptide transporter PTR2, putative, expressed	AT5G14940.1	3e-165	Major facilitator superfamily protein
GRMZM2G333659	-6.64856	0.000148048	23.8	4.8	0	0	LOC_Os03g26260.1	2e-177	NB-ARC domain containing protein, expressed	AT3G46530.1	6e-42	NB-ARC domain-containing disease resistance protein
GRMZM2G349655	-6.64856	0.00017771	23.8	6.6	0	0	LOC_Os08g04890.1	8e-98	OsCML32 - Calmodulin-related calcium sensor protein, expressed	AT4G20780.1	6e-63	calmodulin like 42
GRMZM2G097981	-6.64856	0.000214449	24	8.1	0	0	LOC_Os11g43200.1	4e-104	tropinone reductase 2, putative, expressed	AT2G29360.1	1e-95	NAD(P)-binding Rossmann-fold superfamily protein
GRMZM2G084583	-6.64856	0.000227655	23.3	9.2	0	0	LOC_Os08g43550.1	6e-121	MYB family transcription factor, putative, expressed	AT4G38620.1	2e-92	myb domain protein 4
GRMZM2G022659	-6.59027	0.000190292	22.7	0.6	0	0	LOC_Os01g22980.1	0	OsSCP3 - Putative Serine Carboxypeptidase homologue, expressed	AT3G17180.1	0	serine carboxypeptidase-like 33
GRMZM2G099967	-6.59027	0.000198435	22.6	2.6	0	0	LOC_Os06g17570.1	2e-82	embryogenesis transmembrane protein, putative, expressed	AT5G50140.1	4e-10	Ankyrin repeat family protein
GRMZM2G009792	-6.59027	0.000205846	22.7	3.3	0	0
GRMZM2G167220	-6.59027	0.000205846	22.7	3.3	0	0	LOC_Os01g71310.1	0	cytokinin dehydrogenase precursor, putative, expressed	AT2G41510.1	0	cytokinin oxidase/dehydrogenase 1
GRMZM5G815545	-6.59027	0.000227655	22.7	4.9	0	0
GRMZM2G155370	-6.59027	0.000228113	22.9	4.8	0	0	LOC_Os02g05470.1	0	CCT motif family protein, expressed	AT5G57180.2	3e-52	chloroplast import apparatus 2
GRMZM2G385787	-6.59027	0.0020718	22.1	14.6	0	0
GRMZM2G457523	-6.52952	0.00033509	21.9	4.7	0	0				AT3G52080.1	2e-146	cation/hydrogen exchanger 28
GRMZM2G338454	-6.52952	0.0005585	22.2	9.9	0	0	LOC_Os11g05470.1	8e-69	RCN1 Centroradialis-like1 homogous to TFL1 gene; contains Pfam profile PF01161: Phosphatidylethanolamine-binding protein, expressed	AT2G27550.1	2e-60	centroradialis
GRMZM5G886799	-6.52952	0.00213719	21.1	13.7	0	0	LOC_Os10g36830.1	0	transmembrane and coiled-coil domain-containing protein 4, putative, expressed	AT4G36210.3	0	Protein of unknown function (DUF726)
GRMZM2G145989	-6.4661	0.000432438	20.8	2.3	0	0	LOC_Os06g36210.1	0	amino acid transporter, putative, expressed	AT1G58360.1	0	amino acid permease 1
GRMZM5G842168	-6.4661	0.000462552	20.9	3.6	0	0
GRMZM2G151811	-6.4661	0.000675456	20.7	8.1	0	0	LOC_Os07g48630.2	0	ethylene-insensitive 3, putative, expressed	AT3G20770.1	1e-144	Ethylene insensitive 3 family protein
GRMZM2G167497	-6.4661	0.000761719	21.2	9.2	0	0	LOC_Os07g41320.1	0	COBRA-like protein precursor, putative, expressed	AT5G15630.1	0	COBRA-like extracellular glycosyl-phosphatidyl inositol-anchored protein family
GRMZM2G150280	-6.39976	0.000693786	19.6	3.9	0	0				AT5G10860.1	1e-61	Cystathionine beta-synthase (CBS) family protein
GRMZM2G128644	-6.39976	0.000751325	20.1	5	0	0	LOC_Os03g20440.1	1e-37	VQ domain containing protein, putative, expressed	AT2G41010.1	4e-09	calmodulin (CAM)-binding protein of 25 kDa
GRMZM2G305839	-6.39976	0.00147536	19.5	11.1	0	0
GRMZM2G148964	-6.33023	0.0289855	18.4	18.4	0	0
GRMZM2G177863	-6.25717	0.00146124	17.9	0.8	0	0	LOC_Os06g47930.1	2e-65	expressed protein	AT1G69360.1	6e-08	Plant protein of unknown function (DUF863)
GRMZM2G020859	-6.25717	0.00162426	17.7	4.7	0	0				AT4G22200.1	0	potassium transport 2/3
GRMZM2G367668	-6.25717	0.00162426	17.8	4.9	0	0				AT2G29130.1	0	laccase 2
GRMZM2G430849	-6.25717	0.00177916	18.2	5.9	0	0	LOC_Os07g48450.1	2e-138	no apical meristem protein, putative, expressed	AT1G69490.1	2e-80	NAC-like, activated by AP3/PI
GRMZM2G094955	-6.25717	0.00186554	18.3	6.3	0	0	LOC_Os11g31190.1	8e-141	nodulin MtN3 family protein, putative, expressed	AT5G23660.1	5e-87	homolog of Medicago truncatula MTN3
GRMZM2G002915	-6.25717	0.00201847	18.2	7.1	0	0	LOC_Os09g21180.1	1e-69	homeobox associated leucine zipper, putative, expressed	AT3G01470.1	5e-41	homeobox 1
GRMZM2G335767	-6.25717	0.00201847	18.2	7.1	0	0
GRMZM2G463498	-6.18021	0.00230144	16.9	2.6	0	0	LOC_Os10g22869.1	3e-06	expressed protein
GRMZM2G162829	-6.18021	0.00236841	17.2	3.4	0	0	LOC_Os06g45630.1	0	expressed protein	AT3G47570.1	0	Leucine-rich repeat protein kinase family protein
GRMZM2G101576	-6.18021	0.00252047	16.8	5.3	0	0	LOC_Os10g02100.1	0	peptide transporter PTR2, putative, expressed	AT3G54140.1	0	peptide transporter 1
GRMZM2G049990	-6.18021	0.00309077	17	7.3	0	0	LOC_Os09g24620.1	1e-29	expressed protein
AC207043.3_FG002	-6.18021	0.00443559	17.4	9	0	0	LOC_Os02g07690.1	1e-46	VQ domain containing protein, putative, expressed	AT4G39720.1	1e-12	VQ motif-containing protein
AC209739.3_FG003	-6.09892	0.00342556	16	0.5	0	0	LOC_Os07g47400.1	2e-64	SRC2 protein, putative, expressed	AT4G15755.1	1e-20	Calcium-dependent lipid-binding (CaLB domain) family protein
GRMZM2G039322	-6.09892	0.00346266	16.1	1.2	0	0	LOC_Os11g07070.1	7e-20	expressed protein	AT3G49601.1	1e-26
GRMZM2G426732	-6.09892	0.00362555	16	3.3	0	0				AT4G39110.1	0	Malectin/receptor-like protein kinase family protein
GRMZM2G136495	-6.09892	0.0038158	15.9	4.7	0	0	LOC_Os03g27590.1	0	OsSCP18 - Putative Serine Carboxypeptidase homologue, expressed	AT2G27920.1	2e-179	serine carboxypeptidase-like 51
GRMZM2G110511	-6.09892	0.00388262	15.8	4.9	0	0	LOC_Os04g46980.1	0	cis-zeatin O-glucosyltransferase, putative, expressed	AT2G15480.1	2e-50	UDP-glucosyl transferase 73B5
GRMZM2G125918	-6.09892	0.00395327	16.3	5.3	0	0	LOC_Os04g59370.1	6e-130	thaumatin, putative, expressed	AT1G77700.1	2e-104	Pathogenesis-related thaumatin superfamily protein
GRMZM2G065854	-6.09892	0.00402293	16.1	5.3	0	0
GRMZM2G151671	-6.09892	0.00797192	15.6	7.8	0	0
GRMZM2G050076	-6.05241	9.66264e-15	141.4	26.1	1.8	1.8	LOC_Os09g31490.1	9e-127	reductase, putative, expressed	AT2G33590.1	8e-103	NAD(P)-binding Rossmann-fold superfamily protein
GRMZM2G134040	-6.01277	0.00538632	15	1.5	0	0	LOC_Os07g02230.1	3e-59	retrotransposon protein, putative, unclassified, expressed	AT5G08020.1	3e-19	RPA70-kDa subunit B
GRMZM2G093276	-6.01277	0.00549591	15.1	2.4	0	0	LOC_Os07g12890.2	8e-170	metal cation transporter, putative, expressed	AT3G12750.1	1e-115	zinc transporter 1 precursor
GRMZM5G843781	-6.01277	0.00561284	15	3.6	0	0	LOC_Os09g27160.1	1e-58	expressed protein
GRMZM2G027519	-6.01277	0.00561284	15	3.6	0	0	LOC_Os09g27160.1	1e-58	expressed protein
GRMZM5G814904	-6.01277	0.00570386	15.3	3.7	0	0
GRMZM2G123654	-6.01277	0.0057757	15.3	4.3	0	0	LOC_Os08g07720.1	4e-177	transferase family protein, putative, expressed	AT3G29670.1	9e-46	HXXXD-type acyl-transferase family protein
GRMZM5G800407	-6.01277	0.0057757	15.3	4.3	0	0	LOC_Os08g07720.1	4e-177	transferase family protein, putative, expressed	AT3G29670.1	9e-46	HXXXD-type acyl-transferase family protein
GRMZM2G056224	-6.01277	0.00588831	15.3	4.6	0	0
GRMZM5G869762	-6.01277	0.00591639	14.9	5	0	0
GRMZM2G089557	-6.01277	0.00608823	15.2	5	0	0	LOC_Os07g39960.1	1e-38	ZOS7-07 - C2H2 zinc finger protein, expressed	AT3G49930.1	2e-30	C2H2 and C2HC zinc fingers superfamily protein
GRMZM2G414252	-6.01277	0.00815047	15.4	7.7	0	0	LOC_Os09g28210.1	4e-54	bHelix-loop-helix transcription factor, putative, expressed	AT5G67060.1	8e-32	basic helix-loop-helix (bHLH) DNA-binding superfamily protein
AC194854.3_FG005	-6.01277	0.0112638	14.7	7.5	0	0
GRMZM2G160862	-6.01277	0.0127893	14.7	8.8	0	0
GRMZM2G578045	-5.92115	0.0083175	14.2	1.7	0	0
GRMZM2G133322	-5.92115	0.0084199	14.1	2.6	0	0	LOC_Os03g22590.1	8e-108	nodulin MtN3 family protein, putative, expressed	AT3G48740.1	4e-76	Nodulin MtN3 family protein
GRMZM2G345270	-5.92115	0.0084733	14.2	3	0	0	LOC_Os01g24080.1	1e-122	expressed protein	AT5G45530.1	6e-10	Protein of unknown function (DUF594)
GRMZM2G509650	-5.92115	0.0084733	14.2	3	0	0
GRMZM2G431445	-5.92115	0.0084733	14.2	3	0	0	LOC_Os03g58020.1	6e-77	acetyltransferase, GNAT family, putative, expressed	AT2G32030.1	3e-53	Acyl-CoA N-acyltransferases (NAT) superfamily protein
GRMZM2G540234	-5.92115	0.0084733	14.2	3.2	0	0
GRMZM5G808768	-5.92115	0.00864344	14.1	4.1	0	0
GRMZM5G860607	-5.92115	0.00899686	14.4	4.8	0	0	LOC_Os11g43580.1	4e-47	OsGrx_C16 - glutaredoxin subgroup III, expressed	AT4G15700.1	9e-32	Thioredoxin superfamily protein
GRMZM2G302293	-5.92115	0.00902519	14.3	4.6	0	0				AT5G53900.2	8e-141	Serine/threonine-protein kinase WNK (With No Lysine)-related
AC186323.3_FG008	-5.92115	0.00926118	14	5.7	0	0
GRMZM5G868202	-5.92115	0.00926118	14	5.7	0	0
GRMZM2G034958	-5.92115	0.00927165	14.4	5.3	0	0				AT1G71691.2	4e-102	GDSL-like Lipase/Acylhydrolase superfamily protein
GRMZM2G419452	-5.92115	0.0112959	14.2	7.4	0	0	LOC_Os08g44660.1	5e-45	EF hand family protein, putative, expressed	AT5G17480.1	3e-33	pollen calcium-binding protein 1
GRMZM2G119999	-5.92115	0.0127042	14.1	8.8	0	0	LOC_Os10g23090.1	1e-93	homeobox associated leucine zipper, putative, expressed	AT4G40060.1	5e-42	homeobox protein 16
GRMZM2G099984	-5.92115	0.01791	14	11.1	0	0	LOC_Os05g04700.1	6e-28	OsRCI2-6 - Hydrophobic protein LTI6B, expressed	AT3G05880.1	1e-22	Low temperature and salt responsive protein family
GRMZM5G867464	-5.82332	0.0126252	13.2	1.7	0	0
GRMZM2G440280	-5.82332	0.0127893	13.3	2.3	0	0
GRMZM2G175425	-5.82332	0.0129681	13.3	2.8	0	0	LOC_Os02g09850.1	2e-27	expressed protein	AT2G24762.1	2e-10	glutamine dumper 4
GRMZM2G406026	-5.82332	0.0132925	13.4	3.9	0	0	LOC_Os04g33710.1	1e-42	expressed protein
GRMZM2G440009	-5.82332	0.0136475	13	4.8	0	0	LOC_Os05g40630.1	4e-86	DUF567 domain containing protein, putative, expressed	AT2G38640.1	1e-39	Protein of unknown function (DUF567)
GRMZM2G059306	-5.82332	0.0154288	13	7.2	0	0
GRMZM2G484234	-5.82332	0.0169702	13.7	8.1	0	0
GRMZM2G431243	-5.82332	0.0191731	13.6	8.7	0	0	LOC_Os07g43030.1	0	calmodulin-binding transcription activator, putative, expressed	AT5G64220.1	0	Calmodulin-binding transcription activator protein with CG-1 and Ankyrin domains
GRMZM2G021973	-5.82332	0.0195169	13.1	9	0	0
GRMZM2G088413	-5.71836	0.0192485	12.3	0.8	0	0	LOC_Os03g42410.1	3e-74	B3 DNA binding domain containing protein	AT4G33280.1	2e-29	AP2/B3-like transcriptional factor family protein
GRMZM2G172053	-5.71836	0.0192485	12.3	0.8	0	0	LOC_Os03g03540.1	3e-63	no apical meristem protein, putative, expressed	AT2G18060.1	3e-25	vascular related NAC-domain protein 1
GRMZM2G155738	-5.71836	0.0198289	12.4	2.9	0	0
GRMZM2G057963	-5.71836	0.0202092	12.1	3.9	0	0	LOC_Os11g32750.1	1e-115	hydrolase, NUDIX family, domain containing protein, expressed	AT1G12880.1	2e-60	nudix hydrolase homolog 12
GRMZM5G809350	-5.71836	0.0235695	12.5	6.4	0	0
GRMZM2G089776	-5.71836	0.0237551	12.4	6.5	0	0	LOC_Os06g42620.1	8e-20	expressed protein	AT3G05858.1	1e-06
GRMZM2G555959	-5.71836	0.0244072	12.2	7.1	0	0
GRMZM2G078024	-5.71534	4.74585e-18	211.6	34.5	3.6	1.8				AT2G39890.1	8e-115	proline transporter 1
GRMZM2G034563	-5.67271	6.42332e-13	109.7	14.8	1.8	1.8	LOC_Os03g55760.1	7e-36	MYB family transcription factor, putative, expressed	AT5G42630.1	2e-37	Homeodomain-like superfamily protein
GRMZM2G127121	-5.60516	0.0300708	11.3	0.3	0	0	LOC_Os02g39064.1	9e-120	osFTL5 FT-Like5 homologous to Flowering Locus T gene; contains Pfam profile PF01161: Phosphatidylethanolamine-binding protein, expressed	AT1G65480.1	5e-89	PEBP (phosphatidylethanolamine-binding protein) family protein
GRMZM2G021909	-5.60516	0.0300708	11.3	0.3	0	0				AT4G32285.1	5e-155	ENTH/ANTH/VHS superfamily protein
GRMZM5G855897	-5.60516	0.0300708	11.3	0.3	0	0
GRMZM2G390059	-5.60516	0.0301786	11.3	1.4	0	0
GRMZM2G152895	-5.60516	0.0303191	11.3	1.6	0	0	LOC_Os03g13030.2	3e-176	lecithin cholesterol acyltransferase, putative, expressed	AT1G27480.1	8e-86	alpha/beta-Hydrolases superfamily protein
GRMZM2G170509	-5.60516	0.0304257	11.4	2	0	0	LOC_Os04g46710.1	2e-74	thioesterase family protein, putative, expressed	AT1G68280.1	3e-34	Thioesterase superfamily protein
GRMZM2G089106	-5.60516	0.0304899	11.2	2.6	0	0	LOC_Os08g03610.1	2e-48	LSD1 zinc finger domain containing protein, expressed	AT4G20380.8	8e-19	LSD1 zinc finger family protein
GRMZM2G030216	-5.60516	0.0305197	11.2	2.6	0	0	LOC_Os06g01972.1	0	auxin-induced protein 5NG4, putative, expressed	AT3G30340.1	2e-87	nodulin MtN21 /EamA-like transporter family protein
GRMZM2G003769	-5.60516	0.030804	11.4	3	0	0	LOC_Os04g45210.1	3e-134	peroxisomal biogenesis factor 11, putative, expressed	AT3G47430.1	8e-93	peroxin 11B
GRMZM2G086730	-5.60516	0.030804	11.4	3	0	0				AT1G02520.1	0	P-glycoprotein 11
GRMZM2G048161	-5.60516	0.030804	11.4	3	0	0				AT2G03200.1	4e-73	Eukaryotic aspartyl protease family protein
GRMZM2G001938	-5.60516	0.030804	11.4	3	0	0	LOC_Os07g09050.1	0	exostosin family protein, putative, expressed	AT5G03795.1	2e-168	Exostosin family protein
GRMZM2G430780	-5.60516	0.0309126	11.4	3	0	0	LOC_Os03g47470.1	0	STE_PAK_Ste20_STLK.4 - STE kinases include homologs to sterile 7, sterile 11 and sterile 20 from yeast, expressed	AT4G14480.1	4e-152	Protein kinase superfamily protein
AC201809.4_FG002	-5.60516	0.0313486	11.2	4.1	0	0
GRMZM2G023827	-5.60516	0.0314433	11.2	4.1	0	0	LOC_Os06g19130.1	3e-174	cadmium tolerance factor, putative, expressed	AT4G11000.1	2e-07	Ankyrin repeat family protein
GRMZM2G329077	-5.60516	0.032373	11.6	4.8	0	0
GRMZM2G413687	-5.60516	0.032373	11.6	4.8	0	0	LOC_Os05g39500.1	3e-81	DUF640 domain containing protein, putative, expressed	AT1G07090.1	3e-85	Protein of unknown function (DUF640)
GRMZM2G073223	-5.60516	0.0342477	11	5.7	0	0				AT5G59810.1	1e-171	Subtilase family protein
GRMZM2G420758	-5.60516	0.0353192	11.3	6.3	0	0				AT5G42510.1	3e-20	Disease resistance-responsive (dirigent-like protein) family protein
GRMZM2G371486	-5.60516	0.0353192	11.6	6.2	0	0	LOC_Os03g02860.1	4e-21	heavy metal-associated domain containing protein, expressed	AT3G56891.1	6e-25	Heavy metal transport/detoxification superfamily protein
GRMZM2G310758	-5.60516	0.0355552	11	6.4	0	0				AT1G18485.1	1e-147	Pentatricopeptide repeat (PPR) superfamily protein
GRMZM2G308074	-5.60516	0.0356357	11.4	6.4	0	0	LOC_Os06g10230.1	6e-18	receptor-like protein kinase 5 precursor, putative, expressed	AT2G26330.1	2e-14	Leucine-rich receptor-like protein kinase family protein
GRMZM5G830545	-5.60516	0.0376029	11.3	7.3	0	0				AT1G10010.1	2e-170	amino acid permease 8
GRMZM2G108090	-5.48233	0.0465942	10.3	0.7	0	0				AT5G37670.1	7e-07	HSP20-like chaperones superfamily protein
GRMZM2G000236	-5.48233	0.0465942	10.3	0.7	0	0	LOC_Os06g11290.1	0	12-oxophytodienoate reductase, putative, expressed	AT1G76690.1	0	12-oxophytodienoate reductase 2
GRMZM5G859954	-5.48233	0.046635	10.4	1.1	0	0
GRMZM2G116671	-5.48233	0.046635	10.4	1.1	0	0	LOC_Os05g34500.1	8e-31	expressed protein
GRMZM2G034056	-5.48233	0.046635	10.4	1.1	0	0
GRMZM5G883712	-5.48233	0.0467546	10.3	2.3	0	0
GRMZM5G803216	-5.48233	0.0467546	10.3	2.3	0	0
GRMZM2G036427	-5.48233	0.0467546	10.3	2.3	0	0	LOC_Os12g36640.2	6e-93	universal stress protein domain containing protein, putative, expressed	AT2G47710.1	3e-70	Adenine nucleotide alpha hydrolases-like superfamily protein
GRMZM2G364375	-5.48233	0.0467546	10.3	2.3	0	0				AT4G21380.1	0	receptor kinase 3
GRMZM2G363183	-5.48233	0.0467546	10.3	2.3	0	0
GRMZM2G178062	-5.48233	0.0469267	10.4	2.5	0	0	LOC_Os04g20420.1	0	DNA binding protein, putative, expressed	AT1G10280.1	7e-145	Core-2/I-branching beta-1,6-N-acetylglucosaminyltransferase family protein
GRMZM2G479760	-5.48233	0.0469267	10.4	2.5	0	0	LOC_Os02g52780.1	5e-108	bZIP transcription factor, putative, expressed	AT3G19290.3	2e-44	ABRE binding factor 4
GRMZM2G006851	-5.48233	0.0470155	10.5	2.7	0	0
GRMZM2G332522	-5.48233	0.0470563	10.3	3.2	0	0	LOC_Os08g38900.1	2e-135	caffeoyl-CoA O-methyltransferase, putative, expressed	AT4G34050.1	7e-103	S-adenosyl-L-methionine-dependent methyltransferases superfamily protein
GRMZM2G102968	-5.48233	0.0473231	10.4	3.3	0	0	LOC_Os07g05040.1	2e-104	cadmium-induced protein, putative, expressed	AT4G19070.1	7e-38	Putative membrane lipoprotein
GRMZM2G336865	-5.48233	0.047827	10.6	3.8	0	0				AT3G18180.1	1e-96	Glycosyltransferase family 61 protein
GRMZM2G079126	-5.48233	0.0483627	10.2	4.5	0	0
GRMZM2G391705	-5.48233	0.0497366	10.7	5.2	0	0	LOC_Os03g30060.1	2e-18	expressed protein
GRMZM2G309847	-5.48233	0.0497366	10.7	5.2	0	0	LOC_Os06g21410.1	1e-11	arabinogalactan peptide 23 precursor, putative, expressed	AT2G41905.1	2e-09
GRMZM2G365875	-5.48233	0.0497366	10.7	5.2	0	0	LOC_Os07g02480.1	1e-13	expressed protein	AT4G19090.1	4e-07	Protein of unknown function (DUF594)
GRMZM2G179349	-5.43002	2.8206e-06	92.8	44	1.8	1.8				AT3G48740.1	6e-61	Nodulin MtN3 family protein
GRMZM2G381071	-5.32338	3.68046e-09	87	21.4	2.1	2.1	LOC_Os09g28510.1	3e-49	EF hand family protein, putative, expressed	AT3G22930.1	2e-07	calmodulin-like 11
GRMZM2G125196	-5.32193	1.3133e-12	163.1	40.1	3.8	1.9	LOC_Os11g14910.1	2e-174	NADP-dependent oxidoreductase, putative, expressed	AT3G03080.1	2e-151	Zinc-binding dehydrogenase family protein
GRMZM2G088860	-5.29141	6.44296e-05	82.9	58.4	1.8	1.8	LOC_Os09g27160.1	1e-57	expressed protein	AT3G13980.1	6e-07
GRMZM2G093090	-5.2751	2.92516e-11	236	92.8	5.4	2.7				AT2G25810.1	6e-89	tonoplast intrinsic protein 4;1
GRMZM2G019974	-5.2692	5.05865e-13	227.9	73.6	5.8	2.9	LOC_Os07g37510.1	0	organic cation transporter-related, putative, expressed	AT1G79360.1	0	organic cation/carnitine transporter 2
GRMZM2G402417	-5.16545	2.50273e-16	3483.7	378.1	93.6	42.3	LOC_Os12g09700.1	1e-107	Jacalin-like lectin domain containing protein, putative, expressed	AT1G19715.3	1e-09	Mannose-binding lectin superfamily protein
GRMZM2G114137	-5.12551	3.53071e-21	308.9	8.8	8.1	4.1	LOC_Os03g50310.1	2e-157	CCT/B-box zinc finger protein, putative, expressed	AT1G25440.1	4e-65	B-box type zinc finger protein with CCT domain
GRMZM2G125853	-5.02596	4.16089e-09	70.3	10.8	1.8	1.8
GRMZM2G009080	-5.01983	3.54886e-17	257.6	36.8	7.3	4				AT2G44670.1	2e-14	Protein of unknown function (DUF581)
GRMZM2G123480	-4.92538	2.7652e-08	64.8	13.3	1.8	1.8
GRMZM2G136364	-4.91167	3.36652e-28	3284.5	501.6	107	5.6	LOC_Os04g33920.1	2e-52	LTPL102 - Protease inhibitor/seed storage/LTP family protein precursor, expressed	AT5G05960.1	2e-37	Bifunctional inhibitor/lipid-transfer protein/seed storage 2S albumin superfamily protein
AC205362.4_FG002	-4.8695	1.85203e-10	90.5	10.7	2.7	2.7				AT5G49630.1	3e-161	amino acid permease 6
GRMZM2G046297	-4.85443	4.10188e-09	90.9	26.6	2.8	0.1	LOC_Os03g24930.1	0	tyrosine protein kinase domain containing protein, putative, expressed	AT1G61590.1	1e-172	Protein kinase superfamily protein
GRMZM2G039278	-4.81727	2.95421e-08	60.7	5.6	1.8	1.8	LOC_Os03g55240.1	0	cytochrome P450, putative, expressed	AT4G37370.1	6e-133	cytochrome P450, family 81, subfamily D, polypeptide 8
GRMZM2G410766	-4.81727	8.47768e-07	61.5	21.7	1.8	1.8	LOC_Os07g48500.1	2e-127	stress responsive protein, putative, expressed	AT2G39050.1	4e-70	hydroxyproline-rich glycoprotein family protein
GRMZM2G007953	-4.80966	1.84923e-27	2349.1	372.9	82.1	1.3	LOC_Os08g44750.1	0	auxin-induced protein 5NG4, putative, expressed	AT1G75500.1	0	Walls Are Thin 1
GRMZM2G136353	-4.74828	2.16094e-06	57.4	16	2.1	2.1	LOC_Os08g28870.1	0	receptor-like protein kinase 5 precursor, putative, expressed	AT1G28440.1	0	HAESA-like 1
GRMZM2G135990	-4.74828	3.2806e-06	57.4	22.1	1.8	1.8	LOC_Os11g05550.1	3e-74	expressed protein	AT5G22390.1	4e-15	Protein of unknown function (DUF3049)
AC208031.3_FG002	-4.72286	1.49323e-13	157.8	21.3	5.4	2.7	LOC_Os08g37990.1	8e-18	expressed protein	AT5G38790.1	2e-06
GRMZM2G304372	-4.70039	5.69286e-06	55.4	18.1	2.1	2.1
GRMZM2G144346	-4.65085	1.84212e-07	53.9	3.9	1.8	1.8	LOC_Os03g50310.1	3e-155	CCT/B-box zinc finger protein, putative, expressed	AT1G25440.1	8e-71	B-box type zinc finger protein with CCT domain
GRMZM2G173669	-4.63547	3.46155e-09	866.1	262.9	32.5	20.9	LOC_Os12g29220.1	6e-143	nodulin MtN3 family protein, putative, expressed	AT5G50800.1	3e-93	Nodulin MtN3 family protein
GRMZM2G021706	-4.62764	5.05865e-13	835.9	179.7	32.4	15.4	LOC_Os12g29220.1	1e-140	nodulin MtN3 family protein, putative, expressed	AT3G48740.1	2e-93	Nodulin MtN3 family protein
GRMZM2G419328	-4.62455	7.07125e-15	240.3	50.6	9.5	2.5				AT5G01180.1	0	peptide transporter 5
GRMZM2G026746	-4.59955	3.62113e-07	52.2	5.4	1.8	1.8				AT1G79760.1	1e-23	downstream target of AGL15-4
GRMZM2G059964	-4.59674	1.60112e-09	147.1	50.7	5.4	3.2	LOC_Os03g50960.1	2e-43	LTPL118 - Protease inhibitor/seed storage/LTP family protein precursor, expressed	AT2G45180.1	3e-16	Bifunctional inhibitor/lipid-transfer protein/seed storage 2S albumin superfamily protein
GRMZM2G067315	-4.53448	1.25249e-11	204	56.7	8.7	2.1
GRMZM2G153208	-4.51901	1.41907e-05	48.9	19.5	1.8	1.8	LOC_Os10g34910.1	4e-103	secretory protein, putative, expressed	AT2G15220.1	1e-90	Plant basic secretory protein (BSP) family protein
GRMZM2G123387	-4.48182	1.1805e-14	451.6	118.5	19.3	7	LOC_Os04g46060.1	1e-95	WRKY36, expressed	AT2G44745.1	9e-57	WRKY family transcription factor
GRMZM2G005954	-4.47431	3.62307e-08	111.9	35.4	4.5	2.4	LOC_Os09g26780.1	5e-55	zinc-finger protein, putative, expressed	AT1G19180.1	2e-23	jasmonate-zim-domain protein 1
GRMZM2G390150	-4.43796	7.63389e-08	149.6	54.9	6.2	6.2	LOC_Os12g42670.1	5e-09	expressed protein	AT3G52360.1	1e-10
GRMZM2G108537	-4.32494	2.41326e-12	138.4	15.2	6.6	0.7				AT1G21890.1	5e-127	nodulin MtN21 /EamA-like transporter family protein
GRMZM2G039074	-4.2731	7.08535e-13	170.6	14.8	8.6	4.8	LOC_Os02g46940.1	1e-31	MYB family transcription factor, putative, expressed	AT5G42630.1	5e-34	Homeodomain-like superfamily protein
GRMZM2G306345	-4.24287	1.20437e-18	717.6	131.1	36.2	6				AT4G15530.5	0	pyruvate orthophosphate dikinase
GRMZM2G102079	-4.21254	0.000785025	39	23.5	2.1	2.1	LOC_Os03g44740.1	0	cytochrome P450, putative, expressed	AT5G07990.1	2e-127	Cytochrome P450 superfamily protein
GRMZM2G179639	-4.19369	9.51655e-07	56.5	9.3	2.8	2.8	LOC_Os02g48320.3	4e-127	DNA binding protein, putative, expressed	AT1G76500.1	3e-64	Predicted AT-hook DNA-binding family protein
GRMZM2G108003	-4.17799	0.000135173	38.5	15.8	2.1	2.1
GRMZM2G458554	-4.17799	0.000267394	38.4	18.3	1.8	1.8
GRMZM2G351977	-4.14882	6.03417e-12	190.8	31.5	9.9	5.4	LOC_Os01g41710.1	4e-180	chlorophyll A-B binding protein, putative, expressed	AT2G34420.1	3e-163	photosystem II light harvesting complex gene B1B2
GRMZM2G514458	-4.10629	4.61513e-05	37.1	5.9	1.8	1.8
GRMZM2G014729	-4.06906	5.0547e-05	35.8	3.1	1.8	1.8	LOC_Os07g43160.1	1e-154	uncharacterized glycosyl hydrolase Rv2006/MT2062, putative, expressed	AT1G35910.1	6e-140	Haloacid dehalogenase-like hydrolase (HAD) superfamily protein
GRMZM2G400281	-4.04841	9.81941e-05	65.9	36.5	3.8	1.9	LOC_Os12g39220.1	4e-48	ZOS12-08 - C2H2 zinc finger protein, expressed	AT1G24625.1	3e-18	zinc finger protein 7
GRMZM2G125850	-4.03852	9.40754e-08	367	122.8	22.1	8.5	LOC_Os07g34006.1	0	transporter family protein, putative, expressed	AT1G61800.1	0	glucose-6-phosphate/phosphate translocator 2
GRMZM2G094352	-3.98816	2.54672e-05	49	9.1	3.1	3.1	LOC_Os08g07970.1	2e-127	transcription factor, putative, expressed	AT1G77920.1	2e-114	bZIP transcription factor family protein
GRMZM2G336975	-3.98349	1.46736e-07	123.1	33.8	7.1	7.1	LOC_Os03g27790.1	6e-26	EF hand family protein, putative
GRMZM2G477846	-3.98316	1.28925e-09	141.1	27.7	8.6	4.3	LOC_Os06g47220.1	4e-41	expressed protein	AT4G09890.1	2e-17	Protein of unknown function (DUF3511)
GRMZM2G082686	-3.94344	0.000469594	61	36.6	3.8	1.9	LOC_Os12g39220.1	6e-49	ZOS12-08 - C2H2 zinc finger protein, expressed	AT1G24625.1	6e-16	zinc finger protein 7
GRMZM2G165325	-3.93435	5.95382e-06	453.8	178.8	27.9	20.5	LOC_Os11g41600.2	2e-22	expressed protein	AT5G67390.1	1e-06
GRMZM2G162893	-3.93292	3.62307e-08	76.7	5.4	4.5	2.4	LOC_Os07g28890.1	1e-144	ethylene-responsive protein related, putative, expressed	AT1G31050.1	1e-44	basic helix-loop-helix (bHLH) DNA-binding superfamily protein
GRMZM2G305856	-3.92572	1.05315e-08	90.7	9	5.3	5.3				AT3G46130.1	3e-56	myb domain protein 48
AC210163.3_FG005	-3.9165	1.64991e-10	118.7	12.8	7.2	3.6
GRMZM2G045171	-3.90971	0.000186645	32	2	1.8	1.8	LOC_Os02g58480.1	0	sucrose synthase, putative, expressed	AT1G73370.1	0	sucrose synthase 6
GRMZM2G122762	-3.90971	0.000280108	31.9	4.6	1.8	1.8
GRMZM2G092465	-3.90971	0.00039817	31.6	8.4	1.8	1.8				AT2G46770.1	3e-117	NAC (No Apical Meristem) domain transcriptional regulator superfamily protein
GRMZM2G063431	-3.89447	1.4718e-11	3227	1223.3	208.7	11.4	LOC_Os01g45470.1	7e-14	expressed protein
GRMZM2G167387	-3.87489	1.22007e-06	701.3	272.2	47.2	20				AT5G61300.1	1e-06
GRMZM2G036297	-3.87468	4.50626e-11	157.9	10	10.3	5.5	LOC_Os04g56170.1	5e-178	OsSPL8 - SBP-box gene family member, expressed	AT1G02065.1	2e-41	squamosa promoter binding protein-like 8
GRMZM2G172834	-3.83014	5.16749e-11	221	13.6	15.8	7.7	LOC_Os09g23160.1	0	annexin, putative, expressed	AT1G68090.1	3e-110	annexin 5
GRMZM2G044194	-3.82291	0.000489431	30.2	7.2	1.8	1.8	LOC_Os03g12990.1	7e-11	phytosulfokines precursor, putative, expressed	AT3G49780.1	6e-12	phytosulfokine 4 precursor
GRMZM2G070500	-3.81711	1.90326e-14	2366	619.8	163.1	15.9				AT5G64700.1	8e-107	nodulin MtN21 /EamA-like transporter family protein
GRMZM2G162276	-3.79598	9.20848e-11	6855.5	1663.4	488.4	126.6	LOC_Os04g46830.1	3e-44	LTPL122 - Protease inhibitor/seed storage/LTP family protein precursor, expressed	AT4G12510.1	2e-29	Bifunctional inhibitor/lipid-transfer protein/seed storage 2S albumin superfamily protein
GRMZM2G150893	-3.78899	3.07906e-16	893.7	135.2	62.3	12.6	LOC_Os10g02040.1	8e-178	peroxidase precursor, putative, expressed	AT5G06730.1	9e-121	Peroxidase superfamily protein
GRMZM2G161746	-3.78066	3.77402e-05	42.8	7	2.8	2.8	LOC_Os12g24390.1	2e-59	retrotransposon protein, putative, unclassified, expressed	AT1G08050.1	2e-39	Zinc finger (C3HC4-type RING finger) family protein
GRMZM5G870571	-3.77747	0.000846152	29.6	8.3	1.8	1.8	LOC_Os06g10950.1	0	xyloglucan fucosyltransferase, putative, expressed	AT2G03220.1	6e-179	fucosyltransferase 1
GRMZM2G035248	-3.77409	1.64767e-09	121	19.5	8.4	1.3	LOC_Os07g02460.1	9e-23	expressed protein	AT5G43150.1	3e-09
GRMZM2G388453	-3.76914	0.0179562	16	0.5	1	1	LOC_Os02g55140.1	0	leucine aminopeptidase, chloroplast precursor, putative, expressed	AT2G24200.1	7e-153	Cytosol aminopeptidase family protein
GRMZM2G390729	-3.76914	0.0195685	15.9	4.7	0.9	0.9	LOC_Os05g30140.1	9e-40	RNA recognition motif containing protein, expressed	AT1G09140.1	9e-34	SERINE-ARGININE PROTEIN 30
GRMZM2G017359	-3.7328	7.51152e-06	54.1	10.6	3.9	2
GRMZM2G020799	-3.73055	0.000684835	28.3	0.8	1.8	1.8	LOC_Os02g49560.1	3e-70	bZIP transcription factor domain containing protein, expressed	AT3G30530.1	3e-25	basic leucine-zipper 42
GRMZM2G088964	-3.73055	0.00116202	28.3	8.8	1.8	1.8	LOC_Os09g27580.3	0	potassium transporter, putative, expressed	AT2G30070.1	5e-167	potassium transporter 1
GRMZM2G426125	-3.6813	6.22993e-07	77.1	14.6	5.3	5.3	LOC_Os12g39220.1	1e-58	ZOS12-08 - C2H2 zinc finger protein, expressed	AT1G24625.1	9e-18	zinc finger protein 7
GRMZM2G112629	-3.6813	0.000867866	74.9	46.2	5.6	3.1				AT1G10585.1	1e-19	basic helix-loop-helix (bHLH) DNA-binding superfamily protein
GRMZM2G000158	-3.67704	1.35292e-13	343.8	30.6	25.5	9.6				AT3G23030.1	2e-25	indole-3-acetic acid inducible 2
GRMZM2G432926	-3.66824	3.52115e-14	320.2	26	24.6	4	LOC_Os07g26660.1	6e-148	aquaporin protein, putative, expressed	AT2G37170.1	1e-144	plasma membrane intrinsic protein 2
GRMZM2G155216	-3.63243	2.70862e-09	193.2	41.7	15.4	4	LOC_Os09g17740.1	4e-180	chlorophyll A-B binding protein, putative, expressed	AT2G34420.1	3e-167	photosystem II light harvesting complex gene B1B2
GRMZM2G008108	-3.63236	9.39228e-06	108.1	51	8.3	2.6
GRMZM5G801953	-3.63187	0.00188216	26.1	7.9	1.8	1.8	LOC_Os06g10530.1	3e-16	expressed protein	AT2G31945.1	2e-19
GRMZM2G017223	-3.63187	0.00204315	26.2	5.2	1.8	1.8	LOC_Os03g21480.1	5e-44	HAD superfamily phosphatase, putative, expressed	AT2G38600.1	1e-28	HAD superfamily, subfamily IIIB acid phosphatase
GRMZM2G492215	-3.62831	5.04471e-05	50.5	14.3	3.9	2
GRMZM2G114503	-3.61653	2.61677e-05	61.6	11.4	5.2	5.2				AT1G75250.1	7e-27	RAD-like 6
GRMZM2G119499	-3.6137	8.24213e-11	238.1	26	18.1	9.6	LOC_Os03g04220.1	6e-140	glutathione S-transferase, putative, expressed	AT3G03190.1	3e-38	glutathione S-transferase F11
GRMZM2G359892	-3.58635	2.36178e-07	83	12.6	6.6	3.3				AT1G07090.1	3e-83	Protein of unknown function (DUF640)
GRMZM2G136977	-3.57988	0.0141843	25	16.6	1.8	1.8				AT4G13395.1	3e-10	ROTUNDIFOLIA like 12
GRMZM2G020761	-3.5769	3.2999e-09	151	27.4	12.4	2.1	LOC_Os03g25480.1	0	cytochrome P450, putative, expressed	AT2G46950.1	2e-169	cytochrome P450, family 709, subfamily B, polypeptide 2
GRMZM2G327595	-3.57544	0.000497675	36.8	1	3.1	3.1	LOC_Os07g46350.1	0	OsSCP40 - Putative Serine Carboxypeptidase homologue, expressed	AT3G63470.1	4e-174	serine carboxypeptidase-like 40
GRMZM2G002627	-3.56937	3.32796e-07	94.4	19	7.5	3.9	LOC_Os02g45010.1	2e-143	ethylene-responsive protein related, putative, expressed	AT1G31050.1	5e-39	basic helix-loop-helix (bHLH) DNA-binding superfamily protein
GRMZM2G339909	-3.53821	0.000233788	35.8	4.3	2.7	2.7	LOC_Os02g07850.1	0	DUF630/DUF632 domains containing protein, putative, expressed	AT2G19090.1	1e-80	Protein of unknown function (DUF630 and DUF632)
GRMZM2G041356	-3.53821	0.000365959	35.8	8.9	2.7	2.7	LOC_Os04g38530.1	0	aldose 1-epimerase, putative, expressed	AT3G47800.1	1e-129	Galactose mutarotase-like superfamily protein
GRMZM2G365166	-3.52594	0.0044579	24.2	6.3	1.8	1.8	LOC_Os04g56690.1	5e-35	OsSAUR23 - Auxin-responsive SAUR gene family member, expressed	AT4G34750.1	7e-23	SAUR-like auxin-responsive protein family
GRMZM2G075884	-3.52594	0.00678967	24.1	10.5	1.8	1.8				AT5G10530.1	3e-135	Concanavalin A-like lectin protein kinase family protein
GRMZM2G034302	-3.52509	1.97037e-06	91.1	18.1	7.8	4.5	LOC_Os03g07480.2	0	sucrose transporter, putativ, expressed	AT2G02860.1	0	sucrose transporter 2
GRMZM2G446858	-3.52488	4.69576e-07	261.2	110	21.3	4.4				AT4G32810.1	0	carotenoid cleavage dioxygenase 8
GRMZM2G084935	-3.48925	1.11713e-10	237.5	23.2	21.2	7.5	LOC_Os06g47640.1	1e-65	OsCML29 - Calmodulin-related calcium sensor protein, expressed	AT1G18210.1	3e-18	Calcium-binding EF-hand family protein
GRMZM2G339091	-3.46991	0.00374163	23.5	2.1	1.8	1.8				AT3G07990.1	0	serine carboxypeptidase-like 27
GRMZM2G474153	-3.46991	0.0045599	23.8	5.6	2.1	2.1	LOC_Os08g03160.1	0	lectin-like receptor kinase 1, putative, expressed	AT5G10530.1	1e-138	Concanavalin A-like lectin protein kinase family protein
GRMZM2G000812	-3.46442	6.75762e-12	306.8	35.5	27.5	6.8	LOC_Os02g19820.1	2e-148	nodulin MtN3 family protein, putative, expressed	AT4G10850.1	4e-90	Nodulin MtN3 family protein
GRMZM2G045706	-3.46073	0.00129507	34.3	11.7	2.8	2.8	LOC_Os09g38920.1	0	thiol protease SEN102 precursor, putative, expressed	AT5G45890.1	2e-99	senescence-associated gene 12
GRMZM2G135447	-3.43798	7.59238e-13	345.1	42.8	30.8	6.8	LOC_Os07g03770.1	2e-109	Homeobox domain containing protein, expressed	AT4G08150.1	4e-92	KNOTTED-like from Arabidopsis thaliana
GRMZM2G154449	-3.43574	2.46727e-10	157.8	11.2	14	3.8	LOC_Os09g36580.1	3e-157	thaumatin, putative, expressed	AT4G38660.1	2e-105	Pathogenesis-related thaumatin superfamily protein
GRMZM2G057159	-3.41162	0.00568106	22.4	4.5	1.8	1.8	LOC_Os02g16940.1	0	OsSub13 - Putative Subtilisin homologue, expressed	AT1G32960.1	0	Subtilase family protein
GRMZM2G390236	-3.41162	0.00574507	22.6	4.1	2.1	2.1				AT2G01300.1	2e-30
GRMZM2G432060	-3.41162	0.00653095	22.8	6	1.8	1.8	LOC_Os02g42990.1	6e-41	OsSAUR11 - Auxin-responsive SAUR gene family member, expressed	AT3G60690.1	3e-24	SAUR-like auxin-responsive protein family
GRMZM2G060866	-3.41162	0.0084733	22.3	6.1	1.8	1.8	LOC_Os06g24404.1	3e-174	GDSL-like lipase/acylhydrolase, putative, expressed	AT1G75880.1	2e-99	SGNH hydrolase-type esterase superfamily protein
GRMZM2G068973	-3.40848	1.69759e-05	63.1	21	5.4	3.1	LOC_Os01g60020.1	3e-153	NAC domain transcription factor, putative, expressed	AT5G08790.1	3e-84	NAC (No Apical Meristem) domain transcriptional regulator superfamily protein
GRMZM5G813244	-3.40242	3.17637e-05	52.9	10.4	4.5	2.4				AT3G19550.1	1e-12
GRMZM2G377217	-3.39429	5.95382e-06	72.1	17.5	6.7	4	LOC_Os04g46060.1	8e-72	WRKY36, expressed	AT2G44745.1	3e-59	WRKY family transcription factor
GRMZM2G153176	-3.39346	0.000470273	42.4	16.1	3.6	1.8
AC196475.3_FG004	-3.39294	7.05347e-14	1652.8	241.7	151.4	35.8	LOC_Os08g06100.1	0	O-methyltransferase, putative, expressed	AT5G54160.1	2e-159	O-methyltransferase 1
GRMZM2G042516	-3.38686	0.0016051	61.1	35.1	5.8	3.2	LOC_Os05g35470.1	6e-123	dienelactone hydrolase family protein, expressed	AT1G35420.2	1e-98	alpha/beta-Hydrolases superfamily protein
GRMZM2G372068	-3.38138	7.45063e-08	101.3	16.3	9.4	0.9	LOC_Os11g38650.1	0	UDP-glucoronosyl/UDP-glucosyl transferase, putative, expressed	AT1G01420.1	2e-147	UDP-glucosyl transferase 72B3
GRMZM2G084947	-3.37713	5.75498e-06	201.4	21.8	18	15	LOC_Os06g36070.1	1e-92	expressed protein	AT1G52140.1	1e-25
GRMZM2G065557	-3.36701	5.77792e-07	1258.9	405.7	118.8	48.4				AT5G05960.1	2e-40	Bifunctional inhibitor/lipid-transfer protein/seed storage 2S albumin superfamily protein
GRMZM2G047961	-3.36122	0.00056658	41.9	14.1	3.6	1.8				AT2G36330.1	7e-29	Uncharacterised protein family (UPF0497)
GRMZM2G101245	-3.35645	1.14831e-06	70.9	11.4	6.3	3.2	LOC_Os08g35600.1	0	tyrosine protein kinase domain containing protein, putative, expressed	AT2G05940.1	6e-158	Protein kinase superfamily protein
GRMZM2G159149	-3.35576	2.55057e-11	5171.3	417.3	484.9	178	LOC_Os03g49050.1	1e-103	possible lysine decarboxylase domain containing protein, expressed	AT3G53450.1	3e-88	Putative lysine decarboxylase family protein
AC217887.3_FG003	-3.35163	2.71704e-09	244.1	43.7	24.1	6.6	LOC_Os03g28040.1	5e-24	zinc finger, C3HC4 type domain containing protein, expressed	AT3G62690.1	1e-12	AtL5
GRMZM2G007948	-3.35087	0.00749998	21.8	1.3	2.1	2.1	LOC_Os07g34720.1	6e-34	harpin-induced protein 1 domain containing protein, expressed	AT4G05220.1	1e-37	Late embryogenesis abundant (LEA) hydroxyproline-rich glycoprotein family
AC204707.4_FG003	-3.35087	0.00770703	21.8	3	1.8	1.8
GRMZM2G045849	-3.35087	0.0083175	21.9	4.7	1.8	1.8	LOC_Os04g52310.1	0	metal cation transporter, putative, expressed	AT3G12750.1	2e-123	zinc transporter 1 precursor
GRMZM2G157481	-3.34264	4.10928e-05	61.2	17.3	5.3	5.3	LOC_Os09g35630.1	4e-124	BAG domain-containing protein, putative, expressed	AT5G52060.1	1e-82	BCL-2-associated athanogene 1
GRMZM2G173729	-3.32824	0.000237272	41	8.6	3.8	1.9	LOC_Os02g17240.1	0	ATROPGEF7/ROPGEF7, putative, expressed	AT1G52240.1	1e-179	RHO guanyl-nucleotide exchange factor 11
GRMZM5G886185	-3.32488	9.47356e-07	109.3	32.5	10.2	2.1	LOC_Os02g17880.1	1e-151	glycosyl hydrolases family 16, putative, expressed	AT5G57530.1	9e-90	xyloglucan endotransglucosylase/hydrolase 12
GRMZM2G037685	-3.32294	5.62747e-12	2042.6	227.3	196.8	66.7	LOC_Os09g34890.1	2e-13	expressed protein	AT3G60890.2	2e-09	protein binding
GRMZM2G147659	-3.31945	4.50661e-11	222.5	14.7	22	3.5	LOC_Os04g01500.1	1e-41	expressed protein	AT1G63310.1	7e-10
GRMZM2G100583	-3.29964	9.97943e-08	115.2	15.4	10.8	6.1	LOC_Os08g42400.1	2e-57	no apical meristem protein, putative, expressed	AT2G33480.1	3e-32	NAC domain containing protein 41
GRMZM2G429000	-3.29692	7.1263e-07	1062.2	290.7	108.4	33.1	LOC_Os04g46830.1	1e-48	LTPL122 - Protease inhibitor/seed storage/LTP family protein precursor, expressed	AT4G12510.1	4e-32	Bifunctional inhibitor/lipid-transfer protein/seed storage 2S albumin superfamily protein
GRMZM2G389196	-3.29449	0.000309036	39.6	6.7	3.5	3.5	LOC_Os10g37860.1	9e-20	expressed protein
AC211370.4_FG007	-3.29449	0.00146469	40.2	10.4	4.1	4.1
GRMZM5G872502	-3.29206	0.00168204	30.1	7.1	2.7	2.7	LOC_Os07g37310.1	1e-149	uncharacterized secreted protein, putative, expressed	AT4G27350.1	4e-102	Protein of unknown function (DUF1223)
GRMZM2G514046	-3.28745	0.0224557	20.4	12	1.8	1.8
GRMZM2G134604	-3.27822	4.43163e-18	2084.2	143.9	210.2	27.6
GRMZM2G087059	-3.25726	0.00341704	64.8	36.3	6.2	6.2	LOC_Os04g32620.1	6e-63	ethylene-responsive transcription factor ERF114, putative, expressed	AT5G61890.1	2e-39	Integrase-type DNA-binding superfamily protein
GRMZM2G035531	-3.25106	4.14037e-07	83.9	3.8	8.4	2.7	LOC_Os03g26990.1	2e-38	VQ domain containing protein, putative, expressed	AT4G39720.1	1e-17	VQ motif-containing protein
GRMZM2G045298	-3.22111	0.0177754	20	5.9	2.1	2.1	LOC_Os03g32190.1	7e-13	transposon protein, putative, unclassified, expressed
GRMZM2G471160	-3.22111	0.0224942	19.5	5.5	1.8	1.8	LOC_Os07g13770.1	3e-78	UDP-glucoronosyl and UDP-glucosyl transferase domain containing protein, expressed	AT3G11340.1	5e-60	UDP-Glycosyltransferase superfamily protein
GRMZM2G113167	-3.2115	3.68626e-10	406.1	92.6	43	9.7	LOC_Os10g34730.1	6e-120	GEM, putative, expressed	AT5G23370.1	6e-60	GRAM domain-containing protein / ABA-responsive protein-related
GRMZM2G101000	-3.1943	3.04423e-05	62.8	11.6	6.3	4.9	LOC_Os09g23140.1	3e-149	endonuclease/exonuclease/phosphatase family domain containing protein, expressed	AT2G01900.1	2e-115	DNAse I-like superfamily protein
GRMZM2G165192	-3.19199	1.37711e-05	130.9	43.8	14.5	4.9				AT2G39980.1	9e-166	HXXXD-type acyl-transferase family protein
GRMZM2G162109	-3.18191	2.55057e-11	263.7	29.5	28	3.1	LOC_Os05g39500.1	8e-75	DUF640 domain containing protein, putative, expressed	AT1G07090.1	3e-82	Protein of unknown function (DUF640)
GRMZM2G452178	-3.18187	3.53999e-09	221.3	46	23.2	4	LOC_Os07g03770.1	4e-166	Homeobox domain containing protein, expressed	AT4G08150.1	7e-116	KNOTTED-like from Arabidopsis thaliana
GRMZM2G015976	-3.17494	8.60353e-13	615.9	64.7	66.5	13.3	LOC_Os11g31190.1	3e-140	nodulin MtN3 family protein, putative, expressed	AT5G23660.1	5e-93	homolog of Medicago truncatula MTN3
GRMZM2G092925	-3.17457	7.24823e-07	114.6	27.1	12.3	0.9	LOC_Os08g36440.1	6e-72	HVA22, putative, expressed	AT5G50720.1	9e-47	HVA22 homologue E
GRMZM2G312877	-3.16852	5.2439e-09	306.4	73	32.6	5.2	LOC_Os05g07940.1	4e-98	glyoxalase family protein, putative, expressed	AT1G80160.1	2e-72	Lactoylglutathione lyase / glyoxalase I family protein
GRMZM2G475683	-3.16619	5.1744e-07	88	8.3	9.3	2.1	LOC_Os02g52990.1	9e-41	OsSAUR12 - Auxin-responsive SAUR gene family member, expressed	AT2G46690.1	7e-15	SAUR-like auxin-responsive protein family
GRMZM2G328133	-3.15158	0.0233278	18.8	5.9	1.8	1.8
GRMZM2G556794	-3.15158	0.0248567	18.9	6.4	2.1	2.1
GRMZM2G094828	-3.15158	0.026154	19.2	7.2	1.8	0.9	LOC_Os12g15980.1	8e-83	expressed protein
GRMZM2G417954	-3.15158	0.0427872	19	10.4	1.8	1.8	LOC_Os07g05940.1	0	9-cis-epoxycarotenoid dioxygenase 1, chloroplast precursor, putative, expressed	AT1G78390.1	0	nine-cis-epoxycarotenoid dioxygenase 9
GRMZM5G848622	-3.1508	0.000342259	52.9	17.6	5.6	3.1
GRMZM2G306643	-3.1412	0.000322839	144.7	70	15.6	8.2	LOC_Os04g43990.1	3e-61	DUF584 domain containing protein, putative, expressed	AT2G28400.1	1e-25	Protein of unknown function, DUF584
GRMZM2G147452	-3.12003	0.000214804	43.3	3.2	4.8	1.1	LOC_Os08g43350.1	3e-160	NC domain-containing protein, putative, expressed	AT1G01225.1	7e-99	NC domain-containing protein-related
GRMZM2G078906	-3.10583	0.000107288	58.9	10	6.9	3.7	LOC_Os08g06190.1	0	berberine and berberine like domain containing protein, expressed	AT4G20860.1	1e-123	FAD-binding Berberine family protein
GRMZM2G150537	-3.10102	0.00563791	26.6	6.4	2.7	2.7				AT2G38330.1	2e-46	MATE efflux family protein
GRMZM2G435475	-3.10102	0.0060885	26.8	7.5	2.7	2.7				AT1G29160.1	6e-34	Dof-type zinc finger DNA-binding family protein
GRMZM2G086835	-3.10102	0.0063053	26.8	7.7	2.8	2.8				AT1G24625.1	3e-20	zinc finger protein 7
GRMZM2G458095	-3.10077	6.6866e-09	213	39.6	24.6	1.7				AT3G50930.1	2e-153	cytochrome BC1 synthesis
GRMZM2G349791	-3.09395	1.18266e-13	857.4	120.2	97.5	5.6	LOC_Os11g20160.1	5e-165	O-methyltransferase, putative, expressed	AT4G35160.1	2e-28	O-methyltransferase family protein
GRMZM2G047954	-3.08857	1.12092e-11	910.2	114.8	102.5	25	LOC_Os07g04840.1	2e-131	PsbP, putative, expressed	AT1G06680.1	2e-115	photosystem II subunit P-1
GRMZM2G368491	-3.08717	1.74854e-05	298.5	102	33.8	13.7				AT1G75390.1	7e-23	basic leucine-zipper 44
GRMZM2G054120	-3.08284	3.27682e-05	59	10	6.6	0.7				AT2G16385.1	8e-08
AC233908.1_FG001	-3.08284	3.27682e-05	59	10	6.6	0.7	LOC_Os01g15610.1	1e-08	expressed protein	AT2G16385.1	8e-08
GRMZM2G085199	-3.0823	7.2414e-09	155.5	15.6	17.4	6	LOC_Os07g28890.1	3e-146	ethylene-responsive protein related, putative, expressed	AT1G31050.1	6e-47	basic helix-loop-helix (bHLH) DNA-binding superfamily protein
GRMZM2G415022	-3.07852	0.0296246	17.8	3.5	1.8	1.8	LOC_Os06g14180.1	3e-09	expressed protein
GRMZM5G808853	-3.07852	0.0306617	17.8	4.9	1.8	1.8	LOC_Os02g56750.1	9e-111	OsFBX65 - F-box domain containing protein, expressed	AT2G02230.1	9e-48	phloem protein 2-B1
GRMZM2G032218	-3.07852	0.0311375	17.8	4.9	2.1	2.1	LOC_Os04g49890.1	0	multidrug resistance-associated protein, putative, expressed	AT3G60160.1	0	multidrug resistance-associated protein 9
GRMZM2G085467	-3.0761	9.53252e-06	107.9	29.9	12.4	2.3	LOC_Os09g31300.1	6e-131	helix-loop-helix DNA-binding domain containing protein, expressed	AT2G42280.1	3e-55	basic helix-loop-helix (bHLH) DNA-binding superfamily protein
GRMZM2G078566	-3.07173	0.000815505	49.7	21.2	5.7	0.3	LOC_Os03g45390.1	0	glucan endo-1,3-beta-glucosidase precursor, putative, expressed	AT1G64760.1	0	O-Glycosyl hydrolases family 17 protein
GRMZM2G046952	-3.06986	1.25934e-06	97.8	13.3	11.5	2.1	LOC_Os04g44510.1	9e-105	GEM, putative, expressed	AT5G23370.1	1e-52	GRAM domain-containing protein / ABA-responsive protein-related
GRMZM2G348125	-3.06582	1.1306e-08	235.1	31.3	26.6	10.6	LOC_Os07g48500.1	2e-128	stress responsive protein, putative, expressed	AT2G39050.1	3e-70	hydroxyproline-rich glycoprotein family protein
GRMZM2G167578	-3.0613	2.25471e-05	74.5	19.1	8.1	4.6	LOC_Os02g06670.1	3e-64	retrotransposon protein, putative, unclassified, expressed	AT3G20570.1	3e-41	early nodulin-like protein 9
GRMZM2G354801	-3.0613	9.49953e-05	72.8	16.4	8.9	5.4
GRMZM2G029211	-3.05625	0.000332023	41.6	4.2	4.5	2.4	LOC_Os04g35210.1	0	Leucine Rich Repeat family protein, expressed	AT4G26090.1	2e-08	NB-ARC domain-containing disease resistance protein
GRMZM2G359020	-3.05625	0.000964969	41.1	9.8	4.4	4.4
GRMZM2G124744	-3.05556	3.87748e-06	1031.6	367	122.4	18.2
GRMZM2G140782	-3.04903	0.0134849	25.4	11.4	2.8	2.8	LOC_Os01g03040.1	1e-118	expressed protein	AT1G18060.1	9e-93
AC209784.3_FG007	-3.04903	0.0195769	25.2	15.1	2.7	1.5				AT3G12580.1	0	heat shock protein 70
GRMZM2G130173	-3.03861	3.41579e-08	2809.9	635.7	333.6	83.6
GRMZM2G355906	-3.03187	1.53084e-06	87.4	11.8	10.3	1.5	LOC_Os04g37500.1	0	glutamate decarboxylase, putative, expressed	AT1G65960.2	0	glutamate decarboxylase 2
GRMZM2G335407	-3.02914	2.24197e-05	64	9.6	7.5	1.8	LOC_Os07g20290.1	2e-43	expressed protein	AT3G27027.1	4e-32	Protein of unknown function (DUF 3339)
GRMZM2G021480	-3.02914	0.000574386	65.8	30.7	7.6	1.2	LOC_Os02g52870.1	2e-139	zinc finger, C3HC4 type domain containing protein, expressed	AT1G60360.1	9e-46	RING/U-box superfamily protein
GRMZM5G885284	-3.02659	5.57711e-07	158.8	37.5	18.9	4
GRMZM2G420108	-3.01898	3.01638e-10	476.5	62	58.4	10.1	LOC_Os03g55980.1	1e-23	expressed protein
GRMZM2G413897	-3.01651	0.000387975	48.2	3.4	5.9	3.6				AT1G53540.1	2e-30	HSP20-like chaperones superfamily protein
GRMZM2G054211	-3.01418	5.91589e-06	134.8	37.5	16.4	4.3
GRMZM2G076474	-3.00156	0.0440971	17	4.8	1.8	1.8	LOC_Os08g07330.2	0	RGH1A, putative, expressed	AT3G46530.1	2e-64	NB-ARC domain-containing disease resistance protein
GRMZM2G170309	-3.00156	0.0445501	17	4.8	2.1	2.1	LOC_Os06g02710.1	5e-64	expressed protein	AT3G47680.1	3e-12	DNA binding
GRMZM2G127490	-3.00156	0.0467546	17.1	5.9	1.8	1.8	LOC_Os05g04820.1	0	MYB family transcription factor, putative, expressed	AT1G09540.1	1e-87	myb domain protein 61
GRMZM2G035168	-2.99509	0.00840401	24.6	1.4	2.8	2.8	LOC_Os11g07870.1	4e-154	DEAD/DEAH box helicase domain containing protein, expressed	AT1G35530.2	2e-122	DEAD/DEAH box RNA helicase family protein
GRMZM5G836250	-2.99509	0.0218521	24.3	4.5	3.1	3.1				AT1G43670.1	0	Inositol monophosphatase family protein
GRMZM2G429873	-2.98945	1.86087e-09	191.7	4.1	23.1	7				AT2G30933.1	7e-35	Carbohydrate-binding X8 domain superfamily protein
GRMZM2G101117	-2.98808	0.000191282	47.1	7.3	5.7	0.3	LOC_Os06g50950.1	2e-132	GDSL-like lipase/acylhydrolase, putative, expressed	AT5G55050.1	2e-61	GDSL-like Lipase/Acylhydrolase superfamily protein
GRMZM2G088053	-2.96205	0.000186827	53.5	13.4	6.6	0.9	LOC_Os06g10750.1	0	integral membrane protein DUF6 containing protein, expressed	AT1G21890.1	5e-126	nodulin MtN21 /EamA-like transporter family protein
GRMZM2G358540	-2.96205	0.00747492	53.2	27.3	6.9	4.6				AT3G44220.1	4e-62	Late embryogenesis abundant (LEA) hydroxyproline-rich glycoprotein family
GRMZM2G067402	-2.95908	0.000332023	46.3	8.2	5.4	3.1	LOC_Os03g12510.1	1e-97	non-symbiotic hemoglobin 2, putative, expressed	AT2G16060.1	2e-79	hemoglobin 1
GRMZM2G018612	-2.95497	0.00189366	38.1	12.3	4.7	2.4	LOC_Os06g36920.1	0	cytochrome P450, putative, expressed	AT2G26170.1	0	cytochrome P450, family 711, subfamily A, polypeptide 1
GRMZM2G080537	-2.95236	2.86809e-06	82.8	5.8	10.1	3	LOC_Os02g41890.1	0	phytosulfokine receptor precursor, putative, expressed	AT2G02220.1	0	phytosulfokin receptor 1
GRMZM2G163116	-2.94891	0.00284021	31	2	3.5	3.5	LOC_Os03g11710.1	5e-153	expressed protein	AT3G08490.1	4e-42
GRMZM2G024331	-2.94201	0.0003972	61	12.3	8	5.5	LOC_Os02g57810.1	0	cytochrome P450, putative, expressed	AT5G52400.1	0	cytochrome P450, family 715, subfamily A, polypeptide 1
GRMZM2G075710	-2.93906	0.0111988	23.6	0.8	2.8	2.8				AT5G50140.1	3e-10	Ankyrin repeat family protein
GRMZM2G159456	-2.93679	1.1464e-07	206.9	15.1	26.8	9.9	LOC_Os10g26410.1	7e-41	bHLH family protein, putative, expressed	AT3G28857.1	9e-27	basic helix-loop-helix (bHLH) DNA-binding family protein
GRMZM2G047422	-2.93526	2.3804e-08	170.7	21.5	21.2	5.7	LOC_Os07g02460.1	2e-25	expressed protein	AT5G43150.1	1e-09
GRMZM2G008740	-2.92949	0.000543054	45.4	9.7	5.8	2.9	LOC_Os07g36810.1	5e-15	expressed protein
GRMZM5G832362	-2.92844	1.76636e-06	148.9	35.2	18.2	7.4				AT3G49290.1	3e-07	ABL interactor-like protein 2
GRMZM5G883632	-2.91775	7.8976e-09	336.6	47.6	43.9	9.1	LOC_Os03g15530.1	3e-76	expressed protein	AT5G22090.1	7e-23	Protein of unknown function (DUF3049)
GRMZM2G063975	-2.91451	4.64032e-06	95.9	12.5	12.6	3.2	LOC_Os05g33220.1	2e-81	AWPM-19-like membrane family protein, putative, expressed	AT5G18970.1	2e-53	AWPM-19-like family protein
GRMZM2G133175	-2.90609	1.85394e-06	139.1	26.3	17.9	6.4	LOC_Os01g57004.1	5e-09	adhesive/proline-rich protein, putative, expressed	AT1G56060.1	4e-06
GRMZM2G426122	-2.90486	0.00451866	30	3.4	3.6	1.8
GRMZM2G036203	-2.89927	0.0341626	44.1	26.2	5.9	3.6	LOC_Os09g21370.1	2e-103	cysteine proteinase EP-B 1 precursor, putative, expressed	AT1G06260.1	2e-84	Cysteine proteinases superfamily protein
GRMZM2G162537	-2.88365	1.10179e-10	590.6	71.9	78.9	14.8	LOC_Os10g26730.1	3e-140	exonuclease, putative, expressed	AT5G07710.1	7e-98	Polynucleotidyl transferase, ribonuclease H-like superfamily protein
GRMZM2G138008	-2.87278	1.03978e-13	1082.3	59.6	144	20.5	LOC_Os07g41240.1	0	cytochrome P450, putative, expressed	AT1G74110.1	0	cytochrome P450, family 78, subfamily A, polypeptide 10
GRMZM2G001247	-2.85078	2.48785e-05	77.2	7.1	9.8	7.2	LOC_Os07g47750.1	6e-67	POEI49 - Pollen Ole e I allergen and extensin family protein precursor, expressed	AT3G16660.1	2e-16	Pollen Ole e 1 allergen and extensin family protein
GRMZM2G051782	-2.84922	7.83415e-07	218.4	62.4	29.2	3.7	LOC_Os03g11970.1	0	tubulin/FtsZ domain containing protein, putative, expressed	AT5G19780.1	0	tubulin alpha-5
GRMZM2G012062	-2.84558	1.18365e-09	276.3	30.4	37.6	5.8	LOC_Os04g03100.1	0	OsSub35 - Putative Subtilisin homologue, expressed	AT4G10540.1	3e-146	Subtilase family protein
GRMZM2G145589	-2.84558	1.18365e-09	276.3	30.4	37.6	5.8				AT4G10520.1	0	Subtilase family protein
GRMZM2G177076	-2.8394	6.39387e-10	283.3	26.4	38.4	5.7	LOC_Os01g44090.1	3e-78	X8 domain containing protein, expressed	AT2G30933.1	2e-34	Carbohydrate-binding X8 domain superfamily protein
GRMZM2G178894	-2.83624	3.99777e-07	186.4	20	26.2	7.9	LOC_Os03g11680.1	2e-93	ZOS3-05 - C2H2 zinc finger protein, expressed	AT2G41940.1	2e-28	zinc finger protein 8
GRMZM2G037146	-2.83313	0.00010826	76.1	9.3	10.8	6.3	LOC_Os03g45340.1	8e-46	hsp20/alpha crystallin family protein, putative, expressed	AT2G27140.1	7e-20	HSP20-like chaperones superfamily protein
GRMZM2G178775	-2.82918	2.40346e-06	117.4	20.9	15.8	4.1	LOC_Os03g07440.1	1e-58	putativ eribonuclease P, putative, expressed	AT1G14345.1	8e-63	NAD(P)-linked oxidoreductase superfamily protein
GRMZM2G071832	-2.82002	0.0211109	21.7	2.6	2.7	2.7	LOC_Os09g08160.1	0	plant protein of unknown function domain containing protein, expressed	AT3G50150.1	1e-19	Plant protein of unknown function (DUF247)
GRMZM2G073114	-2.81726	4.43726e-07	211.5	47.3	28.9	4.1	LOC_Os10g34840.1	9e-79	RIPER6 - Ripening-related family protein precursor, expressed
GRMZM2G030571	-2.8125	0.00658335	28.2	5.2	3.8	1.9	LOC_Os03g21960.1	0	aminotransferase, putative, expressed	AT3G08860.1	0	PYRIMIDINE 4
GRMZM2G132811	-2.8125	0.00676677	28.2	2.1	3.5	3.5	LOC_Os01g02080.1	2e-128	peptidyl-prolyl cis-trans isomerase, putative, expressed	AT1G74070.1	2e-81	Cyclophilin-like peptidyl-prolyl cis-trans isomerase family protein
GRMZM2G013970	-2.8125	0.00791825	28.7	7.3	3.6	1.8				AT5G54660.1	3e-47	HSP20-like chaperones superfamily protein
GRMZM2G078648	-2.8125	0.0182642	28.9	12.3	3.7	3.7	LOC_Os04g46600.1	7e-38	zinc finger protein, putative, expressed	AT3G60520.1	2e-20	GO:0005515,GO:0008270
GRMZM2G081671	-2.80783	0.00284021	35.1	4.1	4.4	4.4	LOC_Os06g45410.1	1e-122	MYB family transcription factor, putative, expressed	AT1G79430.2	7e-76	Homeodomain-like superfamily protein
GRMZM2G020423	-2.80464	0.00127778	41.1	7.1	5.6	3.1
GRMZM2G101221	-2.80233	0.000815148	47.5	12.5	6.7	2				AT4G25980.1	2e-104	Peroxidase superfamily protein
GRMZM2G177046	-2.80189	2.44102e-12	533.2	44.3	74.9	5.7	LOC_Os03g56010.1	6e-21	bZIP transcription factor domain containing protein, expressed	AT3G49760.1	5e-14	basic leucine-zipper 5
GRMZM2G300965	-2.80098	1.48818e-08	465.1	120.2	65.4	9.6	LOC_Os12g35610.1	0	respiratory burst oxidase, putative, expressed	AT5G47910.1	0	respiratory burst oxidase homologue D
GRMZM2G070607	-2.80057	0.00011955	54.9	9.5	7.3	4
GRMZM2G471670	-2.79553	1.6012e-06	268.1	36.1	37.9	15.4				AT3G52490.1	8e-94	Double Clp-N motif-containing P-loop nucleoside triphosphate hydrolases superfamily protein
GRMZM2G118119	-2.79521	4.29007e-06	93.8	12.8	13.1	1.5	LOC_Os01g15610.1	2e-24	expressed protein
GRMZM2G060190	-2.79521	4.29007e-06	93.8	12.8	13.1	1.5	LOC_Os01g15610.1	2e-24	expressed protein
GRMZM2G459847	-2.79392	7.41361e-05	115.9	31.9	15.8	8.7	LOC_Os09g37260.1	4e-110	expressed protein	AT3G09110.1	1e-12	Protein of unknown function (DUF674)
GRMZM2G032619	-2.79329	3.76214e-06	126.4	28.8	17.7	4.6	LOC_Os12g02250.1	0	STE_PAK_Ste20_Slob_Wnk.3 - STE kinases include homologs to sterile 7, sterile 11 and sterile 20 from yeast, expressed	AT5G58350.1	3e-169	with no lysine (K) kinase 4
GRMZM2G076417	-2.79302	7.43271e-07	134.6	23.2	18.7	1.9	LOC_Os09g30458.1	0	subtilisin-like protease, putative, expressed	AT1G20160.1	0	Subtilisin-like serine endopeptidase family protein
GRMZM2G038677	-2.78986	1.20441e-05	339.7	73.1	47.5	23.2	LOC_Os03g45250.1	1e-92	2-aminoethanethiol dioxygenase, putative, expressed	AT5G15120.1	4e-62	Protein of unknown function (DUF1637)
GRMZM2G104783	-2.78235	4.12563e-06	613.7	154.1	90.9	26.4	LOC_Os08g43390.1	0	cytochrome P450, putative, expressed	AT2G46660.1	0	cytochrome P450, family 78, subfamily A, polypeptide 6
GRMZM2G148400	-2.78121	6.83913e-06	100.5	18.4	13.9	2.7	LOC_Os06g34020.1	0	glycosyl hydrolases family 17, putative, expressed	AT1G30080.1	8e-152	Glycosyl hydrolase superfamily protein
GRMZM2G326235	-2.77723	2.03445e-07	454.4	131.8	64.2	3.2	LOC_Os03g61900.1	1e-23	expressed protein
GRMZM2G420571	-2.77692	9.2201e-05	60.3	9.4	8.2	4.8
GRMZM2G020156	-2.77259	5.31387e-06	132.4	27	19	4.1	LOC_Os09g09370.2	0	BTBN18 - Bric-a-Brac, Tramtrack, Broad Complex BTB domain with non-phototropic hypocotyl 3 NPH3 domain, expressed	AT5G47800.1	3e-177	Phototropic-responsive NPH3 family protein
AC210517.3_FG003	-2.76717	9.21248e-13	1402.7	152.9	203.7	10.9	LOC_Os10g07200.1	2e-45	hsp20/alpha crystallin family protein, putative, expressed	AT4G27670.1	2e-08	heat shock protein 21
GRMZM2G053830	-2.76651	7.45063e-08	158.1	12	22.7	3.1	LOC_Os02g03430.1	4e-60	expressed protein	AT4G37445.1	3e-21
GRMZM2G157046	-2.76651	7.45063e-08	158.1	12	22.7	3.1	LOC_Os02g03430.1	4e-60	expressed protein	AT4G37445.1	3e-21
GRMZM2G395114	-2.7644	7.46847e-08	548.3	86.6	80	19.9	LOC_Os04g55800.1	0	sulfate transporter, putative, expressed	AT1G23090.1	0	sulfate transporter 91
GRMZM2G172537	-2.764	0.0133145	27.1	5.2	3.7	3.7	LOC_Os03g14210.1	0	glycosyl hydrolases family 17, putative, expressed	AT1G32860.1	8e-124	Glycosyl hydrolase superfamily protein
GRMZM2G096269	-2.76165	3.76411e-07	1875.4	284.4	279.8	78.1	LOC_Os03g04240.1	7e-139	glutathione S-transferase, putative, expressed	AT2G47730.1	4e-43	glutathione S-transferase phi 8
GRMZM2G032594	-2.7579	1.93163e-07	203.2	24.6	29.6	7	LOC_Os01g50440.1	7e-80	AWPM-19-like membrane family protein, putative, expressed	AT5G46530.1	5e-66	AWPM-19-like family protein
GRMZM2G089525	-2.7566	0.0285666	20.8	0.8	2.8	2.8				AT3G24520.1	9e-59	heat shock transcription factor C1
GRMZM5G841343	-2.7566	0.0285666	20.8	0.8	2.8	2.8				AT3G24100.1	4e-14	Uncharacterised protein family SERF
GRMZM2G120449	-2.7566	0.0350859	21.2	7.6	3	1.8	LOC_Os12g43670.1	3e-45	ergosterol biosynthetic protein 28, putative, expressed	AT1G10030.1	1e-41	homolog of yeast ergosterol28
GRMZM2G140665	-2.7566	0.0350859	21.2	7.6	3	1.8	LOC_Os12g43670.1	3e-45	ergosterol biosynthetic protein 28, putative, expressed	AT1G10030.1	1e-41	homolog of yeast ergosterol28
GRMZM2G436688	-2.75429	0.00011018	59.2	4.4	8.4	2.7
GRMZM2G100318	-2.75138	1.53594e-05	91.6	17.7	13	1.9	LOC_Os01g67770.1	0	two-component response regulator, putative, expressed	AT1G67710.1	6e-98	response regulator 11
GRMZM2G001653	-2.74787	0.0277023	115.4	37.2	18.3	15.8	LOC_Os04g33830.1	2e-84	membrane protein, putative, expressed	AT1G08380.1	9e-62	photosystem I subunit O
GRMZM2G064605	-2.74534	0.000300427	77.6	16.5	11.5	5.8	LOC_Os10g27280.1	8e-114	thaumatin, putative, expressed	AT5G40020.1	4e-93	Pathogenesis-related thaumatin superfamily protein
GRMZM2G406155	-2.7415	4.57551e-05	71.7	10.6	10.5	1.3	LOC_Os05g07240.1	1e-25	expressed protein	AT1G29195.1	1e-52
GRMZM2G518061	-2.73792	0.00134262	39.5	2.5	5.8	3.2
GRMZM2G468756	-2.73792	0.00688005	39.2	10.7	5.9	3.6	LOC_Os04g44900.1	0	lectin-like receptor kinase, putative, expressed	AT2G37710.1	0	receptor lectin kinase
AC187843.3_FG006	-2.73691	0.000156201	65.7	14.3	9.6	1.4
GRMZM2G081322	-2.73536	2.17893e-11	3531	97.1	511.8	124.4	LOC_Os03g24220.2	0	villin protein, putative, expressed	AT2G41740.1	0	villin 2
GRMZM2G025459	-2.73251	0.000966532	84.2	30.4	11.9	6	LOC_Os05g41220.1	3e-135	SNF1-related protein kinase regulatory subunit beta-1, putative, expressed	AT5G21170.2	4e-85	5'-AMP-activated protein kinase beta-2 subunit protein
AC219035.2_FG008	-2.72821	0.00558786	33.5	9.3	4.5	2.4
AC190734.2_FG003	-2.72821	0.0164429	33.3	11.1	4.9	2.7	LOC_Os03g49880.1	7e-102	TCP family transcription factor, putative, expressed	AT1G68800.1	4e-22	TCP domain protein 12
GRMZM2G015821	-2.72642	3.50937e-07	141.3	14.4	20.7	3.5
GRMZM2G058394	-2.7229	2.14587e-11	813	80.2	119.6	15.8	LOC_Os11g47944.1	1e-129	thaumatin, putative, expressed	AT5G02140.1	2e-104	Pathogenesis-related thaumatin superfamily protein
GRMZM5G817559	-2.71626	2.61677e-05	83.4	10.4	11.8	6.4	LOC_Os09g33530.1	0	expressed protein	AT5G41120.1	1e-179	Esterase/lipase/thioesterase family protein
GRMZM2G149273	-2.71531	0.00129281	44.7	10.5	6.7	2	LOC_Os10g39160.1	2e-149	peroxidase precursor, putative, expressed	AT5G42180.1	1e-74	Peroxidase superfamily protein
AC202185.4_FG004	-2.71514	2.69298e-10	3670.8	517.5	542.5	99.7	LOC_Os10g07210.1	9e-46	hsp20/alpha crystallin family protein, putative, expressed	AT4G27670.1	4e-11	heat shock protein 21
GRMZM2G017555	-2.71382	0.0115682	26.3	4.9	3.8	1.9	LOC_Os01g15039.1	0	pectinesterase, putative, expressed	AT3G05620.1	1e-165	Plant invertase/pectin methylesterase inhibitor superfamily
GRMZM2G033406	-2.71382	0.0160938	26.9	9.3	3.6	1.8				AT3G22540.1	3e-36	Protein of unknown function (DUF1677)
GRMZM2G113761	-2.71261	3.98538e-05	112.6	29.9	16.9	4.6	LOC_Os10g39840.1	3e-170	glycosyl hydrolases family 16, putative, expressed	AT2G36870.1	2e-126	xyloglucan endotransglucosylase/hydrolase 32
GRMZM2G134708	-2.70824	1.07415e-07	207.7	11	31.4	7.5	LOC_Os08g44340.1	0	monodehydroascorbate reductase, putative, expressed	AT5G03630.1	0	Pyridine nucleotide-disulphide oxidoreductase family protein
GRMZM2G413887	-2.70696	8.257e-07	137.8	19.2	20.4	4.4	LOC_Os04g44500.1	4e-121	GEM, putative, expressed	AT5G23370.1	6e-55	GRAM domain-containing protein / ABA-responsive protein-related
GRMZM2G387603	-2.70308	8.57923e-06	101.6	11.7	15.1	4.9	LOC_Os01g51050.1	5e-58	jacalin-like lectin domain containing protein, expressed	AT1G73040.1	3e-48	Mannose-binding lectin superfamily protein
GRMZM2G011233	-2.69872	2.53153e-06	124.4	24.4	18.9	1.8	LOC_Os01g61240.1	4e-123	gamma-interferon-inducible lysosomal thiol reductase precursor, putative, expressed	AT1G07080.1	9e-70	Thioredoxin superfamily protein
GRMZM2G048165	-2.69067	2.63575e-11	507.9	13.9	76.7	9.4	LOC_Os09g36060.1	0	endoglucanase, putative, expressed	AT4G39010.1	0	glycosyl hydrolase 9B18
GRMZM5G881387	-2.69026	0.0388384	19.7	3.9	2.7	1.6	LOC_Os07g48229.1	0	vacuolar-sorting receptor precursor, putative, expressed	AT3G52850.1	0	vacuolar sorting receptor homolog 1
GRMZM2G060138	-2.69026	0.0407199	19.6	3.9	2.7	2.7	LOC_Os03g15220.1	2e-94	DUF292 domain containing protein, expressed	AT1G13340.1	4e-28	Regulator of Vps4 activity in the MVB pathway protein
GRMZM2G036826	-2.69026	0.0467546	19.7	6.8	2.8	2.8	LOC_Os10g05660.1	9e-125	thaumatin, putative, expressed	AT4G38670.1	3e-110	Pathogenesis-related thaumatin superfamily protein
GRMZM2G412161	-2.68669	0.0283454	31.4	18.1	4.8	1
GRMZM2G557437	-2.68509	0.000822003	44.4	4.3	6.8	2.1
GRMZM2G353753	-2.6836	0.000201903	69.1	15.3	10.1	3.5
GRMZM2G058398	-2.68289	7.40822e-06	93.3	10.9	14	2.3				AT1G73850.1	1e-98	Protein of unknown function (DUF1666)
GRMZM2G048295	-2.68289	4.85864e-05	93.4	13.8	14.6	5.2	LOC_Os04g43680.1	6e-106	MYB family transcription factor, putative, expressed	AT3G23250.1	2e-78	myb domain protein 15
GRMZM2G079332	-2.68117	3.94978e-09	659.2	88.5	101.9	13.1
GRMZM2G088356	-2.67172	2.45994e-08	273.6	51.5	42.1	4	LOC_Os01g08460.1	3e-146	TMS membrane protein/tumour differentially expressed protein, putative, expressed	AT3G24460.1	2e-162	Serinc-domain containing serine and sphingolipid biosynthesis protein
GRMZM2G004211	-2.66796	0.0157589	38.7	19.4	5.3	5.3	LOC_Os04g14680.1	5e-171	OsAPx3 - Peroxisomal Ascorbate Peroxidase encoding gene 5,8, expressed	AT4G35000.1	9e-151	ascorbate peroxidase 3
GRMZM2G405459	-2.66759	0.000154194	188.8	58.7	29.5	10.6	LOC_Os02g14160.1	9e-173	peroxidase precursor, putative, expressed	AT5G05340.1	5e-133	Peroxidase superfamily protein
GRMZM2G062848	-2.66737	3.95829e-08	289	41.6	43.5	10.2	LOC_Os02g32504.1	0	heparan-alpha-glucosaminide N-acetyltransferase, putative, expressed	AT5G47900.1	0	Protein of unknown function (DUF1624)
GRMZM2G093391	-2.66636	2.3112e-05	80.5	6.9	12.2	3.6				AT1G63640.1	1e-114	P-loop nucleoside triphosphate hydrolases superfamily protein with CH (Calponin Homology) domain
AC226235.2_FG003	-2.66442	8.68165e-06	152.8	16.4	23.9	9.2				AT2G46630.1	3e-10
GRMZM2G136236	-2.66004	0.000684835	56.3	15.5	8.5	0.4				AT3G07880.1	3e-84	Immunoglobulin E-set superfamily protein
GRMZM2G469224	-2.65183	3.94978e-09	764.3	151	118.3	4.8	LOC_Os03g49830.1	3e-131	expressed protein	AT5G22090.1	6e-18	Protein of unknown function (DUF3049)
GRMZM2G542227	-2.64934	0.000158444	80.2	20.2	12.2	3.8	LOC_Os11g42170.1	3e-26	expressed protein
GRMZM2G413717	-2.64395	0.0364892	31.8	12.9	5.2	5.2	LOC_Os01g12190.1	1e-25	expressed protein	AT5G41761.1	3e-25
GRMZM2G047533	-2.64375	0.000397245	49.3	5.4	7.3	4.9	LOC_Os08g41780.1	0	triacylglycerol lipase precursor, putative, expressed	AT5G14180.1	6e-152	Myzus persicae-induced lipase 1
GRMZM2G361115	-2.64375	0.00116202	48.7	13.1	7.5	0.6	LOC_Os01g18450.1	2e-32	expressed protein	AT1G48330.1	7e-15
GRMZM2G433767	-2.64375	0.00143713	49.1	8.1	7.8	2.3	LOC_Os07g46350.1	0	OsSCP40 - Putative Serine Carboxypeptidase homologue, expressed	AT3G63470.1	1e-176	serine carboxypeptidase-like 40
GRMZM2G129399	-2.63882	8.37607e-06	491.2	110.9	75.4	30	LOC_Os04g49260.1	1e-61	heavy metal-associated domain containing protein, expressed	AT4G27590.2	2e-34	Heavy metal transport/detoxification superfamily protein
GRMZM5G857641	-2.62879	0.000267394	60.3	12.2	9.4	0.7	LOC_Os01g63230.1	0	growth regulator related protein, putative, expressed	AT2G37980.1	0	O-fucosyltransferase family protein
GRMZM2G057281	-2.62281	5.39429e-08	504.7	105.9	80.1	2.8	LOC_Os07g37550.1	6e-176	chlorophyll A-B binding protein, putative, expressed	AT5G54270.1	1e-168	light-harvesting chlorophyll B-binding protein 3
GRMZM2G163086	-2.62258	5.18245e-08	236.3	13.9	36.8	11.1	LOC_Os04g02650.1	5e-75	expressed protein	AT2G17940.1	2e-15	Plant protein of unknown function (DUF827)
GRMZM2G441753	-2.61926	0.00660856	149.9	48.9	24.3	12.2	LOC_Os12g25450.1	3e-52	O-methyltransferase, putative, expressed	AT4G35160.1	5e-20	O-methyltransferase family protein
GRMZM2G093020	-2.61831	0.000342259	125.6	31.7	19.1	11.7	LOC_Os08g26880.1	4e-22	bZIP transcription factor domain containing protein, expressed	AT1G75390.1	3e-10	basic leucine-zipper 44
GRMZM2G405017	-2.61587	0.000771774	48.5	7.2	7.6	1.2
GRMZM2G159908	-2.61587	0.00823746	49	19.5	7.4	4.6				AT3G55950.1	2e-51	CRINKLY4 related 3
GRMZM5G844562	-2.61197	4.40517e-05	522.4	135.5	87	27.6	LOC_Os02g09490.1	0	dehydrogenase, putative, expressed	AT3G19450.1	5e-178	GroES-like zinc-binding alcohol dehydrogenase family protein
GRMZM2G021339	-2.61176	5.39943e-08	413.4	59.2	65.1	16.6	LOC_Os02g49700.1	2e-135	homeobox associated leucine zipper, putative, expressed	AT3G01470.1	3e-67	homeobox 1
GRMZM2G325118	-2.6105	0.000980296	54.2	13.4	8.7	2.1	LOC_Os11g37270.1	4e-42	AMBP1 - Antimicrobial peptide MBP-1 family protein precursor, expressed
AC209819.3_FG009	-2.6105	0.00117421	54.1	5.9	8.9	4.6	LOC_Os01g55340.1	2e-33	dof zinc finger domain containing protein, putative, expressed	AT2G34140.1	1e-34	Dof-type zinc finger DNA-binding family protein
AC197047.3_FG001	-2.60789	0.0193262	24.6	2.6	3.6	1.8	LOC_Os08g31510.1	1e-49	DUF581 domain containing protein, expressed	AT1G78020.1	1e-22	Protein of unknown function (DUF581)
GRMZM2G010545	-2.60789	0.0198525	24.5	3.2	3.9	2	LOC_Os03g18790.1	0	SAG20, putative, expressed	AT5G05350.1	4e-113	PLAC8 family protein
GRMZM5G805132	-2.60258	0.00236746	65.2	16.9	10.9	6.3
GRMZM2G701746	-2.59989	0.00926118	30.2	6.3	4.5	2.4
GRMZM2G432167	-2.59989	0.012036	30	6.1	4.7	2.4				AT1G13110.1	1e-128	cytochrome P450, family 71 subfamily B, polypeptide 7
GRMZM2G090483	-2.59989	0.0132925	30.3	8.9	4.6	3.1
GRMZM2G116881	-2.59861	7.03967e-07	241.7	55.2	38.3	3.8				AT3G14280.1	2e-12
GRMZM2G013115	-2.5971	1.08274e-09	422.5	35.8	67.9	12.6	LOC_Os05g50750.1	0	AAA family ATPase, putative, expressed	AT1G64110.2	0	P-loop containing nucleoside triphosphate hydrolases superfamily protein
GRMZM2G128748	-2.5971	1.08274e-09	422.5	35.8	67.9	12.6	LOC_Os05g50750.1	0	AAA family ATPase, putative, expressed	AT1G64110.2	0	P-loop containing nucleoside triphosphate hydrolases superfamily protein
GRMZM2G391794	-2.59698	4.50148e-06	729.1	166.5	118.2	33.2				AT1G09970.2	0	Leucine-rich receptor-like protein kinase family protein
GRMZM2G387954	-2.59443	0.00231322	35.9	6.4	5.3	4				AT2G39130.1	3e-45	Transmembrane amino acid transporter family protein
GRMZM2G036532	-2.59443	0.00231322	35.9	6.4	5.3	4	LOC_Os02g01100.1	8e-47	transmembrane amino acid transporter protein, putative, expressed	AT2G39130.1	4e-27	Transmembrane amino acid transporter family protein
GRMZM2G071021	-2.58893	1.79798e-07	690.7	150.2	112	17.4				AT3G24503.1	0	aldehyde dehydrogenase 2C4
GRMZM2G062724	-2.58745	0.000757874	47.2	1.7	7.5	1.8	LOC_Os03g05270.2	3e-170	RING finger and CHY zinc finger domain-containing protein 1, putative, expressed	AT5G22920.1	3e-133	CHY-type/CTCHY-type/RING-type Zinc finger protein
GRMZM2G468740	-2.58743	6.00172e-08	422.5	57.6	67.3	17.7	LOC_Os03g49150.1	9e-53	yippee zinc-binding protein, putative, expressed	AT3G08990.1	3e-50	Yippee family putative zinc-binding protein
GRMZM2G301932	-2.58317	0.000980296	58.9	10.4	9.1	6.3	LOC_Os07g44890.1	1e-144	gibberellin receptor GID1L2, putative, expressed	AT5G23530.1	5e-90	carboxyesterase 18
GRMZM2G110279	-2.57921	5.31403e-14	5336.8	345.2	872.5	63.9
GRMZM2G174975	-2.56914	1.01094e-08	649	120.2	105.1	15.9				AT1G56670.1	3e-141	GDSL-like Lipase/Acylhydrolase superfamily protein
GRMZM2G077776	-2.55845	0.00238842	46.3	5.2	7.8	2.8	LOC_Os01g72510.1	0	eukaryotic aspartyl protease domain containing protein, expressed	AT3G54400.1	4e-152	Eukaryotic aspartyl protease family protein
GRMZM2G094067	-2.55799	6.22993e-07	227.3	40.4	37.1	8	LOC_Os02g34970.1	2e-93	no apical meristem protein, putative, expressed	AT5G64530.1	2e-57	xylem NAC domain 1
AC199832.4_FG004	-2.55748	0.00120669	40.7	5.3	6.3	3.2
GRMZM2G111394	-2.55445	0.012185	29.5	4.7	4.6	3.1				AT2G26530.1	2e-10	Protein of unknown function (DUF1645)
GRMZM2G376548	-2.55445	0.0173869	29.7	7.8	4.4	4.4	LOC_Os08g36440.1	2e-58	HVA22, putative, expressed	AT4G24960.1	5e-45	HVA22 homologue D
GRMZM2G305159	-2.55186	0.028656	23.8	5.6	3.8	0.9				AT2G41560.1	0	autoinhibited Ca(2+)-ATPase, isoform 4
GRMZM5G854138	-2.54839	0.000381675	2874.2	969.7	476	199.5	LOC_Os11g06720.1	4e-21	abscisic stress-ripening, putative, expressed
GRMZM2G307119	-2.54393	5.75322e-06	140.9	24	23.1	5.8	LOC_Os07g47330.1	7e-103	AP2 domain containing protein, expressed	AT5G18560.1	2e-40	Integrase-type DNA-binding superfamily protein
GRMZM5G877788	-2.53606	0.00101567	57.4	14.1	9.2	3.4	LOC_Os11g04030.1	0	major facilitator superfamily antiporter, putative, expressed	AT5G13750.1	0	zinc induced facilitator-like 1
AC210013.4_FG002	-2.53293	2.45034e-06	134.5	9.2	22	7.3	LOC_Os03g59280.1	8e-69	plastocyanin-like domain containing protein, putative, expressed	AT5G26330.1	2e-39	Cupredoxin superfamily protein
GRMZM2G156739	-2.53285	0.00313882	51.9	19.5	8.1	4.6	LOC_Os03g61740.1	9e-141	sex determination protein tasselseed-2, putative, expressed	AT2G47140.1	1e-90	NAD(P)-binding Rossmann-fold superfamily protein
GRMZM2G162768	-2.53261	2.27616e-08	1745.6	245.4	290.3	71.1				AT1G18650.1	6e-37	plasmodesmata callose-binding protein 3
GRMZM2G090177	-2.52967	8.05724e-05	84.7	16.1	14	2.3	LOC_Os08g44850.1	1e-90	C2 domain containing protein, putative, expressed	AT5G23950.1	5e-44	Calcium-dependent lipid-binding (CaLB domain) family protein
GRMZM2G093404	-2.52727	1.34444e-06	255.5	19.7	42.5	16.1	LOC_Os05g45020.1	3e-122	zinc finger/CCCH transcription factor, putative, expressed	AT2G25900.1	9e-48	Zinc finger C-x8-C-x5-C-x3-H type family protein
GRMZM2G344993	-2.5242	0.000256575	73.4	14.3	12.3	3.4	LOC_Os06g39330.1	0	UDP-glucoronosyl and UDP-glucosyl transferase domain containing protein, expressed	AT4G15550.1	3e-104	indole-3-acetate beta-D-glucosyltransferase
GRMZM2G063765	-2.52093	3.46352e-06	188.4	34.9	31.9	7.5	LOC_Os06g14280.1	1e-139	cysteine-rich repeat secretory protein precursor, putative, expressed	AT2G01660.1	6e-59	plasmodesmata-located protein 6
GRMZM2G034152	-2.51894	8.39803e-11	781	75.6	134.7	0.5	LOC_Os09g20284.1	0	amine oxidase, flavin-containing, domain containing protein, expressed	AT5G13700.1	2e-140	polyamine oxidase 1
GRMZM2G420001	-2.51695	0.0084733	33.9	9.8	5.7	0.3
GRMZM2G433731	-2.51695	0.0186663	33.7	5.9	6	3.6	LOC_Os04g02520.1	2e-167	Leucine Rich Repeat family protein, expressed	AT4G26090.1	4e-09	NB-ARC domain-containing disease resistance protein
GRMZM2G094768	-2.51675	0.00104067	60.8	13.6	9.8	7.2	LOC_Os02g43770.1	0	DUF630/DUF632 domains containing protein, putative, expressed	AT3G60320.1	8e-89	Protein of unknown function (DUF630 and DUF632)
GRMZM2G082184	-2.51675	0.00549591	61	19.4	10.9	6.3	LOC_Os02g51110.1	1e-177	aquaporin protein, putative, expressed	AT5G37810.1	6e-67	NOD26-like intrinsic protein 4;1
GRMZM2G565940	-2.51561	2.91145e-09	596.3	16.9	103.6	14.5
GRMZM2G010491	-2.51429	2.35001e-05	1471.1	149.6	246.6	114.4	LOC_Os07g09310.1	2e-14	thioredoxin, putative, expressed	AT5G39950.1	2e-13	thioredoxin 2
GRMZM2G148022	-2.50845	3.29877e-05	99.4	12.4	16.6	7.2	LOC_Os01g55100.1	6e-68	slTCP3, putative, expressed	AT3G15030.1	2e-35	TCP family transcription factor 4
GRMZM2G018627	-2.50793	1.918e-08	985.2	157.5	167.9	30.3	LOC_Os03g39610.1	7e-179	chlorophyll A-B binding protein, putative, expressed	AT2G05100.1	4e-167	photosystem II light harvesting complex gene 2.1
GRMZM2G414192	-2.50793	1.918e-08	985.2	157.5	167.9	30.3	LOC_Os03g39610.1	7e-179	chlorophyll A-B binding protein, putative, expressed	AT2G05100.1	4e-167	photosystem II light harvesting complex gene 2.1
GRMZM2G366130	-2.50754	0.013665	28.3	0.8	4.5	2.4	LOC_Os09g27450.1	1e-106	homeobox associated leucine zipper, putative, expressed	AT5G06710.1	6e-67	homeobox from Arabidopsis thaliana
GRMZM2G097188	-2.50754	0.0202678	28.1	6.6	4.5	2.4	LOC_Os10g39210.1	1e-77	heavy metal-associated domain containing protein, expressed	AT2G18196.1	3e-50	Heavy metal transport/detoxification superfamily protein
GRMZM2G159962	-2.50754	0.0341626	27.8	11.9	4.7	2.4	LOC_Os02g42430.1	4e-138	GEM, putative, expressed	AT5G08350.1	3e-56	GRAM domain-containing protein / ABA-responsive protein-related
GRMZM2G073943	-2.50638	1.42868e-05	185.6	44	32.2	5	LOC_Os12g10320.1	3e-142	plant-specific domain TIGR01627 family protein, expressed	AT4G09990.1	2e-101	Protein of unknown function (DUF579)
GRMZM2G072322	-2.50039	0.00651791	65.2	22.2	11.7	6.3	LOC_Os04g35490.1	2e-45	expressed protein	AT1G72100.1	4e-70	late embryogenesis abundant domain-containing protein / LEA domain-containing protein
GRMZM2G393150	-2.4994	1.26973e-05	126.1	21.9	21.6	3	LOC_Os01g49650.1	3e-22	LTPL150 - Protease inhibitor/seed storage/LTP family protein precursor, expressed	AT3G18280.1	3e-14	Bifunctional inhibitor/lipid-transfer protein/seed storage 2S albumin superfamily protein
GRMZM2G096247	-2.49751	1.93668e-07	298.9	36.4	50.8	12.6	LOC_Os03g04250.1	6e-139	glutathione S-transferase, putative, expressed	AT2G47730.1	5e-46	glutathione S-transferase phi 8
GRMZM2G345700	-2.49711	5.18245e-08	829.7	173.6	143.3	1.6	LOC_Os04g52260.1	7e-51	LTPL124 - Protease inhibitor/seed storage/LTP family protein precursor, expressed	AT3G22142.1	4e-29	Bifunctional inhibitor/lipid-transfer protein/seed storage 2S albumin superfamily protein
GRMZM2G052266	-2.49477	0.000150526	134.7	35.8	23.9	6.8	LOC_Os09g32290.2	0	FAD dependent oxidoreductase domain containing protein, expressed	AT2G24580.1	5e-153	FAD-dependent oxidoreductase family protein
GRMZM5G870170	-2.49303	0.000547104	115.3	26.3	19.1	11.7				AT1G51340.2	0	MATE efflux family protein
GRMZM2G492391	-2.49087	1.08009e-05	1177.9	120.1	201.2	86.7
GRMZM2G121395	-2.48918	0.00533477	38.3	7.5	6.5	2.4	LOC_Os06g06520.1	2e-37	GDSL-like lipase/acylhydrolase, putative, expressed	AT4G01130.1	8e-30	GDSL-like Lipase/Acylhydrolase superfamily protein
GRMZM2G404977	-2.48736	0.0018274	54.6	14.8	9.2	3.4	LOC_Os06g04889.1	3e-21	expressed protein
GRMZM2G560811	-2.48605	0.000474911	372.1	84.5	66.6	25.1
GRMZM2G310955	-2.47903	1.30906e-07	8460.8	1656	1493.8	210.5
GRMZM2G114153	-2.47623	1.68331e-06	165.6	12.1	28.7	8.2	LOC_Os04g44510.1	8e-108	GEM, putative, expressed	AT5G08350.1	3e-52	GRAM domain-containing protein / ABA-responsive protein-related
GRMZM2G509876	-2.47351	1.22102e-05	118.4	8.2	20.8	3.5	LOC_Os05g07280.1	5e-39	expressed protein	AT5G01790.1	1e-07
GRMZM2G027914	-2.46778	0.0039002	43.1	7.6	7.5	3.9				AT2G38090.1	7e-47	Duplicated homeodomain-like superfamily protein
GRMZM2G413482	-2.46628	1.97037e-06	201.5	34.4	35.7	5.9
GRMZM2G360519	-2.46516	0.000336854	260.3	91	45.9	13	LOC_Os04g47420.1	0	transmembrane amino acid transporter protein, putative, expressed	AT1G47670.1	0	Transmembrane amino acid transporter family protein
GRMZM2G007406	-2.45904	0.0231643	27.6	4.2	4.6	4.6	LOC_Os03g15660.1	8e-60	AP2 domain containing protein, expressed	AT1G21910.1	2e-32	Integrase-type DNA-binding superfamily protein
GRMZM2G018143	-2.45904	0.0242798	27.5	7	4.6	3.1
GRMZM2G080635	-2.45873	0.00100039	64	11.2	11.6	3.8	LOC_Os08g04130.1	3e-73	copine-6, putative, expressed	AT1G79380.1	8e-48	Ca(2)-dependent phospholipid-binding protein (Copine) family
GRMZM2G081822	-2.45639	4.6117e-06	366.7	63.2	63.9	21.5	LOC_Os03g45340.1	1e-46	hsp20/alpha crystallin family protein, putative, expressed	AT2G27140.1	5e-21	HSP20-like chaperones superfamily protein
GRMZM5G865298	-2.45078	0.00148506	48.2	2	8.3	4.2	LOC_Os10g33210.1	0	peptide transporter PTR3-A, putative, expressed	AT5G46050.1	0	peptide transporter 3
GRMZM2G011140	-2.45078	0.00220541	47.6	10.4	8.6	1.7
GRMZM5G861547	-2.45078	0.00746647	48.6	12.8	8.7	4.4
GRMZM2G090279	-2.45015	7.08319e-06	186.3	41.8	33	4.4	LOC_Os04g50100.1	3e-147	RING-H2 finger protein ATL5G, putative, expressed	AT3G03550.1	5e-57	RING/U-box superfamily protein
GRMZM2G075837	-2.4475	0.000649224	69.3	16.9	11.8	5.2	LOC_Os09g28880.1	2e-150	DUF617 domain containing protein, expressed	AT5G42680.1	6e-79	Protein of unknown function, DUF617
GRMZM2G022181	-2.44513	0.00154579	101	19.1	16.9	13	LOC_Os02g07820.1	5e-74	DUF581 domain containing protein, expressed	AT1G19200.1	4e-18	Protein of unknown function (DUF581)
GRMZM2G041308	-2.43625	0.00388508	42.1	8.2	7.5	0.6	LOC_Os01g15830.1	0	peroxidase precursor, putative, expressed	AT5G66390.1	1e-156	Peroxidase superfamily protein
GRMZM2G080503	-2.43625	0.00787334	42.5	8	7.8	3.9				AT5G49660.1	0	Leucine-rich repeat transmembrane protein kinase family protein
GRMZM2G438243	-2.43625	0.0413759	41.5	16.6	7.9	4.5	LOC_Os04g28850.1	1e-24	RALFL36 - Rapid ALkalinization Factor RALF family protein precursor, expressed
GRMZM2G054252	-2.43577	9.19167e-06	204.8	35.4	35.8	12.5	LOC_Os08g42400.1	5e-56	no apical meristem protein, putative, expressed	AT2G33480.1	1e-34	NAC domain containing protein 41
GRMZM2G009060	-2.43508	0.00977421	32.2	4.1	5.7	0.3	LOC_Os03g20900.1	0	Myb transcription factor, putative, expressed	AT3G04030.3	1e-101	Homeodomain-like superfamily protein
GRMZM2G007012	-2.43508	0.0145713	31.9	9	5.6	3.1	LOC_Os10g09990.1	9e-179	cytokinin-O-glucosyltransferase 3, putative, expressed	AT2G36800.1	2e-121	don-glucosyltransferase 1
GRMZM2G045844	-2.43282	0.0457624	21.7	1.6	3.9	2	LOC_Os04g33990.1	1e-121	harpin-induced protein 1 domain containing protein, expressed	AT3G44220.1	1e-53	Late embryogenesis abundant (LEA) hydroxyproline-rich glycoprotein family
GRMZM2G346982	-2.43282	0.0498965	21.8	2.7	3.7	3.7	LOC_Os04g46330.1	1e-100	expressed protein	AT3G60380.1	2e-07
GRMZM2G046317	-2.42846	0.000470273	192.1	70.5	34.6	3.5
GRMZM2G018527	-2.42767	0.000394538	68.2	5	11.9	6
GRMZM5G872680	-2.42708	7.41232e-07	171.2	13.9	30.8	3.5
GRMZM2G028041	-2.42676	3.0532e-06	1107.2	232.9	202.3	41.7	LOC_Os07g03770.1	7e-176	Homeobox domain containing protein, expressed	AT4G08150.1	1e-120	KNOTTED-like from Arabidopsis thaliana
GRMZM2G118172	-2.42668	0.0381353	113	59.9	20.1	14.3	LOC_Os03g47280.1	1e-14	VQ domain containing protein, putative, expressed	AT4G37710.1	8e-07	VQ motif-containing protein
GRMZM2G465723	-2.41748	0.0164084	37	6.2	7	4.5	LOC_Os10g30180.1	9e-33	hsp20/alpha crystallin family protein, putative, expressed	AT2G27140.1	1e-11	HSP20-like chaperones superfamily protein
GRMZM2G165638	-2.41582	0.00127318	62.2	9.5	11.6	3.8				AT1G79380.1	8e-48	Ca(2)-dependent phospholipid-binding protein (Copine) family
GRMZM2G017237	-2.41563	3.85877e-07	314.2	49.3	57.2	8.7	LOC_Os10g28660.1	0	type I inositol-1,4,5-trisphosphate 5-phosphatase, putative, expressed	AT3G63240.1	0	DNAse I-like superfamily protein
GRMZM2G008367	-2.40886	0.0301708	26.8	7.5	4.5	2.4	LOC_Os02g54570.1	8e-59	SCP-like extracellular protein, expressed	AT4G25780.1	5e-33	CAP (Cysteine-rich secretory proteins, Antigen 5, and Pathogenesis-related 1 protein) superfamily protein
GRMZM2G108523	-2.4087	9.40998e-07	200	18.8	37	3.9	LOC_Os03g24560.1	5e-11	ompA/MotB, putative, expressed
GRMZM2G439951	-2.39388	0.0084374	61.9	11.7	12.1	8	LOC_Os10g22990.1	2e-145	phi-1-like phosphate-induced protein, putative, expressed	AT4G08950.1	5e-87	Phosphate-responsive 1 family protein
GRMZM2G175989	-2.39233	0.00881343	31	4.3	5.3	5.3				AT1G64680.1	8e-123
GRMZM2G001043	-2.39233	0.0202092	30.9	6.9	5.8	2.9	LOC_Os11g09150.1	5e-14	expressed protein
GRMZM2G132690	-2.39054	6.86394e-05	112.3	22	20.6	3	LOC_Os10g38870.1	1e-52	heavy metal-associated domain containing protein, expressed	AT1G01490.1	8e-22	Heavy metal transport/detoxification superfamily protein
GRMZM2G074645	-2.38657	0.000315664	370.2	81.6	71.2	25.3	LOC_Os05g38120.1	0	homeodomain protein, putative, expressed	AT5G02030.1	1e-77	POX (plant homeobox) family protein
GRMZM2G061910	-2.38473	0.00175211	51.4	8.8	9.5	2.1	LOC_Os02g44670.1	8e-64	harpin-induced protein 1 domain containing protein, expressed	AT5G22870.1	3e-19	Late embryogenesis abundant (LEA) hydroxyproline-rich glycoprotein family
GRMZM2G536238	-2.38473	0.00367944	51.6	12.9	9.1	6.7
GRMZM2G142680	-2.38025	0.0104286	36.1	7.1	6.4	4	LOC_Os08g07330.2	0	RGH1A, putative, expressed	AT1G50180.1	1e-62	NB-ARC domain-containing disease resistance protein
GRMZM2G416632	-2.38025	0.0142835	36	10.5	6.6	3.3	LOC_Os09g29200.1	3e-135	glutathione S-transferase, putative, expressed	AT2G29420.1	5e-63	glutathione S-transferase tau 7
GRMZM2G177227	-2.37633	0.00025451	75.8	9.2	14	3.8				AT5G50380.1	2e-48	exocyst subunit exo70 family protein F1
GRMZM2G075333	-2.37487	3.89547e-05	287.9	61.9	53.5	19.8	LOC_Os02g08100.1	0	AMP-binding domain containing protein, expressed	AT3G21240.1	0	4-coumarate:CoA ligase 2
GRMZM2G129357	-2.36971	2.85902e-07	577	109.9	110.8	8	LOC_Os09g20220.1	3e-105	glutathione S-transferase, putative, expressed	AT1G78380.1	6e-94	glutathione S-transferase TAU 19
GRMZM2G126732	-2.36885	0.000552081	104.1	12.7	20.5	8.4	LOC_Os02g53180.2	0	1-aminocyclopropane-1-carboxylate oxidase protein, putative, expressed	AT1G05010.1	2e-148	ethylene-forming enzyme
GRMZM2G126972	-2.36376	0.00192874	45.2	3.5	8.1	4.2	LOC_Os10g30162.1	1e-43	hsp20/alpha crystallin family protein, putative, expressed	AT5G04890.1	5e-18	HSP20-like chaperones superfamily protein
GRMZM2G010356	-2.36376	0.0197563	45.1	20.6	8.7	2.1	LOC_Os03g24640.1	0	terpene synthase, putative, expressed	AT1G70080.1	5e-85	Terpenoid cyclases/Protein prenyltransferases superfamily protein
GRMZM2G148387	-2.35283	3.11799e-06	272.2	43.4	51.8	13.9	LOC_Os02g40500.1	3e-58	OsGrx_C2.1 - glutaredoxin subgroup I, expressed	AT5G63030.1	2e-48	Thioredoxin superfamily protein
GRMZM2G067713	-2.34828	0.0476476	29.9	6.2	6	3.6	LOC_Os04g02520.1	5e-141	Leucine Rich Repeat family protein, expressed	AT4G26090.1	2e-09	NB-ARC domain-containing disease resistance protein
GRMZM2G316721	-2.34203	0.00558311	34.8	4.7	6.3	3.8	LOC_Os04g54300.1	7e-15	wound induced protein, putative, expressed	AT4G10265.1	5e-10	Wound-responsive family protein
GRMZM2G478624	-2.33992	0.00155597	73	13	14.2	7.2	LOC_Os06g49650.1	4e-84	harpin-induced protein 1 domain containing protein, expressed	AT5G45320.1	9e-23
GRMZM2G100349	-2.33868	1.68327e-07	456.2	27.8	87	22.8				AT1G17080.1	2e-36	Ribosomal protein L18ae family
GRMZM2G027493	-2.33728	0.0102754	39.3	7.8	7.3	4.9	LOC_Os03g54084.1	1e-122	phytochrome C, putative, expressed	AT5G35840.1	5e-68	phytochrome C
GRMZM2G134888	-2.33355	0.00457505	44.5	7.4	8	6.7				AT2G39130.1	0	Transmembrane amino acid transporter family protein
GRMZM5G805685	-2.33355	0.00994869	44.3	5.6	8.7	4.6	LOC_Os12g06080.1	1e-117	expressed protein	AT5G06250.2	1e-55	AP2/B3-like transcriptional factor family protein
GRMZM2G048129	-2.32972	1.70678e-06	351.6	57.2	69.4	8.3	LOC_Os08g42590.3	0	mtN19, putative, expressed	AT5G61820.1	3e-127
GRMZM2G337113	-2.32805	0.00214141	53.2	10.7	10.5	1.3	LOC_Os04g38600.3	0	glyceraldehyde-3-phosphate dehydrogenase, putative, expressed	AT1G12900.1	0	glyceraldehyde 3-phosphate dehydrogenase A subunit 2
GRMZM2G319057	-2.32597	0.00181344	58.2	9.6	11	5.1	LOC_Os03g08250.1	3e-42	expressed protein	AT1G72510.1	6e-19	Protein of unknown function (DUF1677)
GRMZM2G113191	-2.32421	0.00142887	63.3	16	12.2	0.6	LOC_Os08g36630.1	3e-138	bifunctional monodehydroascorbate reductase and carbonic anhydrasenectarin-3 precursor, putative, expressed	AT1G08080.1	2e-94	alpha carbonic anhydrase 7
GRMZM2G115476	-2.31744	0.000393601	92.6	23	17.8	2.1	LOC_Os03g59320.1	1e-67	expressed protein	AT5G19855.1	3e-60	Chaperonin-like RbcX protein
GRMZM2G079949	-2.3113	1.63808e-06	618.7	101.7	119.4	31.9	LOC_Os06g11130.1	3e-179	gibberellin receptor GID1L2, putative, expressed	AT1G47480.1	7e-84	alpha/beta-Hydrolases superfamily protein
GRMZM5G866699	-2.30293	0.0402991	24.3	3.5	4.8	1	LOC_Os01g61900.1	2e-92	CCT motif family protein, expressed	AT2G37060.1	1e-37	nuclear factor Y, subunit B8
GRMZM2G028543	-2.30284	0.0378415	29.3	10.4	5.4	3.1	LOC_Os02g35347.1	3e-29	RING-H2 finger protein ATL3F, putative	AT1G53820.1	4e-28	RING/U-box superfamily protein
GRMZM2G134162	-2.30278	0.0133422	34.1	2.6	6.5	3.8	LOC_Os01g70130.1	0	protein kinase domain containing protein, expressed	AT5G50860.1	4e-143	Protein kinase superfamily protein
GRMZM2G122712	-2.30278	0.0169377	33.8	3.7	6.7	4				AT1G68570.1	2e-107	Major facilitator superfamily protein
GRMZM2G128233	-2.30278	0.0290611	33.9	5.2	6.9	4.6	LOC_Os09g27250.1	4e-152	plant viral response family protein, putative, expressed	AT1G55240.1	1e-95	Family of unknown function (DUF716)
GRMZM2G165757	-2.30269	0.00502133	43.2	3.9	8.7	2.1	LOC_Os08g07010.1	0	ABC-2 type transporter domain containing protein, expressed	AT1G31770.1	0	ATP-binding cassette 14
GRMZM2G327686	-2.30258	0.00124259	66.9	2.3	13.6	4.8	LOC_Os07g46330.1	1e-124	uncharacterized UPF0114 domain containing protein, expressed	AT5G13720.1	1e-109	Uncharacterised protein family (UPF0114)
GRMZM5G861197	-2.30254	0.00108524	82.4	24.8	16.2	1.6
GRMZM2G078773	-2.30254	0.00108524	82.4	24.8	16.2	1.6
GRMZM2G129228	-2.30254	0.00108524	82.4	24.8	16.2	1.6
GRMZM2G178509	-2.3025	0.000304711	108.3	25.7	22	3	LOC_Os02g42440.1	2e-107	GEM, putative, expressed	AT5G23350.1	1e-54	GRAM domain-containing protein / ABA-responsive protein-related
GRMZM2G096048	-2.29728	2.53769e-06	262.5	31.8	53.2	7.8	LOC_Os02g30380.1	1e-34	expressed protein	AT3G48550.1	3e-30
GRMZM2G064382	-2.29701	9.7925e-08	501.6	42.6	99.3	22				AT1G10970.1	2e-135	zinc transporter 4 precursor
GRMZM2G476322	-2.28828	1.09479e-08	574	59.3	115.5	7.3	LOC_Os02g48094.1	3e-109	expressed protein	AT3G18050.1	3e-40
GRMZM2G127134	-2.28667	2.82154e-06	256.3	27.3	52.6	7.9	LOC_Os11g12740.1	0	peptide transporter PTR2, putative, expressed	AT1G59740.1	0	Major facilitator superfamily protein
GRMZM2G010884	-2.28538	5.35448e-07	400.1	60.2	80.1	8.4	LOC_Os02g10390.1	7e-158	chlorophyll A-B binding protein, putative, expressed	AT1G61520.1	7e-157	photosystem I light harvesting complex gene 3
GRMZM2G171210	-2.28475	3.27682e-05	227	48.8	45	12.9				AT4G32000.2	1e-163	Protein kinase superfamily protein
GRMZM2G071362	-2.284	2.31113e-05	220.6	16.8	43.4	17	LOC_Os05g35240.1	7e-34	expressed protein
GRMZM2G128421	-2.2836	1.01552e-06	215.4	20.9	43.3	3.2	LOC_Os03g43410.1	5e-76	OsIAA12 - Auxin-responsive Aux/IAA gene family member, expressed	AT1G04240.1	1e-51	AUX/IAA transcriptional regulator family protein
GRMZM2G069664	-2.28059	8.57923e-06	246.6	44.5	49.6	10.5	LOC_Os03g53170.1	2e-45	pentatricopeptide, putative, expressed	AT3G04750.1	4e-22	Tetratricopeptide repeat (TPR)-like superfamily protein
GRMZM2G073034	-2.28059	8.57923e-06	246.6	44.5	49.6	10.5	LOC_Os10g34730.1	1e-126	GEM, putative, expressed	AT5G23370.1	7e-60	GRAM domain-containing protein / ABA-responsive protein-related
GRMZM2G077755	-2.28033	3.78428e-05	122	7	24.8	3.4	LOC_Os02g51280.1	1e-146	TCP-domain protein, putative, expressed	AT3G47620.1	5e-60	TEOSINTE BRANCHED, cycloidea and PCF (TCP) 14
GRMZM2G393897	-2.27886	0.00157609	56.4	4.2	11.4	3	LOC_Os05g49290.3	0	3-ketoacyl-CoA synthase, putative, expressed	AT1G19440.1	0	3-ketoacyl-CoA synthase 4
GRMZM2G039996	-2.27619	0.00265759	156.7	54.7	31.5	11.4	LOC_Os04g38410.1	4e-151	chlorophyll A-B binding protein, putative, expressed	AT1G15820.1	2e-135	light harvesting complex photosystem II subunit 6
GRMZM2G064657	-2.2755	1.91537e-05	201.7	42.5	40.3	3.7				AT1G68740.1	0	EXS (ERD1/XPR1/SYG1) family protein
GRMZM2G068943	-2.27081	3.3404e-08	771.9	105.8	155	15.6	LOC_Os05g44210.1	0	trehalose-6-phosphate synthase, putative, expressed	AT1G78580.1	0	trehalose-6-phosphate synthase
GRMZM2G090435	-2.26457	9.17745e-06	357	56.7	73.7	12.5	LOC_Os03g49830.1	2e-129	expressed protein	AT5G22090.1	2e-16	Protein of unknown function (DUF3049)
GRMZM2G370026	-2.26422	0.0098294	69.8	11	15	9.6	LOC_Os12g43790.1	2e-15	bZIP transcription factor domain containing protein, expressed	AT3G49760.1	4e-14	basic leucine-zipper 5
GRMZM2G574841	-2.26242	0.0438466	32.7	7.5	6.8	3.6
GRMZM2G036983	-2.26119	0.0171888	95.6	46	19.7	7.7
GRMZM2G090469	-2.25949	4.36188e-05	123.9	14.6	25.5	4.6	LOC_Os08g12800.1	0	glucan endo-1,3-beta-glucosidase precursor, putative, expressed	AT5G58090.1	2e-165	O-Glycosyl hydrolases family 17 protein
GRMZM5G834199	-2.25949	4.36188e-05	123.9	14.6	25.5	4.6	LOC_Os08g12800.1	0	glucan endo-1,3-beta-glucosidase precursor, putative, expressed	AT5G58090.1	2e-165	O-Glycosyl hydrolases family 17 protein
GRMZM5G895840	-2.25837	0.00312388	59.7	15.2	12.2	3.8
GRMZM2G479906	-2.25837	0.00835408	59.7	25.4	12.4	1.6	LOC_Os09g16330.2	0	pleiotropic drug resistance protein, putative, expressed	AT1G15520.1	0	pleiotropic drug resistance 12
GRMZM2G177508	-2.25684	5.41283e-07	558.4	3.6	112.2	32	LOC_Os06g15400.1	6e-73	expressed protein	AT4G01150.1	7e-54
GRMZM2G034157	-2.25592	0.0261223	28.6	7.6	5.3	5.3	LOC_Os01g08860.1	3e-71	hsp20/alpha crystallin family protein, putative, expressed	AT5G12020.1	4e-53	17.6 kDa class II heat shock protein
AC212718.3_FG001	-2.25592	0.0381709	28.7	8.4	5.4	3.1	LOC_Os04g58320.2	8e-13	zinc finger, RING-type, putative, expressed
GRMZM2G154414	-2.25478	3.47255e-06	226.1	33.4	45.6	7.8	LOC_Os11g40030.1	3e-09	cyclin-dependent kinase inhibitor, putative, expressed	AT1G49620.1	7e-12	Cyclin-dependent kinase inhibitor family protein
GRMZM2G062218	-2.2543	0.000616734	83.5	15.6	16.9	5.4				AT5G41380.1	3e-27	CCT motif family protein
GRMZM2G156861	-2.25276	6.46644e-05	1827.6	452.2	380.6	82.8				AT1G55020.1	0	lipoxygenase 1
GRMZM2G079034	-2.24645	0.000723488	120.4	28.4	24.3	9.1	LOC_Os01g01680.1	7e-18	expressed protein	AT1G75260.1	2e-08	oxidoreductases, acting on NADH or NADPH
GRMZM2G368827	-2.24563	1.40438e-05	164.6	15.1	34	4.6	LOC_Os08g42350.1	2e-160	nodulin MtN3 family protein, putative, expressed	AT5G13170.1	1e-67	senescence-associated gene 29
GRMZM2G058070	-2.24267	8.80776e-08	918.9	77.7	191.6	20.1	LOC_Os07g36080.1	1e-87	oxygen evolving enhancer protein 3 domain containing protein, expressed	AT4G05180.1	1e-87	photosystem II subunit Q-2
GRMZM2G021617	-2.24267	8.80776e-08	918.9	77.7	191.6	20.1	LOC_Os07g36080.1	1e-87	oxygen evolving enhancer protein 3 domain containing protein, expressed	AT4G05180.1	1e-87	photosystem II subunit Q-2
GRMZM2G324956	-2.23907	0.00374349	104.5	23.2	20.6	13.2	LOC_Os02g03570.1	1e-60	hsp20/alpha crystallin family protein, putative, expressed	AT1G53540.1	8e-42	HSP20-like chaperones superfamily protein
GRMZM2G044383	-2.23891	0.00966399	41.6	10.6	8.4	1.3	LOC_Os10g38740.1	2e-113	glutathione S-transferase, putative, expressed	AT1G10370.1	7e-73	Glutathione S-transferase family protein
GRMZM2G155077	-2.23786	0.001242	82.7	13.7	16.2	8.2	LOC_Os01g40550.1	3e-37	hsp20/alpha crystallin family protein, putative, expressed	AT5G20970.1	4e-13	HSP20-like chaperones superfamily protein
GRMZM2G166159	-2.23488	3.10979e-06	917.3	210.8	187.6	29.6	LOC_Os12g37840.1	0	boron transporter protein, putative, expressed	AT3G62270.1	0	HCO3- transporter family
GRMZM2G038893	-2.23413	3.27849e-05	192.4	39.8	40.8	3.5	LOC_Os12g40419.3	0	protein kinase domain containing protein, expressed	AT2G23450.2	8e-157	Protein kinase superfamily protein
GRMZM2G169458	-2.23224	0.00225624	112.4	40.7	23.8	4.2	LOC_Os02g43280.1	0	aldehyde dehydrogenase, putative, expressed	AT4G36250.1	0	aldehyde dehydrogenase 3F1
GRMZM2G172723	-2.23103	0.0151966	37	5.1	7.3	4.9	LOC_Os08g40160.1	2e-102	thylakoid lumen protein, chloroplast precursor, putative, expressed	AT1G76450.1	3e-77	Photosystem II reaction center PsbP family protein
GRMZM5G888620	-2.22664	4.97522e-05	140.3	15.2	28.4	9.4				AT2G15480.1	5e-115	UDP-glucosyl transferase 73B5
GRMZM2G017486	-2.22501	1.40738e-06	275.1	33.7	56.7	9.1	LOC_Os12g40480.2	0	H-BTB9 - Bric-a-Brac, Tramtrack, Broad Complex BTB domain with H family conserved sequence, expressed	AT3G50780.1	4e-156	GO:0005515
GRMZM2G087094	-2.22457	0.00312526	151.3	69.6	32.1	3.5	LOC_Os11g05860.1	1e-121	harpin-induced protein 1 domain containing protein, expressed	AT3G11660.1	2e-63	NDR1/HIN1-like 1
GRMZM2G089673	-2.22356	0.00391988	50.4	9.5	10.5	1.3	LOC_Os03g55180.1	0	DUF1336 domain containing protein, expressed	AT3G29180.1	2e-145	Protein of unknown function (DUF1336)
GRMZM2G009097	-2.22356	0.00772216	49.5	15.5	10.5	1.3	LOC_Os11g28940.1	5e-43	expressed protein	AT1G05835.1	1e-09	PHD finger protein
AC213884.3_FG002	-2.22356	0.013667	49.7	13.9	10.7	4				AT5G67300.1	2e-50	myb domain protein r1
GRMZM2G059544	-2.2209	0.0468917	32.1	11.9	6.6	3.3	LOC_Os08g01780.1	2e-70	OsIAA25 - Auxin-responsive Aux/IAA gene family member, expressed	AT3G16500.1	4e-29	phytochrome-associated protein 1
GRMZM2G140822	-2.21922	0.00129281	63.8	10.1	13	2.1	LOC_Os01g60800.1	3e-105	expressed protein	AT2G38500.1	2e-16	2-oxoglutarate (2OG) and Fe(II)-dependent oxygenase superfamily protein
GRMZM2G051952	-2.21564	0.0055744	45.4	7.6	9.3	2.1	LOC_Os04g42800.1	2e-135	photosystem-II repair protein, putative, expressed	AT4G28740.1	2e-114	GO:0003677,GO:0004879,GO:0005634,GO:0006355
GRMZM2G345081	-2.20959	2.8321e-08	7349.7	627.7	1548.7	292.2	LOC_Os09g34890.1	1e-17	expressed protein	AT3G60890.2	4e-08	protein binding
GRMZM2G139193	-2.20805	0.000337475	111.8	9.3	23.3	10.4	LOC_Os01g57880.1	4e-69	plastocyanin-like domain containing protein, putative, expressed	AT3G20570.1	2e-37	early nodulin-like protein 9
GRMZM2G026015	-2.2075	9.31209e-07	319.2	20.9	67.4	12	LOC_Os12g23200.1	2e-118	photosystem I reaction center subunit XI, chloroplast precursor, putative, expressed	AT4G12800.1	9e-88	photosystem I subunit l
GRMZM2G371606	-2.20749	0.00723387	126.8	44	25.4	15.2				AT3G25690.1	8e-34	Hydroxyproline-rich glycoprotein family protein
GRMZM2G049173	-2.20743	0.0342388	27.4	2.7	5.7	0.3
GRMZM2G004435	-2.20594	0.0198351	40.2	14.5	8.3	2.5				AT4G33440.1	0	Pectin lyase-like superfamily protein
AC149828.2_FG004	-2.20518	0.00574534	53.5	12	11	5.1	LOC_Os03g08250.1	4e-39	expressed protein	AT1G72510.1	5e-19	Protein of unknown function (DUF1677)
AC206425.3_FG002	-2.20441	0.000429817	80.8	10.6	16.8	2.8
GRMZM2G003059	-2.20419	0.00014518	93.4	1.8	19.5	3.5	LOC_Os12g12860.1	6e-117	CAMK_CAMK_like.46 - CAMK includes calcium/calmodulin depedent protein kinases, expressed	AT2G31500.1	3e-68	calcium-dependent protein kinase 24
GRMZM2G146234	-2.20402	0.00106939	105.6	34.4	22.3	3.6	LOC_Os07g07410.2	2e-86	oxidoreductase, 2OG-Fe oxygenase family protein, putative, expressed	AT5G24530.1	2e-73	2-oxoglutarate (2OG) and Fe(II)-dependent oxygenase superfamily protein
GRMZM2G044947	-2.19621	0.0136736	49	7.5	10.6	5.5	LOC_Os05g11910.1	0	GDSL-like lipase/acylhydrolase, putative, expressed	AT5G45910.1	5e-101	GDSL-like Lipase/Acylhydrolase superfamily protein
GRMZM2G092427	-2.19323	3.99376e-07	1111.8	223.4	237.7	30.3	LOC_Os04g38410.1	4e-152	chlorophyll A-B binding protein, putative, expressed	AT1G15820.1	4e-135	light harvesting complex photosystem II subunit 6
GRMZM2G120779	-2.19086	2.36465e-07	2651.3	461.4	563.4	73.3	LOC_Os01g53990.1	0	pectinesterase, putative, expressed	AT5G19730.1	7e-178	Pectin lyase-like superfamily protein
GRMZM2G467907	-2.19031	1.28935e-08	746	22.9	160.9	14.6	LOC_Os09g28810.1	0	RNA recognition motif containing protein, putative, expressed	AT1G47490.1	6e-149	RNA-binding protein 47C
GRMZM2G107306	-2.18939	0.00258206	57.5	6	12.2	3.8	LOC_Os04g38940.1	7e-147	integral membrane protein, putative, expressed	AT2G01770.1	2e-123	vacuolar iron transporter 1
GRMZM2G077562	-2.18856	0.00144413	149	12.4	33.4	14.8
GRMZM2G387381	-2.18542	0.0060885	44.5	4.5	9.5	2.1	LOC_Os07g35140.2	1e-121	receptor-like serine-threonine protein kinase, putative, expressed	AT3G22060.1	2e-29	Receptor-like protein kinase-related family protein
GRMZM2G110473	-2.18542	0.00682699	44.7	10.4	9	4.5	LOC_Os10g25810.1	5e-77	expressed protein	AT3G13980.1	2e-12	GO:0003677,GO:0003918,GO:0005524,GO:0005694,GO:0006265
AC186231.4_FG002	-2.18444	0.00190711	408.8	110.1	90.8	29.7	LOC_Os05g13850.1	4e-18	TsetseEP precursor, putative, expressed
GRMZM2G065598	-2.181	0.000465781	361.9	135.7	79.1	8.5				AT5G02020.1	9e-06
GRMZM2G018372	-2.17822	7.45348e-06	1022.8	98.4	215.8	69.9				AT1G18670.1	0	Protein kinase superfamily protein
GRMZM2G401883	-2.17332	1.54666e-06	696.9	50.6	149.2	39.5	LOC_Os04g01500.1	8e-41	expressed protein	AT1G75260.1	4e-09	oxidoreductases, acting on NADH or NADPH
GRMZM2G092780	-2.17219	0.00899146	39.4	6.8	8.1	4.1	LOC_Os02g38020.1	0	inorganic phosphate transporter 2-1, chloroplast precursor, putative, expressed	AT3G26570.1	0	phosphate transporter 2;1
GRMZM2G023840	-2.17219	0.0229194	38.9	13.9	8.2	5.8	LOC_Os01g36240.1	0	peroxidase precursor, putative, expressed	AT5G66390.1	3e-177	Peroxidase superfamily protein
GRMZM2G094224	-2.1686	1.3571e-06	310.6	16.7	67.4	12				AT4G12800.1	5e-83	photosystem I subunit l
GRMZM2G173372	-2.16461	0.00298401	1772	614.9	387.5	112.9	LOC_Os03g04310.1	3e-150	BHLH transcription factor, putative, expressed	AT5G65640.1	8e-64	beta HLH protein 93
GRMZM2G320023	-2.15456	0.00966121	43.8	8	9.2	3.4	LOC_Os12g07580.1	8e-85	dirigent, putative, expressed	AT1G58170.1	7e-55	Disease resistance-responsive (dirigent-like protein) family protein
GRMZM2G002704	-2.15388	0.0102103	51.7	11.5	11.2	6.2	LOC_Os08g44590.1	7e-176	gibberellin 20 oxidase 2, putative, expressed	AT2G36690.1	6e-144	2-oxoglutarate (2OG) and Fe(II)-dependent oxygenase superfamily protein
GRMZM2G111152	-2.15339	0.01539	60.2	20.6	13.6	4.2	LOC_Os09g31210.1	0	AGC_PVPK_like_CDK8.1 - ACG kinases include homologs to PKA, PKG and PKC, expressed	AT3G20830.1	6e-119	AGC (cAMP-dependent, cGMP-dependent and protein kinase C) kinase family protein
GRMZM2G091124	-2.15138	1.87297e-06	856.9	111.9	186.9	40.6	LOC_Os02g32580.1	2e-75	expressed protein	AT2G27830.1	7e-34
GRMZM5G813294	-2.14684	0.00115961	142.4	33.7	30.5	13.9
GRMZM2G393301	-2.14149	0.00388674	55.8	5.8	12.4	4				AT3G60410.1	2e-20	Protein of unknown function (DUF1639)
GRMZM2G056505	-2.13764	0.0359238	39.2	12.5	8.5	5.7	LOC_Os02g36590.1	0	CPuORF19 - conserved peptide uORF-containing transcript, expressed	AT5G64550.1	0	loricrin-related
GRMZM2G026608	-2.13549	2.20192e-05	216.1	18.1	47	14
GRMZM2G500954	-2.13319	0.000877975	67.9	1.8	14.6	5.1	LOC_Os02g14980.2	2e-40	calcium-binding EF hand family protein, putative, expressed	AT1G53210.1	1e-31	sodium/calcium exchanger family protein / calcium-binding EF hand family protein
GRMZM2G056513	-2.13287	6.11245e-05	834.5	94.5	192.5	46	LOC_Os04g56390.1	5e-11	expressed protein
GRMZM2G021624	-2.12481	9.63462e-06	229	23.5	52	6.7	LOC_Os07g35370.1	0	TKL_IRAK_DUF26-lc.15 - DUF26 kinases have homology to DUF26 containing loci, expressed	AT4G23180.1	2e-168	cysteine-rich RLK (RECEPTOR-like protein kinase) 10
GRMZM2G331638	-2.12476	0.00332471	72.2	14.1	15.6	6.8	LOC_Os03g09850.1	0	auxin-responsive protein-related, putative, expressed	AT2G04850.1	8e-162	Auxin-responsive family protein
GRMZM2G080442	-2.11694	0.00382974	54.9	6.8	12.2	3.6
AC233899.1_FG002	-2.11542	9.463e-05	129.5	16.6	29.2	3.5	LOC_Os03g08930.1	4e-126	helix-loop-helix DNA-binding protein, putative, expressed	AT1G72210.1	6e-77	basic helix-loop-helix (bHLH) DNA-binding superfamily protein
GRMZM2G017470	-2.11372	7.64413e-05	141.8	21.5	31.7	3.6	LOC_Os03g60630.1	7e-107	dof zinc finger domain containing protein, putative, expressed	AT2G37590.1	4e-51	DNA binding with one finger 2.4
GRMZM2G429714	-2.11308	0.00146469	67.1	2.5	14.9	3.2				AT1G79620.1	0	Leucine-rich repeat protein kinase family protein
GRMZM2G066636	-2.113	0.0450828	120	44.1	26.7	17	LOC_Os07g44060.1	1e-147	haloacid dehalogenase-like hydrolase family protein, putative, expressed	AT3G62040.1	4e-119	Haloacid dehalogenase-like hydrolase (HAD) superfamily protein
GRMZM2G004828	-2.11091	0.0153252	46.4	2.3	10.9	5.4				AT3G18260.1	3e-59	Reticulon family protein
GRMZM2G095164	-2.10933	2.42883e-05	290.3	13.4	67.2	13.8	LOC_Os01g15320.1	2e-46	RALFL9 - Rapid ALkalinization Factor RALF family protein precursor, expressed	AT4G15800.1	6e-22	ralf-like 33
GRMZM2G358830	-2.10487	0.000289654	127.5	14.8	29.2	9.2				AT3G24550.1	2e-161	proline extensin-like receptor kinase 1
GRMZM2G005984	-2.10482	8.92972e-05	230.5	31.4	51.4	18.3	LOC_Os03g21560.1	3e-64	photosystem II 11 kD protein, putative, expressed	AT1G03600.1	7e-58	photosystem II family protein
GRMZM2G064083	-2.10223	0.0180939	38.1	6.9	8.6	2
GRMZM2G022368	-2.09975	0.00211746	62.3	7.3	14.2	1.6				AT5G11970.1	3e-25	Protein of unknown function (DUF3511)
GRMZM2G128333	-2.09813	9.10121e-06	939.2	172.7	210.8	44.6	LOC_Os05g48330.1	0	aspartyl protease family protein, putative, expressed	AT3G12700.1	8e-116	Eukaryotic aspartyl protease family protein
GRMZM5G882427	-2.09384	0.00160537	103.1	10.5	24.3	7.7	LOC_Os04g54560.1	0	transferase family protein, putative, expressed	AT5G61160.1	4e-45	anthocyanin 5-aromatic acyltransferase 1
GRMZM2G011141	-2.09195	0.00992062	54.7	17.3	12.4	2.1	LOC_Os11g43760.1	0	lipase class 3 family protein, putative, expressed	AT4G16070.1	9e-131	Mono-/di-acylglycerol lipase, N-terminal;Lipase, class 3
GRMZM2G017087	-2.09151	1.93668e-07	5228.4	872	1193.7	75.6	LOC_Os03g51690.2	0	Homeobox domain containing protein, expressed	AT4G08150.1	2e-113	KNOTTED-like from Arabidopsis thaliana
GRMZM2G036996	-2.09079	0.0140558	42	11	9	4.5	LOC_Os04g47140.1	8e-21	expressed protein
GRMZM2G119517	-2.09079	0.021076	41	10.8	9.2	3.4	LOC_Os02g34990.1	0	ACT domain containing protein, putative, expressed	AT1G76990.1	0	ACT domain repeat 3
GRMZM2G161610	-2.08866	0.0443621	29.6	6.2	6.4	2.2				AT3G06190.1	8e-29	BTB-POZ and MATH domain 2
GRMZM2G107228	-2.08756	8.86777e-05	188.9	21.1	43.4	9.5				AT5G05340.1	6e-81	Peroxidase superfamily protein
GRMZM5G849455	-2.08057	0.000410435	101.5	8.2	23.7	2.5
GRMZM2G354338	-2.07597	0.0187486	33	4.7	7.1	4.7
GRMZM2G059392	-2.07421	0.000200627	258.9	39.7	61	15.2				AT3G53450.1	2e-109	Putative lysine decarboxylase family protein
GRMZM2G427054	-2.07181	0.000330724	956.5	272.4	220.6	54.5
GRMZM2G470756	-2.06883	9.89489e-05	289.7	17.2	69	17.3	LOC_Os02g30850.1	4e-67	OsGrx_C8 - glutaredoxin subgroup III, expressed	AT5G14070.1	5e-48	Thioredoxin superfamily protein
GRMZM2G355389	-2.06705	0.000896758	84.3	11	19.9	2	LOC_Os03g14610.1	4e-58	HVA22, putative, expressed	AT5G42560.1	6e-22	Abscisic acid-responsive (TB2/DP1, HVA22) family protein
GRMZM2G026024	-2.06685	0.00195659	68.6	6.7	15.7	4.3	LOC_Os02g47020.1	0	phosphoribulokinase/Uridine kinase family protein, expressed	AT1G32060.1	0	phosphoribulokinase
GRMZM2G076771	-2.06397	0.000414368	104.4	18.4	24	5.6	LOC_Os04g49350.1	0	PPR repeat domain containing protein, putative, expressed	AT5G13770.1	1e-154	Pentatricopeptide repeat (PPR-like) superfamily protein
GRMZM2G080689	-2.06173	5.90454e-05	178.1	30	41.3	2.3	LOC_Os06g35490.1	0	peroxidase precursor, putative, expressed	AT5G05340.1	1e-131	Peroxidase superfamily protein
GRMZM2G312661	-2.06062	8.01829e-05	340.6	87.2	78.7	9.3	LOC_Os03g21380.1	2e-113	OsCML27 - Calmodulin-related calcium sensor protein, expressed	AT4G20780.1	1e-62	calmodulin like 42
GRMZM2G141252	-2.05998	0.00437701	182.6	45	41	22				AT4G22220.1	8e-27	SufE/NifU family protein
GRMZM2G175860	-2.05811	0.00431013	75.8	19.1	18.1	5.7				AT3G08910.1	1e-52	DNAJ heat shock family protein
AC233950.1_FG002	-2.05736	1.08301e-05	1841.3	233.1	440.1	75.6	LOC_Os03g49880.1	6e-114	TCP family transcription factor, putative, expressed	AT1G67260.1	1e-24	TCP family transcription factor
GRMZM2G096271	-2.05553	0.0077234	60.3	3	14	7.7	LOC_Os01g72100.1	2e-21	OsCML10 - Calmodulin-related calcium sensor protein, expressed	AT2G15680.1	1e-34	Calcium-binding EF-hand family protein
GRMZM2G101916	-2.05516	5.63754e-05	193.1	33.1	44.8	4.6	LOC_Os02g06670.1	6e-60	retrotransposon protein, putative, unclassified, expressed	AT3G20570.1	5e-40	early nodulin-like protein 9
GRMZM2G165778	-2.05389	7.44217e-05	269	58.2	63.1	12.5	LOC_Os02g42020.1	2e-147	expressed protein	AT1G60670.2	1e-44	Protein of unknown function (DUF3755)
GRMZM2G089982	-2.05334	8.37431e-05	331.2	29.5	79.5	18				AT5G66390.1	1e-162	Peroxidase superfamily protein
GRMZM2G126900	-2.0511	0.00966591	44.4	3.3	10.4	1.2	LOC_Os06g36560.1	0	inositol oxygenase, putative, expressed	AT1G14520.1	4e-171	myo-inositol oxygenase 1
GRMZM2G039723	-2.0511	0.0188715	43.7	11.9	10.5	1.3	LOC_Os04g38600.3	0	glyceraldehyde-3-phosphate dehydrogenase, putative, expressed	AT3G26650.1	0	glyceraldehyde 3-phosphate dehydrogenase A subunit
GRMZM2G162845	-2.0511	0.0188715	43.7	11.9	10.5	1.3	LOC_Os04g38600.3	0	glyceraldehyde-3-phosphate dehydrogenase, putative, expressed	AT3G26650.1	0	glyceraldehyde 3-phosphate dehydrogenase A subunit
GRMZM2G177801	-2.04174	0.0488212	28.4	3.3	6.6	0.7	LOC_Os05g01290.1	8e-14	expressed protein	AT5G40960.1	1e-14	Protein of unknown function (DUF 3339)
GRMZM2G312933	-2.04174	0.0488212	28.4	3.3	6.6	0.7				AT3G48660.1	3e-17	Protein of unknown function (DUF 3339)
GRMZM2G059634	-2.04165	2.61399e-05	626.9	152.5	146.8	14.9				AT2G01660.1	8e-57	plasmodesmata-located protein 6
AC210013.4_FG018	-2.04047	1.85884e-05	261.1	35.4	62.3	2.3	LOC_Os03g59320.1	2e-90	expressed protein	AT5G19855.1	5e-74	Chaperonin-like RbcX protein
GRMZM2G402936	-2.037	9.18843e-07	1233.2	30.4	290.1	63.3				AT2G34420.1	1e-48	photosystem II light harvesting complex gene B1B2
AC233922.1_FG008	-2.03445	0.0424509	31.9	4.2	7.6	1.2	LOC_Os02g02830.1	2e-104	ubiquitin-conjugating enzyme, putative, expressed	AT5G53300.1	8e-98	ubiquitin-conjugating enzyme 10
GRMZM2G171096	-2.02929	2.01757e-06	374.9	39.7	89.8	9.6	LOC_Os07g37280.1	1e-15	hypothetical protein
GRMZM2G421256	-2.02871	0.0296566	35.6	4.4	8.5	1.5	LOC_Os04g49450.2	6e-99	MYB family transcription factor, putative, expressed	AT5G17300.1	3e-15	Homeodomain-like superfamily protein
GRMZM2G024708	-2.02797	0.000721891	151.4	27.7	37	8.9	LOC_Os07g39350.1	0	transporter family protein, putative, expressed	AT3G18830.1	0	polyol/monosaccharide transporter 5
GRMZM5G813175	-2.02318	1.20541e-05	424.7	80.1	103.2	12.1
GRMZM2G092823	-2.01682	0.000409089	7968	1964.2	1934.2	509.6	LOC_Os08g43390.1	0	cytochrome P450, putative, expressed	AT3G61880.2	0	cytochrome p450 78a9
GRMZM2G029029	-2.0154	5.2284e-06	1354	105.8	321.9	82.3	LOC_Os02g49080.1	0	KH domain containing protein, putative, expressed	AT5G56140.1	1e-141	RNA-binding KH domain-containing protein
GRMZM5G862945	-2.01506	0.00488094	89.3	28.2	21.2	6.9
GRMZM2G056988	-2.0143	0.00840401	51.1	6.6	12.2	3.6	LOC_Os01g55650.1	4e-134	phospholipase, patatin family, putative, expressed	AT3G44110.1	3e-94	DNAJ homologue 3
GRMZM2G046284	-2.0143	0.0233278	51.2	15.5	11.6	6.9	LOC_Os11g07020.1	0	fructose-bisphospate aldolase isozyme, putative, expressed	AT4G38970.1	0	fructose-bisphosphate aldolase 2
GRMZM2G410352	-2.01365	0.00135873	92.9	12	22.8	3.3	LOC_Os05g46470.1	3e-14	expressed protein
GRMZM2G012140	-2.0132	0.0003972	220.2	25.4	52.6	20.3	LOC_Os03g25790.2	3e-160	glycosyl hydrolases family 17 protein, expressed	AT3G13560.1	2e-29	O-Glycosyl hydrolases family 17 protein
GRMZM2G149428	-2.01158	0.00725999	228.9	75.3	57.2	18	LOC_Os11g13890.1	5e-179	chlorophyll A-B binding protein, putative, expressed	AT4G10340.1	5e-145	light harvesting complex of photosystem II 5
GRMZM2G010494	-2.01008	9.5373e-05	151.3	10	36.9	2.1	LOC_Os04g19740.1	0	transketolase, chloroplast precursor, putative, expressed	AT2G45290.1	0	Transketolase
GRMZM2G122709	-2.00763	3.65759e-05	315.7	44	76.7	18.3				AT3G52525.1	3e-14	ovate family protein 6
GRMZM2G001288	-2.0051	0.0112959	69.9	17.7	16.6	7.9	LOC_Os03g25790.2	2e-158	glycosyl hydrolases family 17 protein, expressed	AT3G13560.1	2e-54	O-Glycosyl hydrolases family 17 protein
GRMZM2G015281	-2.00383	0.0041061	74.4	18.3	17.4	5.7	LOC_Os03g15660.1	8e-60	AP2 domain containing protein, expressed	AT1G21910.1	4e-36	Integrase-type DNA-binding superfamily protein
GRMZM5G867798	-2.00337	0.000399738	135.5	11.7	31.9	11.6	LOC_Os11g39370.1	0	BRASSINOSTEROID INSENSITIVE 1-associated receptor kinase 1 precursor, putative, expressed	AT5G10290.1	0	leucine-rich repeat transmembrane protein kinase family protein
GRMZM2G162928	-2.00258	1.89641e-07	1882.3	177.8	455.1	62.8	LOC_Os01g07570.1	0	carboxyl-terminal proteinase, putative, expressed	AT5G50150.1	0	Protein of Unknown Function (DUF239)
GRMZM2G031261	-2.00099	9.50501e-05	1711.8	490.2	412.4	47.1	LOC_Os12g05260.1	3e-13	phytosulfokines precursor, putative, expressed	AT3G44735.1	1e-08	PHYTOSULFOKINE 3 PRECURSOR
GRMZM2G025895	-1.99904	0.00121237	91.5	19.2	22.2	5	LOC_Os09g16510.1	2e-82	WRKY74, expressed	AT4G23810.1	1e-30	WRKY family transcription factor
GRMZM2G061408	-1.99904	0.00121237	91.5	19.2	22.2	5	LOC_Os09g16510.1	2e-82	WRKY74, expressed	AT4G23810.1	1e-30	WRKY family transcription factor
GRMZM2G472852	-1.99723	0.0239902	183.7	73.6	46.4	14.3	LOC_Os07g47640.1	2e-20	ultraviolet-B-repressible protein, putative, expressed	AT2G06520.1	2e-18	photosystem II subunit X
GRMZM2G397518	-1.99368	0.0031695	235.9	70.6	56.8	18.7				AT5G01310.1	2e-26	APRATAXIN-like
GRMZM2G564586	-1.99049	0.0261894	35	6.6	8	5.5	LOC_Os07g41600.1	1e-59	proline-rich protein, putative, expressed	AT5G03380.1	2e-06	Heavy metal transport/detoxification superfamily protein
GRMZM2G181376	-1.98944	0.00454655	345.6	76.3	86.6	27.4
GRMZM2G123986	-1.9876	0.00724251	238.2	98	58.6	16.3	LOC_Os03g06970.1	8e-150	tetratricopeptide repeat domain containing protein, expressed	AT5G48850.1	1e-96	Tetratricopeptide repeat (TPR)-like superfamily protein
GRMZM2G143782	-1.98746	0.00867513	50.2	6.2	12.1	2				AT3G06190.1	3e-63	BTB-POZ and MATH domain 2
GRMZM2G435120	-1.98617	0.0218706	62.2	18.9	15.5	4.7	LOC_Os11g34390.1	0	glycosyltransferase, putative, expressed	AT2G22900.1	4e-139	Galactosyl transferase GMA12/MNN10 family protein
AC233751.1_FG002	-1.98561	0.000779894	598.2	173.4	145.7	26.9	LOC_Os08g41940.1	3e-87	OsSPL16 - SBP-box gene family member, expressed	AT5G50670.1	8e-18	Squamosa promoter-binding protein-like (SBP domain) transcription factor family protein
GRMZM2G115560	-1.98445	0.00240459	87	17.2	21.3	5.3
GRMZM2G041163	-1.98363	0.00592787	111.1	15.8	28.4	11.4
GRMZM2G060659	-1.98187	4.76891e-05	248.3	38.5	60.4	10.5	LOC_Os04g24430.1	0	sucrose synthase, putative, expressed	AT1G73370.1	0	sucrose synthase 6
GRMZM2G126781	-1.98185	0.00160537	248.5	35	64.1	20.8	LOC_Os03g04240.1	8e-141	glutathione S-transferase, putative, expressed	AT2G47730.1	4e-44	glutathione S-transferase phi 8
GRMZM2G180190	-1.9764	0.0156072	248	61.8	60.4	34	LOC_Os04g51000.1	0	transcription factor FL, putative, expressed	AT5G61850.1	6e-124	floral meristem identity control protein LEAFY (LFY)
GRMZM2G129713	-1.97186	0.00104141	116.1	18.7	28.6	10
GRMZM2G013949	-1.96937	0.0020718	91.6	20.5	22.6	0.7
GRMZM2G013967	-1.96937	0.0020718	91.6	20.5	22.6	0.7	LOC_Os11g05970.1	0	pyridine nucleotide-disulphide oxidoreductase family protein, putative, expressed	AT3G44190.1	9e-137	FAD/NAD(P)-binding oxidoreductase family protein
GRMZM2G007969	-1.96709	0.000462552	177.3	36.2	44.6	2.9	LOC_Os08g37070.1	8e-21	expressed protein
GRMZM2G041761	-1.96389	0.0180431	61.4	21.4	15.2	2.5	LOC_Os02g45620.1	1e-69	DUF623 domain containing protein, expressed	AT2G36026.1	2e-22	Ovate family protein
GRMZM5G896260	-1.96348	0.00693274	141.5	53.5	34.4	6.7	LOC_Os11g04860.1	5e-102	anthocyanin 5-O-glucosyltransferase, putative, expressed	AT1G05560.1	8e-68	UDP-glucosyltransferase 75B1
GRMZM2G096228	-1.96155	0.0102608	52.5	8.9	13	2.1	LOC_Os10g25010.1	9e-94	OsCML8 - Calmodulin-related calcium sensor protein, expressed	AT3G50360.1	5e-70	centrin2
GRMZM5G805008	-1.96011	0.0157287	49.2	10.5	12	3.8	LOC_Os06g45730.1	4e-80	MBTB11 - Bric-a-Brac, Tramtrack, Broad Complex BTB domain with Meprin and TRAF Homology MATH domain, expressed	AT3G06190.1	2e-51	BTB-POZ and MATH domain 2
GRMZM2G151444	-1.95873	9.41652e-06	787.1	152	200.5	13.4				AT4G39410.1	2e-55	WRKY DNA-binding protein 13
GRMZM2G341442	-1.95844	0.0205657	45	6	11	5.1	LOC_Os05g03530.3	8e-124	tetraspanin family protein, putative, expressed	AT4G23410.1	6e-99	tetraspanin5
GRMZM2G052544	-1.95844	0.0267432	46	14.4	11.3	1.5	LOC_Os02g07770.1	7e-153	Myb transcription factor, putative, expressed	AT1G79430.2	2e-98	Homeodomain-like superfamily protein
GRMZM2G447869	-1.95842	0.0102388	775.3	231.8	197.3	69.9
GRMZM5G832229	-1.95668	0.0102652	774.4	230.9	197.3	69.9				AT2G06520.1	6e-17	photosystem II subunit X
GRMZM2G060544	-1.95591	3.27682e-05	596	104.9	150.9	11.8	LOC_Os01g32770.1	3e-89	DUF260 domain containing protein, putative, expressed	AT3G02550.1	3e-73	LOB domain-containing protein 41
GRMZM2G359986	-1.95411	0.0430356	38.1	10.9	8.9	6.4	LOC_Os05g25390.1	0	tyrosine protein kinase domain containing protein, putative, expressed	AT5G02070.1	0	Protein kinase family protein
GRMZM2G018441	-1.95123	0.0424436	33.5	7.8	8	5.5	LOC_Os04g41340.1	0	4-nitrophenylphosphatase, putative, expressed	AT5G36700.1	0	2-phosphoglycolate phosphatase 1
GRMZM2G055704	-1.95039	0.00154944	124.3	31.6	31.1	2	LOC_Os10g38870.1	1e-43	heavy metal-associated domain containing protein, expressed	AT5G52760.1	5e-07	Copper transport protein family
GRMZM2G574887	-1.94808	1.36714e-05	323.3	32.1	82.2	3.9	LOC_Os10g28780.1	3e-69	MBTB35 - Bric-a-Brac, Tramtrack, Broad Complex BTB domain with Meprin and TRAF Homology MATH domain, expressed	AT3G06190.1	2e-46	BTB-POZ and MATH domain 2
GRMZM2G076683	-1.94501	0.0178103	103.5	32.8	26.7	9.2	LOC_Os02g45930.1	3e-48	expressed protein	AT5G56550.1	3e-15	oxidative stress 3
GRMZM2G178741	-1.94369	0.00115961	100.6	16.7	25.1	3.8	LOC_Os03g07450.1	2e-131	homeobox associated leucine zipper, putative, expressed	AT1G69780.1	7e-83	Homeobox-leucine zipper protein family
GRMZM2G537793	-1.94356	0.00448964	63.2	4.6	16	1.8	LOC_Os06g21590.1	3e-22	chlorophyll A-B binding protein, putative, expressed	AT3G54890.1	1e-19	photosystem I light harvesting complex gene 1
GRMZM2G036880	-1.94356	0.00448964	63.2	4.6	16	1.8	LOC_Os06g21590.1	5e-164	chlorophyll A-B binding protein, putative, expressed	AT3G54890.1	4e-131	photosystem I light harvesting complex gene 1
GRMZM2G066326	-1.9426	3.36847e-07	946.8	71.5	243.5	5				AT4G35350.1	3e-164	xylem cysteine peptidase 1
GRMZM2G113726	-1.94253	3.75308e-05	311.6	47.9	78.5	8	LOC_Os08g38880.1	0	WD-40 repeat family protein, putative, expressed	AT3G13340.1	0	Transducin/WD40 repeat-like superfamily protein
GRMZM2G085392	-1.94253	0.000116885	311.5	43.1	77.4	21.7				AT3G20570.1	2e-38	early nodulin-like protein 9
GRMZM2G068967	-1.94176	0.000409089	201.5	45	50.7	7.2	LOC_Os04g52090.1	1e-62	AP2 domain containing protein, expressed	AT5G44210.1	1e-29	erf domain protein 9
GRMZM2G071277	-1.94126	0.00816871	59.4	12.9	14.6	6.1	LOC_Os02g45710.1	1e-62	zinc finger, C3HC4 type domain containing protein, expressed	AT3G61460.1	4e-36	brassinosteroid-responsive RING-H2
GRMZM2G430522	-1.94018	0.000151394	628.5	100.3	161.9	29.5	LOC_Os08g40030.1	1e-137	CUP-SHAPED COTYLEDON3, putative, expressed	AT1G76420.1	1e-87	NAC (No Apical Meristem) domain transcriptional regulator superfamily protein
GRMZM2G079638	-1.93632	0.000122888	235.3	37.4	60.6	5.1	LOC_Os01g20780.1	5e-09	anther-specific protein SF18 precursor, putative, expressed
GRMZM2G011463	-1.93496	0.00107685	171.2	45	43.2	3.7	LOC_Os09g26590.1	8e-65	OsSAUR37 - Auxin-responsive SAUR gene family member, expressed	AT5G20820.1	7e-28	SAUR-like auxin-responsive protein family
GRMZM2G034471	-1.93298	5.81262e-05	276	27.9	71.4	8.3	LOC_Os09g35940.1	0	cytochrome P450, putative, expressed	AT2G46660.1	0	cytochrome P450, family 78, subfamily A, polypeptide 6
GRMZM2G469371	-1.93223	0.0170054	47.8	7.1	12.2	3.8	LOC_Os10g39936.1	3e-59	zinc finger, C3HC4 type domain containing protein, expressed	AT1G22500.1	6e-15	RING/U-box superfamily protein
GRMZM2G051619	-1.93205	0.00469012	1806.8	390	459.6	198.3				AT1G78440.1	3e-111	Arabidopsis thaliana gibberellin 2-oxidase 1
AC204292.4_FG003	-1.93076	0.00275176	73.3	7.8	18.8	1.3				AT3G16510.1	4e-21	Calcium-dependent lipid-binding (CaLB domain) family protein
GRMZM2G131205	-1.93032	0.000235714	418.6	50.6	105.3	33.6	LOC_Os08g34280.1	0	cinnamoyl-CoA reductase, putative, expressed	AT1G15950.1	8e-168	cinnamoyl coa reductase 1
GRMZM2G006714	-1.92958	9.17745e-06	492.3	14.2	125	29.5	LOC_Os03g18960.1	0	calmodulin binding protein, putative, expressed	AT4G25800.1	2e-98	Calmodulin-binding protein
GRMZM2G069298	-1.929	7.82815e-05	200.8	3.9	51.3	13.2	LOC_Os02g52840.1	0	flavonol synthase/flavanone 3-hydroxylase, putative, expressed	AT5G08640.1	8e-126	flavonol synthase 1
GRMZM2G320152	-1.92723	0.000307721	243.7	13.1	64.5	14.5				AT1G08050.1	7e-30	Zinc finger (C3HC4-type RING finger) family protein
GRMZM2G079348	-1.92703	0.0114681	194	46.4	49.2	22.2	LOC_Os02g02400.1	0	catalase isozyme A, putative, expressed	AT1G20630.1	0	catalase 1
GRMZM2G078880	-1.92465	0.00155597	112.5	14.1	29.8	6.3	LOC_Os03g14610.1	9e-20	HVA22, putative, expressed
GRMZM2G152801	-1.92369	0.00119721	87.8	1.4	22.3	3.4	LOC_Os02g52840.1	0	flavonol synthase/flavanone 3-hydroxylase, putative, expressed	AT5G08640.1	1e-125	flavonol synthase 1
GRMZM2G700682	-1.91827	0.00926118	58.7	10.1	15	2.2
GRMZM2G101613	-1.91827	0.016689	58.4	18.8	14.9	1.9	LOC_Os02g52480.1	3e-57	cyclin-dependent kinase inhibitor, putative, expressed	AT5G48820.2	3e-17	inhibitor/interactor with cyclin-dependent kinase
GRMZM2G029690	-1.91781	0.0326719	37.3	9.9	9	4.5	LOC_Os06g44275.1	2e-65	expressed protein	AT1G78420.1	9e-35	RING/U-box superfamily protein
GRMZM2G434514	-1.91538	0.00454495	383.9	129.8	98.3	23.8	LOC_Os03g02685.1	2e-30	lysM domain containing protein, putative, expressed	AT4G25433.1	2e-30	peptidoglycan-binding LysM domain-containing protein
GRMZM2G411956	-1.91476	0.000544631	115.9	9.9	30.1	4.4				AT3G57810.2	1e-65	Cysteine proteinases superfamily protein
GRMZM2G177693	-1.91216	1.97037e-06	598.7	55.3	155.4	14.1				AT1G55110.1	1e-113	indeterminate(ID)-domain 7
GRMZM2G059138	-1.91111	0.00313882	149.6	39.1	39.1	5.2	LOC_Os08g35110.1	3e-57	OsSAUR33 - Auxin-responsive SAUR gene family member, expressed	AT5G20820.1	1e-26	SAUR-like auxin-responsive protein family
GRMZM2G092311	-1.90857	0.00607257	69	3.3	18.1	2.5	LOC_Os06g21590.1	7e-166	chlorophyll A-B binding protein, putative, expressed	AT3G54890.1	7e-131	photosystem I light harvesting complex gene 1
GRMZM2G407119	-1.90857	0.00835357	68.6	6	17.1	8.8	LOC_Os03g12940.2	3e-83	OsFBO13 - F-box and other domain containing protein, expressed	AT3G07340.1	1e-40	basic helix-loop-helix (bHLH) DNA-binding superfamily protein
GRMZM2G170692	-1.90813	0.00238842	87.1	7.9	22.9	2.7	LOC_Os02g41680.1	0	phenylalanine ammonia-lyase, putative, expressed	AT2G37040.1	0	PHE ammonia lyase 1
AC194022.3_FG013	-1.90658	0.0152236	1055.6	437.7	275.4	54.8
AC211164.5_FG004	-1.90539	0.0136736	119.9	19.4	32.4	13.8	LOC_Os09g32964.1	0	peroxidase precursor, putative, expressed	AT5G67400.1	6e-126	root hair specific 19
GRMZM2G113203	-1.90346	0.00192825	134.5	30.9	33.9	10.8	LOC_Os05g10730.1	0	ABC transporter, ATP-binding protein, putative, expressed	AT3G21250.2	0	multidrug resistance-associated protein 6
GRMZM2G076029	-1.90241	0.033984	231.6	66.8	61.4	25.7
GRMZM2G162868	-1.90058	2.63823e-05	4214.4	454.9	1117.3	205	LOC_Os05g40890.2	2e-14	expressed protein
GRMZM2G047910	-1.89931	0.00199068	93.4	3	24.9	4.6	LOC_Os07g13770.1	0	UDP-glucoronosyl and UDP-glucosyl transferase domain containing protein, expressed	AT3G11340.1	8e-115	UDP-Glycosyltransferase superfamily protein
GRMZM2G173926	-1.89931	0.00199068	93.4	3	24.9	4.6	LOC_Os07g13770.1	0	UDP-glucoronosyl and UDP-glucosyl transferase domain containing protein, expressed	AT3G11340.1	8e-115	UDP-Glycosyltransferase superfamily protein
GRMZM2G059939	-1.89779	0.00803991	139.6	23.5	35.8	18.3				AT1G68840.1	1e-112	related to ABI3/VP1 2
GRMZM2G356714	-1.89737	0.0326344	42.9	10.7	11.3	3.1	LOC_Os01g72420.1	6e-92	C2 domain containing protein, putative, expressed	AT5G12300.1	6e-43	Calcium-dependent lipid-binding (CaLB domain) family protein
GRMZM2G077212	-1.89737	0.0469267	43.3	7.9	11.7	3.9	LOC_Os01g18640.2	0	aminotransferase, putative, expressed	AT3G62130.1	0	Pyridoxal phosphate (PLP)-dependent transferases superfamily protein
AC202974.3_FG004	-1.88974	0.0473231	40	8.5	10.5	5.2	LOC_Os03g62020.1	1e-67	harpin-induced protein 1 domain containing protein, expressed	AT2G35460.1	3e-17	Late embryogenesis abundant (LEA) hydroxyproline-rich glycoprotein family
GRMZM2G351347	-1.88874	0.0145713	67.4	19	17.8	5.3	LOC_Os07g01810.1	1e-163	potassium channel protein, putative, expressed	AT5G55630.1	9e-111	Outward rectifying potassium channel protein
GRMZM2G322129	-1.8843	0.00242009	642.2	180.5	171.6	30.2	LOC_Os02g07190.1	0	expressed protein	AT3G06880.2	5e-32	Transducin/WD40 repeat-like superfamily protein
GRMZM2G044359	-1.88227	5.16385e-05	1186.5	178.1	319.6	46.7	LOC_Os02g38120.1	0	BTBN3 - Bric-a-Brac, Tramtrack, Broad Complex BTB domain with non-phototropic hypocotyl 3 NPH3 domain, expressed	AT1G67900.1	0	Phototropic-responsive NPH3 family protein
GRMZM2G049915	-1.88167	0.0436458	103.2	29.1	28.5	12.3	LOC_Os05g13830.1	7e-42	TsetseEP precursor, putative, expressed
GRMZM2G158502	-1.87812	2.18179e-06	949.5	63	252.8	24.5
GRMZM2G361652	-1.87805	0.00618591	99.7	15.7	25.7	12.4	LOC_Os06g15370.1	0	peptide transporter PTR2, putative, expressed	AT1G68570.1	0	Major facilitator superfamily protein
GRMZM2G015872	-1.87772	0.00855798	60.6	8.4	15.9	2.9				AT5G48270.1	5e-59	Plant protein of unknown function (DUF868)
GRMZM2G056889	-1.87772	0.019634	59.7	15.2	15.6	8.2	LOC_Os02g43900.1	4e-56	expressed protein
GRMZM2G305280	-1.8753	1.36783e-05	1584.4	283.1	417.6	48.1				AT5G56540.1	7e-07	arabinogalactan protein 14
GRMZM2G120163	-1.87481	0.0199982	46.2	8.1	12.1	1.4				AT5G14880.1	0	Potassium transporter family protein
GRMZM2G169372	-1.87311	0.000390096	3571.7	313.4	936.8	334.1	LOC_Os03g45280.1	2e-17	dehydrin, putative, expressed
GRMZM2G133738	-1.86864	0.0112637	67.6	11.4	18.2	3.5				AT3G19550.1	1e-12
GRMZM2G430807	-1.86746	0.000873381	982.7	179.9	264	65.5
GRMZM2G444845	-1.86583	0.0286302	42.9	8.5	11.2	1.1				AT5G07220.1	1e-80	BCL-2-associated athanogene 3
GRMZM2G060265	-1.86539	0.00906858	88.1	23.6	23.4	4.8	LOC_Os10g40390.1	1e-138	scarecrow, putative, expressed	AT4G00150.1	1e-84	GRAS family transcription factor
GRMZM2G104347	-1.86443	4.62679e-05	718.3	25.8	193.3	40.8	LOC_Os06g42850.1	0	extracellular ligand-gated ion channel, putative, expressed	AT3G20300.1	4e-138	Protein of unknown function (DUF3537)
GRMZM2G080079	-1.86211	0.000305581	316.3	17	83.7	26.4	LOC_Os02g50990.2	1e-106	RING-H2 finger protein ATL1Q, putative, expressed	AT1G74410.1	1e-63	RING/U-box superfamily protein
GRMZM2G423555	-1.8592	0.00026255	317.5	60	87.1	8.1	LOC_Os09g37240.1	2e-129	glutathione S-transferase, C-terminal domain containing protein, expressed	AT2G30870.1	1e-29	glutathione S-transferase PHI 10
GRMZM2G016677	-1.85898	0.00150215	1245.9	286.1	326.6	109.4	LOC_Os07g04840.1	5e-134	PsbP, putative, expressed	AT1G06680.1	5e-121	photosystem II subunit P-1
GRMZM2G038365	-1.85739	0.000135082	188.1	9.2	51.1	3.6	LOC_Os07g37030.1	4e-143	cytochrome b6-f complex iron-sulfur subunit, chloroplast precursor, putative, expressed	AT4G03280.1	3e-96	photosynthetic electron transfer C
GRMZM2G128534	-1.85519	0.0457131	38.3	7.5	10.2	2.2	LOC_Os04g37820.1	6e-52	cytokinin-O-glucosyltransferase 2, putative, expressed	AT1G22380.1	4e-29	UDP-glucosyl transferase 85A3
AC207722.2_FG009	-1.85417	0.000315195	1202.9	246.7	330.2	74.8	LOC_Os01g41710.1	3e-173	chlorophyll A-B binding protein, putative, expressed	AT2G34420.1	6e-165	photosystem II light harvesting complex gene B1B2
GRMZM2G057283	-1.84831	0.000703823	203.6	11.1	55.4	15.1				AT5G46530.1	5e-67	AWPM-19-like family protein
GRMZM2G414727	-1.8471	0.0141843	114.8	16.4	31.7	12.3	LOC_Os10g36703.1	1e-51	CPuORF40 - conserved peptide uORF-containing transcript, expressed	AT2G46690.1	3e-22	SAUR-like auxin-responsive protein family
GRMZM2G345086	-1.84632	0.00843009	104.1	5.9	27	15.9
GRMZM2G115721	-1.84521	0.0290353	45	4.8	11.9	4.7	LOC_Os06g36480.1	4e-124	no apical meristem protein, putative, expressed	AT4G29230.1	2e-102	NAC domain containing protein 75
GRMZM2G427418	-1.84473	0.000131012	263.5	45.6	71.9	8.3	LOC_Os03g18960.1	0	calmodulin binding protein, putative, expressed	AT4G25800.1	3e-100	Calmodulin-binding protein
GRMZM2G162453	-1.84461	1.37252e-05	652.5	92.8	180.3	10.6				AT1G20160.1	0	Subtilisin-like serine endopeptidase family protein
GRMZM2G324903	-1.84418	0.0210364	83.6	18.5	23.3	7.2	LOC_Os01g36070.1	2e-130	nodulin MtN3 family protein, putative, expressed	AT3G14770.1	2e-87	Nodulin MtN3 family protein
GRMZM2G086761	-1.8438	0.0169377	120.3	40.7	33.1	8.3
GRMZM2G012397	-1.84283	0.00554776	184.5	52.9	50.8	12.2	LOC_Os07g05480.1	1e-75	photosystem I reaction center subunit, chloroplast precursor, putative, expressed	AT1G30380.1	5e-58	photosystem I subunit K
GRMZM2G334181	-1.84266	0.0402749	71.9	26.3	19.2	10.5				AT5G48540.1	4e-53	receptor-like protein kinase-related family protein
GRMZM2G100380	-1.84064	0.0133754	62	5.6	17.1	3.2	LOC_Os07g09530.1	0	ankyrin repeat family protein, putative, expressed	AT1G03670.1	5e-63	ankyrin repeat family protein
GRMZM2G158009	-1.83916	0.00703981	1110.8	307	302.4	110.9	LOC_Os07g36210.1	3e-18	expressed protein
GRMZM2G335052	-1.83802	0.00607516	79.9	13.1	21	8.3	LOC_Os06g03610.1	0	TKL_IRAK_CrRLK1L-1.13 - The CrRLK1L-1 subfamily has homology to the CrRLK1L homolog, expressed	AT2G21480.1	0	Malectin/receptor-like protein kinase family protein
GRMZM2G088482	-1.83633	0.0103059	95.8	28.5	26	7	LOC_Os03g02550.1	1e-167	OsFBX76 - F-box domain containing protein, expressed	AT3G61060.2	8e-107	phloem protein 2-A13
GRMZM2G152764	-1.83128	0.012185	76.1	15.9	21	4.1	LOC_Os03g40930.1	0	expressed protein	AT3G19540.1	0	Protein of unknown function (DUF620)
GRMZM2G454474	-1.81978	0.0402622	37.8	2	10.2	2.1	LOC_Os07g39810.1	1e-128	lipase class 3 family protein, putative, expressed	AT5G50890.1	4e-60	alpha/beta-Hydrolases superfamily protein
GRMZM2G137864	-1.81973	0.00224781	5584.1	1722.2	1517	358.1				AT5G56540.1	7e-07	arabinogalactan protein 14
GRMZM5G804323	-1.81084	0.00470586	610.9	187.6	173.8	33.4	LOC_Os07g36080.1	8e-87	oxygen evolving enhancer protein 3 domain containing protein, expressed	AT4G05180.1	3e-88	photosystem II subunit Q-2
GRMZM2G419953	-1.80934	5.6962e-05	341.8	40.9	94.6	16.6	LOC_Os02g06630.1	2e-160	peroxidase precursor, putative, expressed	AT4G11290.1	3e-126	Peroxidase superfamily protein
GRMZM2G005557	-1.80801	0.00114317	160.9	12.5	45.4	10.4	LOC_Os05g41200.1	3e-67	OsCML9 - Calmodulin-related calcium sensor protein, expressed	AT2G41110.2	2e-36	calmodulin 2
GRMZM2G098346	-1.80416	1.65298e-06	1923.9	183.7	538.6	21.3	LOC_Os11g10510.1	0	dehydrogenase, putative, expressed	AT1G77120.1	0	alcohol dehydrogenase 1
GRMZM2G447987	-1.80381	1.31522e-05	806.2	103.6	225	19.3	LOC_Os09g35980.2	1e-110	expressed protein
GRMZM2G335280	-1.80214	0.0161361	83.5	19.1	23	11.3	LOC_Os02g50690.1	0	GDSL-like lipase/acylhydrolase, putative, expressed	AT1G71250.1	3e-60	GDSL-like Lipase/Acylhydrolase superfamily protein
GRMZM2G030712	-1.80062	0.0412402	40.4	2.4	11.3	1.5				AT2G39690.1	8e-94	Protein of unknown function, DUF547
GRMZM2G020943	-1.79969	0.000338537	276.4	52.2	77.3	4.2				AT1G70280.2	2e-146	NHL domain-containing protein
GRMZM2G077340	-1.79882	0.0402396	47.4	3.3	13	7.7	LOC_Os09g24700.1	0	expressed protein	AT5G39785.2	2e-114	Protein of unknown function (DUF1666)
GRMZM2G071292	-1.7987	0.00926118	109.6	28.2	31.4	6.3	LOC_Os03g09840.2	0	C2 domain containing protein, putative, expressed	AT1G50570.1	1e-102	Calcium-dependent lipid-binding (CaLB domain) family protein
GRMZM2G071374	-1.7987	0.00926118	109.6	28.2	31.4	6.3	LOC_Os03g09840.2	0	C2 domain containing protein, putative, expressed	AT1G50570.1	1e-102	Calcium-dependent lipid-binding (CaLB domain) family protein
GRMZM2G153814	-1.7987	0.00926118	109.6	28.2	31.4	6.3	LOC_Os03g09840.2	2e-117	C2 domain containing protein, putative, expressed	AT1G50570.1	1e-58	Calcium-dependent lipid-binding (CaLB domain) family protein
GRMZM2G152114	-1.79642	0.016197	60.8	7.4	17.1	5.8
GRMZM2G349996	-1.79582	0.000700034	151.2	22.6	41.8	7	LOC_Os06g23440.1	3e-88	eukaryotic translation initiation factor 1A, putative, expressed	AT2G04520.1	3e-84	Nucleic acid-binding, OB-fold-like protein
GRMZM2G047208	-1.79268	0.00557788	107.6	18.9	29.2	11.2	LOC_Os01g16610.1	8e-54	plastocyanin-like domain containing protein, putative, expressed	AT1G79800.1	2e-30	early nodulin-like protein 7
GRMZM2G047720	-1.79082	0.000491286	621.5	42	172.6	59.6				AT4G01150.1	3e-53
GRMZM2G041991	-1.79004	0.00100498	233.3	22.6	64	21.3	LOC_Os02g49880.1	4e-167	CCT/B-box zinc finger protein, putative, expressed	AT1G25440.1	1e-71	B-box type zinc finger protein with CCT domain
GRMZM2G031479	-1.78621	0.000303319	527.8	50	152.8	26.1	LOC_Os06g15820.1	0	NHL repeat-containing protein, putative, expressed	AT1G70280.2	3e-137	NHL domain-containing protein
GRMZM2G466044	-1.78528	0.0296566	63.5	12.8	18.3	5.7	LOC_Os02g43790.1	2e-107	ethylene-responsive transcription factor, putative, expressed	AT4G17500.1	4e-52	ethylene responsive element binding factor 1
GRMZM2G165255	-1.78499	0.0142677	56.8	3.9	15.8	4.1	LOC_Os03g60250.1	2e-80	membrane associated DUF588 domain containing protein, putative, expressed	AT2G38480.1	7e-49	Uncharacterised protein family (UPF0497)
GRMZM2G035278	-1.78446	0.000779894	251	26.7	72.9	13.5				AT2G25770.1	1e-27	Polyketide cyclase/dehydrase and lipid transport superfamily protein
GRMZM2G551147	-1.78414	0.0444876	43	6.7	11.9	4.7
GRMZM2G066369	-1.78414	0.0448919	42.9	9.9	12.3	0.9	LOC_Os10g38730.1	8e-116	glutathione S-transferase, putative, expressed	AT1G10360.1	4e-67	glutathione S-transferase TAU 18
AC211327.4_FG006	-1.78414	0.0467546	42.9	10.7	12	2.9	LOC_Os03g47830.1	4e-37	argonaute, putative, expressed	AT5G43810.1	2e-34	Stabilizer of iron transporter SufD / Polynucleotidyl transferase
GRMZM2G017249	-1.77854	0.00141781	681.2	86.2	188.7	71.3	LOC_Os02g03840.2	2e-119	expressed protein	AT5G40450.1	8e-08
GRMZM5G898668	-1.77807	0.0032708	85.8	1.2	23.9	7.2				AT1G27440.1	0	Exostosin family protein
GRMZM2G313529	-1.77726	0.00971717	78.8	10.8	22.5	8.1	LOC_Os03g25440.1	2e-100	expressed protein	AT3G21550.1	2e-66	DUF679 domain membrane protein 2
GRMZM2G123558	-1.77491	0.000461703	383.1	62	110.4	11.6				AT4G20260.4	2e-28	plasma-membrane associated cation-binding protein 1
GRMZM2G130505	-1.77365	0.000615395	302	69.7	85.4	6.4	LOC_Os08g38700.1	0	C3-BTB2 - Bric-a-Brac, Tramtrack, Broad Complex BTB domain with C3 subfamily conserved sequence, expressed	AT1G55760.1	5e-128	BTB/POZ domain-containing protein
GRMZM2G478892	-1.773	6.79415e-05	470.9	55	133.5	20.8				AT2G27500.1	3e-103	Glycosyl hydrolase superfamily protein
GRMZM2G027272	-1.76785	0.00557788	75.6	6.3	21.7	1.8	LOC_Os04g31030.1	1e-96	nitrate-induced NOI protein, expressed	AT3G25070.1	2e-19	RPM1 interacting protein 4
GRMZM2G461716	-1.76367	0.0112644	62.4	1.8	17.9	0.7				AT5G10770.1	5e-71	Eukaryotic aspartyl protease family protein
GRMZM2G178199	-1.76108	0.0191731	313.7	94.7	91.7	26	LOC_Os11g07670.1	2e-74	dirigent, putative, expressed	AT1G65870.1	4e-43	Disease resistance-responsive (dirigent-like protein) family protein
GRMZM2G322506	-1.76074	0.0444874	131.6	36.3	36.7	19.2	LOC_Os04g49320.1	0	tRNA-splicing endonuclease positive effector-related, putative, expressed	AT1G65810.1	0	P-loop containing nucleoside triphosphate hydrolases superfamily protein
GRMZM2G014427	-1.75931	0.00101567	123.9	9.4	35.6	2.5	LOC_Os06g46440.1	7e-103	expressed protein	AT1G30280.1	2e-11	Chaperone DnaJ-domain superfamily protein
GRMZM2G066602	-1.75792	0.00499755	297.7	27.1	88.8	26.7				AT2G28790.1	4e-30	Pathogenesis-related thaumatin superfamily protein
GRMZM2G071620	-1.75563	5.89024e-05	1306.5	95.3	374	86.3	LOC_Os03g54170.1	1e-118	OsMADS34 - MADS-box family gene with MIKCc type-box, expressed	AT3G02310.1	2e-77	K-box region and MADS-box transcription factor family protein
GRMZM2G043921	-1.75181	0.000389565	1033	161	301.1	51.9	LOC_Os02g55610.1	8e-39	serine-rich protein, putative, expressed	AT5G11090.1	1e-16	serine-rich protein-related
GRMZM2G171855	-1.74941	0.00362969	163.7	43.2	46.8	5.9
GRMZM2G048170	-1.74626	0.0478843	35.8	3.1	10	5.6
GRMZM2G080295	-1.74203	0.00157271	134.9	10.7	39.8	4.9	LOC_Os09g36160.1	4e-120	LRP1, putative, expressed	AT3G51060.1	4e-51	Lateral root primordium (LRP) protein-related
GRMZM2G130738	-1.74023	0.042196	45	9.1	13.2	0.4	LOC_Os01g40830.1	4e-22	transposon protein, putative, Mutator sub-class, expressed
GRMZM2G060485	-1.73956	0.000573896	295.9	49.2	86.3	12.3	LOC_Os02g08500.1	0	two-component response regulator, putative, expressed	AT4G16110.1	2e-34	response regulator 2
GRMZM2G120794	-1.73831	0.00135782	247.2	37.9	73.4	11.6	LOC_Os09g26200.1	4e-34	ZOS9-11 - C2H2 zinc finger protein, expressed	AT5G57520.1	3e-14	zinc finger protein 2
GRMZM2G166782	-1.73831	0.00135782	247.2	37.9	73.4	11.6	LOC_Os09g26200.1	4e-34	ZOS9-11 - C2H2 zinc finger protein, expressed	AT5G57520.1	3e-14	zinc finger protein 2
GRMZM2G168229	-1.7381	1.04624e-05	756.6	59.8	222.4	21.8	LOC_Os02g08070.1	4e-52	OsSPL5 - SBP-box gene family member, expressed	AT1G02065.1	1e-42	squamosa promoter binding protein-like 8
GRMZM2G109814	-1.73599	0.00654061	79.8	10.1	23.3	2.4	LOC_Os10g07210.1	3e-15	hsp20/alpha crystallin family protein, putative, expressed	AT4G27670.1	4e-08	heat shock protein 21
GRMZM2G062504	-1.73594	0.000327525	645	93.1	193.6	25.3	LOC_Os04g33560.1	2e-26	expressed protein	AT3G52770.1	6e-17	protein binding
GRMZM2G085836	-1.73583	0.00855798	106.1	22.7	31	6.7	LOC_Os08g41500.1	3e-168	ubiquitin-associated protein, putative, expressed	AT1G04850.1	5e-71	ubiquitin-associated (UBA)/TS-N domain-containing protein
GRMZM2G003794	-1.73231	0.0484479	38.7	1.5	11.4	0.6				AT1G58370.1	0	glycosyl hydrolase family 10 protein / carbohydrate-binding domain-containing protein
GRMZM2G010433	-1.73144	0.00723229	73.6	5	21.2	5.9				AT5G15240.1	4e-138	Transmembrane amino acid transporter family protein
GRMZM2G067865	-1.73087	0.00790122	177.4	41.3	53.7	10.4	LOC_Os11g34080.1	4e-71	expressed protein	AT1G60610.1	3e-29	SBP (S-ribonuclease binding protein) family protein
GRMZM2G156879	-1.72857	0.00857715	91.7	21.6	26.7	7.1
GRMZM2G435049	-1.72668	0.000769735	211	33.1	62.1	4	LOC_Os03g30060.1	3e-36	expressed protein
GRMZM2G019335	-1.72659	0.0318807	458.8	138.9	133.1	62.6	LOC_Os02g39360.1	1e-121	B-box zinc finger family protein, putative, expressed	AT2G31380.1	3e-76	salt tolerance homologue
GRMZM2G022642	-1.72635	0.000414368	522.6	10.1	153.5	42.6				AT2G01170.1	0	bidirectional amino acid transporter 1
GRMZM2G410991	-1.72602	0.0180014	67	1.1	19.9	4.5	LOC_Os03g04110.1	1e-135	lysM domain-containing GPI-anchored protein precursor, putative, expressed	AT2G17120.1	7e-61	lysm domain GPI-anchored protein 2 precursor
GRMZM2G083717	-1.72496	0.00791825	76.7	10.7	22.1	5.6	LOC_Os03g63810.1	3e-80	WRKY80, expressed	AT2G34830.1	1e-52	WRKY DNA-binding protein 35
GRMZM2G072582	-1.72455	0.00109671	1895.6	553.6	548.6	79.9				AT1G69120.1	9e-85	K-box region and MADS-box transcription factor family protein
AC233865.1_FG003	-1.72079	0.000378714	170.4	8.4	50.6	3.6	LOC_Os09g38000.1	8e-154	no apical meristem protein, putative, expressed	AT3G17730.1	7e-117	NAC domain containing protein 57
GRMZM2G459663	-1.71982	0.0302058	50.7	5.5	15.2	2.2	LOC_Os07g43800.1	1e-45	EF hand family protein, putative, expressed	AT5G39670.1	1e-27	Calcium-binding EF-hand family protein
GRMZM2G127361	-1.71866	0.00444957	97.4	12.8	28.9	4.1	LOC_Os08g29170.1	0	dehydrogenase, putative, expressed	AT1G23740.1	5e-172	Oxidoreductase, zinc-binding dehydrogenase family protein
GRMZM2G372684	-1.71821	0.00408181	155.7	20.2	44.8	17.7				AT1G08050.1	3e-32	Zinc finger (C3HC4-type RING finger) family protein
GRMZM2G581326	-1.71663	0.00233366	427.8	111.1	127.3	14.6
GRMZM2G164558	-1.71552	0.000364679	655.1	80.3	198.3	24	LOC_Os03g55720.1	1e-57	cytochrome b6f complex subunit, putative, expressed	AT2G26500.2	1e-24	cytochrome b6f complex subunit (petM), putative
GRMZM5G806340	-1.71486	0.00347381	128.4	22.4	38.7	2.8
GRMZM2G440968	-1.71345	0.00011018	2274.7	296.5	666.9	141.6				AT3G12490.2	8e-30	cystatin B
GRMZM2G127350	-1.71332	0.000771927	862.5	162.4	258.8	35.7				AT3G08860.1	0	PYRIMIDINE 4
GRMZM2G353313	-1.7115	0.00143466	132.7	11.6	39.3	4.6
GRMZM5G852378	-1.71002	0.0467546	44.6	6.2	13.2	3.9	LOC_Os01g40480.1	0	anthranilate phosphoribosyltransferase, putative, expressed	AT1G74720.1	0	C2 calcium/lipid-binding plant phosphoribosyltransferase family protein
AC155434.2_FG005	-1.70929	0.000148917	263.5	23	78.7	5.6	LOC_Os07g48596.1	1e-113	Myb transcription factor, putative, expressed	AT5G18240.1	4e-79	myb-related protein 1
GRMZM2G033175	-1.70823	0.00881343	85.3	9.4	25.6	3.4	LOC_Os06g14780.2	7e-142	expressed protein	AT5G37840.1	6e-42
GRMZM2G004511	-1.70615	0.0043824	348.4	80.4	107.3	18.3	LOC_Os03g59360.1	7e-126	remorin, putative, expressed	AT2G41870.1	5e-73	Remorin family protein
GRMZM2G072653	-1.70598	0.00121237	147.3	8.3	44.3	4.4	LOC_Os03g55800.1	0	cytochrome P450, putative, expressed	AT5G42650.1	0	allene oxide synthase
GRMZM2G015314	-1.7051	0.000323081	392.9	37.9	117.7	24.3				AT3G12090.1	2e-103	tetraspanin6
GRMZM2G146130	-1.70449	0.00362555	199.1	16.8	61.3	14.8
GRMZM2G405804	-1.70261	0.000579688	749.3	152.4	228.7	27.4	LOC_Os11g31480.1	0	ATP binding protein, putative, expressed	AT3G48770.1	0	DNA binding;ATP binding
GRMZM2G010927	-1.70174	0.0291217	78.7	11	24.3	7.7	LOC_Os05g42120.1	3e-90	heat shock protein, putative, expressed	AT5G54660.1	5e-46	HSP20-like chaperones superfamily protein
GRMZM2G010196	-1.70058	0.00189166	453.4	110.8	136	4.3	LOC_Os03g21370.1	2e-108	expressed protein	AT5G58250.1	1e-66
GRMZM2G429118	-1.69677	0.0109628	81.4	5.7	24.9	4.7	LOC_Os08g41440.1	0	UDP-glucuronate 4-epimerase, putative, expressed	AT3G23820.1	0	UDP-D-glucuronate 4-epimerase 6
GRMZM2G171139	-1.69432	2.88593e-05	578	44.6	175.8	15.6				AT2G27690.1	0	cytochrome P450, family 94, subfamily C, polypeptide 1
GRMZM2G428216	-1.69176	0.0169702	273.7	85.8	81.6	31.1	LOC_Os12g40180.1	2e-14	expressed protein
GRMZM5G816457	-1.6889	0.000417941	370.6	55.2	112.1	22.1	LOC_Os04g39570.1	0	WRKY35, expressed	AT5G56270.1	6e-111	WRKY DNA-binding protein 2
GRMZM2G403007	-1.68884	0.00817779	1178.7	359.5	368.2	57.5				AT3G18280.1	2e-24	Bifunctional inhibitor/lipid-transfer protein/seed storage 2S albumin superfamily protein
GRMZM2G043291	-1.68785	0.00926118	531.5	76.9	156.2	71.9	LOC_Os03g17470.1	3e-149	IN2-1 protein, putative, expressed	AT3G55040.1	2e-99	glutathione transferase lambda 2
GRMZM2G169382	-1.68753	0.000757874	299.5	60.8	90.2	3.7				AT2G47520.1	2e-40	Integrase-type DNA-binding superfamily protein
GRMZM2G004909	-1.68655	0.0083921	1176.9	360.1	368.2	57.5				AT3G18280.1	6e-26	Bifunctional inhibitor/lipid-transfer protein/seed storage 2S albumin superfamily protein
GRMZM2G392106	-1.68597	0.00365216	253	63.6	77	9.9	LOC_Os05g02450.1	1e-13	expressed protein	AT5G22930.1	1e-22	Protein of unknown function (DUF1635)
GRMZM2G429928	-1.68494	0.0273972	64.8	10.4	19.6	6.8	LOC_Os10g20710.1	0	formin-like protein 6 precursor, putative, expressed	AT5G67470.1	4e-160	formin homolog 6
GRMZM2G033641	-1.68431	0.00139409	377.8	41.8	114.5	32.6				AT4G09160.1	2e-145	SEC14 cytosolic factor family protein / phosphoglyceride transfer family protein
GRMZM2G018018	-1.6843	0.0180904	77.3	14.7	22.8	8.3	LOC_Os04g48390.1	0	uncharacterized membrane protein, putative, expressed	AT4G22990.2	0	Major Facilitator Superfamily with SPX (SYG1/Pho81/XPR1) domain-containing protein
GRMZM2G425719	-1.67663	0.000228169	335.8	23	102	20.1	LOC_Os10g40610.1	1e-78	flavin-containing monooxygenase family protein, putative, expressed	AT1G12140.1	2e-60	flavin-monooxygenase glucosinolate S-oxygenase 5
GRMZM2G366142	-1.67599	0.000873381	222.7	37.9	68.6	2.9				AT4G12690.1	6e-86	Plant protein of unknown function (DUF868)
GRMZM2G086430	-1.6759	0.0146121	82.9	11.6	24.6	9.4	LOC_Os04g48390.1	0	uncharacterized membrane protein, putative, expressed	AT4G22990.2	0	Major Facilitator Superfamily with SPX (SYG1/Pho81/XPR1) domain-containing protein
GRMZM2G084717	-1.67379	0.000186749	345.5	23.9	106.9	7.1
GRMZM2G015941	-1.67322	0.0134323	98.3	9.1	30.8	7.2	LOC_Os02g52550.1	4e-92	uncharacterized Cys-rich domain containing protein, putative, expressed	AT5G35525.1	2e-46	PLAC8 family protein
GRMZM2G033885	-1.67031	0.0164084	418.1	99.8	133.4	31.5	LOC_Os07g37240.1	5e-179	chlorophyll A-B binding protein, putative, expressed	AT3G08940.2	4e-162	light harvesting complex photosystem II
GRMZM2G040115	-1.66856	0.00170727	171.5	13.1	51.7	14.1	LOC_Os04g57800.1	0	BTBN13 - Bric-a-Brac, Tramtrack, Broad Complex BTB domain with non-phototropic hypocotyl 3 NPH3 and coiled-coil domains, expressed	AT3G19850.1	4e-149	Phototropic-responsive NPH3 family protein
GRMZM2G005859	-1.66828	0.000919696	651.1	57.9	197.5	55.8	ChrSy.fgenesh.mRNA.82	0	expressed protein	AT4G17840.1	4e-149	GO:0016020
GRMZM2G020843	-1.66812	0.021938	384	135.7	117.7	21.9	LOC_Os04g57700.3	8e-174	expressed protein	AT1G60670.2	2e-36	Protein of unknown function (DUF3755)
GRMZM2G014653	-1.665	0.0117977	602.2	171.7	184.5	49.1				AT1G01720.1	2e-117	NAC (No Apical Meristem) domain transcriptional regulator superfamily protein
GRMZM2G081114	-1.66165	0.009651	282.7	62.6	90.4	19.1	LOC_Os03g61090.1	2e-18	expressed protein
GRMZM2G124802	-1.66026	0.00118894	198.6	29.8	61.8	8.1	LOC_Os09g35810.1	2e-168	NC domain-containing protein, putative, expressed	AT1G01225.1	6e-109	NC domain-containing protein-related
GRMZM2G456452	-1.65967	0.0497366	66.9	14.1	20.1	11.3	LOC_Os10g35300.1	2e-38	dof zinc finger domain containing protein, putative, expressed	AT5G60200.1	1e-26	TARGET OF MONOPTEROS 6
GRMZM2G019567	-1.6594	0.000804097	398.2	36.8	121.1	33.7	LOC_Os03g14840.1	0	AGC_PVPK_like_kin82y.8 - ACG kinases include homologs to PKA, PKG and PKC, expressed	AT3G14370.1	4e-129	Protein kinase superfamily protein
GRMZM2G098904	-1.65896	0.00237026	790.8	39.1	240.4	88.1	LOC_Os02g16680.1	1e-134	bZIP transcription factor domain containing protein, expressed	AT5G24800.1	8e-46	basic leucine zipper 9
GRMZM2G012874	-1.65637	0.00394206	478.6	144.3	146.6	19.2	LOC_Os05g03174.2	3e-166	glycosyltransferase family 43 protein, putative, expressed	AT2G37090.1	4e-96	Nucleotide-diphospho-sugar transferases superfamily protein
GRMZM2G415613	-1.65502	0.0110535	134.4	25.7	40.4	15.6
GRMZM2G416625	-1.64949	0.00388674	141.7	25.8	44.1	3.2	LOC_Os09g29239.1	0	purine permease, putative, expressed	AT1G28220.1	9e-115	purine permease 3
GRMZM5G879527	-1.64842	0.00697786	125.4	23.7	39.2	8.5	LOC_Os08g39630.1	3e-138	helix-loop-helix DNA-binding domain containing protein, expressed	AT2G42280.1	4e-61	basic helix-loop-helix (bHLH) DNA-binding superfamily protein
GRMZM2G373859	-1.64826	0.0431906	174.8	67.8	55.7	10.1	LOC_Os08g34700.1	1e-71	GDU1, putative, expressed	AT5G57685.1	2e-34	glutamine dumper 3
AC198725.4_FG004	-1.6432	0.0190387	225.3	55.5	69.5	24.3				AT2G18500.1	9e-18	ovate family protein 7
GRMZM2G091588	-1.64316	0.00115961	189.5	20.9	58.9	7.3	LOC_Os09g26960.1	0	cytochrome P450, putative, expressed	AT5G07990.1	4e-140	Cytochrome P450 superfamily protein
GRMZM2G170646	-1.64313	0.00121237	170	13.6	53.9	1.7				AT1G28580.1	2e-95	GDSL-like Lipase/Acylhydrolase superfamily protein
GRMZM2G121293	-1.64291	6.28941e-05	549.8	11.3	174.1	8	LOC_Os03g40830.1	0	OsSub30 - Putative Subtilisin homologue, expressed	AT5G67360.1	0	Subtilase family protein
GRMZM2G017045	-1.64237	0.0131486	260.3	85	81.9	17.5	LOC_Os08g45190.1	2e-47	PGR5, putative, expressed	AT2G05620.1	4e-49	proton gradient regulation 5
GRMZM2G180452	-1.63934	0.00839229	122.2	19.1	38.7	7	LOC_Os03g12940.2	8e-125	OsFBO13 - F-box and other domain containing protein, expressed	AT1G10120.1	1e-43	basic helix-loop-helix (bHLH) DNA-binding superfamily protein
GRMZM2G105775	-1.63818	0.00102409	183	16.3	57.3	4.9	LOC_Os04g47140.1	7e-32	expressed protein
AC208110.2_FG001	-1.63775	0.0430279	48.7	11.6	14.7	4.2	LOC_Os04g50920.1	0	WRKY37, expressed	AT1G30650.1	5e-57	WRKY DNA-binding protein 14
GRMZM5G879851	-1.63714	0.00252301	477	101.2	148.8	31.7	LOC_Os05g38660.1	5e-26	expressed protein
AC190623.3_FG001	-1.63687	0.00376853	1791	440.1	564.3	139.7				AT2G30570.1	2e-36	photosystem II reaction center W
GRMZM2G015767	-1.63659	0.000785025	206.4	23.4	64.6	5.3	LOC_Os10g02220.2	0	peptide transporter PTR2, putative, expressed	AT2G02040.1	0	peptide transporter 2
GRMZM2G377855	-1.63509	0.00766212	248.8	27.5	79.5	22	LOC_Os09g30340.1	3e-74	photosystem I reaction center subunit, chloroplast precursor, putative, expressed	AT1G55670.1	2e-62	photosystem I subunit G
GRMZM2G177220	-1.63318	0.000393601	380.6	20.7	119.7	21.9				AT1G67710.1	7e-107	response regulator 11
GRMZM2G144172	-1.63303	0.0188108	112.9	31.7	35.9	1.4	LOC_Os03g60630.1	7e-108	dof zinc finger domain containing protein, putative, expressed	AT3G55370.3	4e-45	OBF-binding protein 3
GRMZM2G116538	-1.63279	0.0203608	214.5	59	69.7	13.4	LOC_Os04g45070.1	3e-83	remorin, putative, expressed	AT3G48940.1	2e-59	Remorin family protein
GRMZM2G002034	-1.62635	0.00990872	401.3	42.6	127.1	48.1	LOC_Os01g44970.1	0	polygalacturonase, putative, expressed	AT1G60590.1	0	Pectin lyase-like superfamily protein
GRMZM2G130149	-1.62528	0.00103943	313.4	49.9	98.3	18.3	LOC_Os12g37970.1	9e-126	MYB family transcription factor, putative, expressed	AT5G59780.3	1e-76	myb domain protein 59
GRMZM2G140082	-1.62196	0.00554141	158.9	10.1	51.8	10.7	LOC_Os06g43270.1	0	protein kinase domain containing protein, expressed	AT4G32250.1	0	Protein kinase superfamily protein
GRMZM2G052869	-1.61885	0.00340195	43636.9	9909.3	13977.2	1989.3	LOC_Os12g38270.1	1e-21	metallothionein, putative, expressed	AT3G09390.1	1e-10	metallothionein 2A
GRMZM2G004060	-1.6186	0.0290139	65.2	11.2	20.4	4.4	LOC_Os05g25770.1	7e-81	WRKY45, expressed	AT3G56400.1	7e-28	WRKY DNA-binding protein 70
GRMZM2G014441	-1.61811	9.92856e-05	857.5	74.8	273.7	25.8	LOC_Os03g53520.1	4e-71	expressed protein	AT5G11460.1	4e-08	Protein of unknown function (DUF581)
GRMZM2G413044	-1.61728	0.00202748	175	26.3	55.3	4.3	LOC_Os07g29750.1	0	glycosyl hydrolases family 16, putative, expressed	AT2G36870.1	2e-128	xyloglucan endotransglucosylase/hydrolase 32
GRMZM5G853873	-1.61526	0.0168123	96.9	25.7	30.6	6
GRMZM2G092595	-1.61411	0.000616734	469.2	49.3	147.8	33.5	LOC_Os08g33200.1	0	1-phosphatidylinositol-4-phosphate 5-kinase/ zinc ion binding protein, putative, expressed	AT1G71010.1	0	FORMS APLOID AND BINUCLEATE CELLS 1C
GRMZM2G155499	-1.61238	0.0260484	74.6	18.3	23.2	4.7	LOC_Os02g54870.1	2e-20	expressed protein	AT4G30410.2	1e-12	sequence-specific DNA binding transcription factors
GRMZM2G059191	-1.60791	0.00605236	145	29.9	46.6	5.3	LOC_Os06g01850.1	0	ferredoxin--NADP reductase, chloroplast precursor, putative, expressed	AT5G66190.1	0	ferredoxin-NADP(+)-oxidoreductase 1
GRMZM2G076778	-1.60682	0.0335323	50.2	4.6	15.6	5.1	LOC_Os09g28600.1	7e-69	expressed protein	AT1G47410.1	2e-09
GRMZM2G150859	-1.60472	0.0144911	88.5	14.9	27.9	5.8				AT1G22030.1	8e-67
GRMZM2G080103	-1.60411	0.00291409	159.3	20	51.9	4.6	LOC_Os06g11150.1	9e-93	DUF1645 domain containing protein, putative, expressed	AT2G26530.1	2e-06	Protein of unknown function (DUF1645)
GRMZM2G460617	-1.60212	0.000596933	734.7	93.1	235.6	40
GRMZM2G323024	-1.59691	0.000877975	283	27.4	91.2	19.7	LOC_Os03g20700.2	0	magnesium-chelatase, putative, expressed	AT5G13630.1	0	magnesium-chelatase subunit chlH, chloroplast, putative / Mg-protoporphyrin IX chelatase, putative (CHLH)
GRMZM2G156127	-1.59624	0.0392234	66.6	15.1	21.8	4.9	LOC_Os03g60960.1	0	cytokinin-N-glucosyltransferase 1, putative, expressed	AT3G55700.1	6e-129	UDP-Glycosyltransferase superfamily protein
GRMZM2G072034	-1.59366	0.000393601	460.1	57.6	150.5	12.4	LOC_Os02g39930.1	1e-115	OsTIL-1 Temperature-induced lipocalin-1, expressed	AT5G58070.1	7e-99	temperature-induced lipocalin
GRMZM2G452896	-1.59083	0.0464037	82.2	20.6	25.7	11.8	LOC_Os06g43930.1	0	OsProCP2 - Putative Lysosomal Pro-x Carboxypeptidase homologue, expressed	AT2G24280.1	0	alpha/beta-Hydrolases superfamily protein
GRMZM2G012966	-1.58991	0.00302838	195.4	25.8	62.9	15.2	LOC_Os01g39970.1	0	protein kinase domain containing protein, putative, expressed	AT5G12000.1	0	Protein kinase protein with adenine nucleotide alpha hydrolases-like domain
GRMZM2G097275	-1.58627	0.00485793	231.3	19.5	76.7	14.5	LOC_Os02g04680.2	1e-150	OsSPL3 - SBP-box gene family member, expressed	AT5G43270.2	3e-54	squamosa promoter binding protein-like 2
GRMZM2G130379	-1.58113	0.00470586	218.1	38.6	71.3	12.5	LOC_Os11g32500.1	4e-60	rubredoxin family protein, putative, expressed	AT5G51010.1	1e-54	Rubredoxin-like superfamily protein
GRMZM2G158544	-1.58035	0.00643747	228.1	21.3	73.3	27.5	LOC_Os01g68930.2	6e-50	expressed protein	AT5G48720.2	1e-13	x-ray induced transcript 1
GRMZM2G048549	-1.57913	0.0174066	351.8	80	112.1	40.9	LOC_Os10g09850.1	0	EF hand family protein, putative, expressed	AT4G38810.2	5e-148	Calcium-binding EF-hand family protein
GRMZM2G175134	-1.5787	0.00813332	154.7	12.4	51.9	10.7	LOC_Os10g39740.1	2e-128	glutathione S-transferase, putative, expressed	AT2G30870.1	5e-42	glutathione S-transferase PHI 10
GRMZM2G005624	-1.57815	0.000455093	483.8	62.2	157.8	18.7	LOC_Os03g10210.1	4e-85	homeobox domain containing protein, expressed	AT2G18550.1	3e-41	homeobox protein 21
GRMZM2G143747	-1.57801	0.00686396	162	31.5	53.2	9.3	LOC_Os05g12150.1	0	endoglucanase precursor, putative, expressed	AT1G64390.1	0	glycosyl hydrolase 9C2
GRMZM2G375197	-1.57683	0.0395668	60.7	9.8	19.8	4.2
GRMZM2G051949	-1.57542	0.027438	68.7	11.4	22.5	1.9	LOC_Os06g02210.1	0	bark storage protein A precursor, putative, expressed	AT4G24340.1	2e-75	Phosphorylase superfamily protein
GRMZM5G804575	-1.5725	0.00149232	1629.5	331	545.7	55.3	LOC_Os08g44750.1	0	auxin-induced protein 5NG4, putative, expressed	AT1G75500.1	0	Walls Are Thin 1
GRMZM2G404603	-1.56989	0.0474827	152.9	57.1	50	14.8	LOC_Os06g04230.1	7e-23	expressed protein
GRMZM2G402618	-1.56938	0.00291409	172.4	25.6	56.8	9.1
GRMZM2G090728	-1.56925	0.0045205	177.5	32.6	59.2	5	LOC_Os11g01570.1	0	PMR5, putative, expressed	AT2G38320.1	3e-138	TRICHOME BIREFRINGENCE-LIKE 34
GRMZM2G168397	-1.56395	0.000952342	465.7	78.6	152.5	19.3	LOC_Os09g32050.1	0	chaperone protein dnaJ 10, putative, expressed	AT1G21080.3	4e-180	DNAJ heat shock N-terminal domain-containing protein
GRMZM2G024517	-1.56225	0.00160814	213.1	28.1	70.5	2.7	LOC_Os04g49670.1	6e-29	DUF581 domain containing protein, expressed	AT5G47060.1	7e-13	Protein of unknown function (DUF581)
GRMZM2G093305	-1.56165	0.00169034	179.1	14.1	58.9	5.6	LOC_Os03g15790.1	0	ZOS3-08 - C2H2 zinc finger protein, expressed	AT2G29660.1	8e-69	zinc finger (C2H2 type) family protein
GRMZM2G302601	-1.56153	0.00909336	171.6	32.4	56	15.7	LOC_Os07g34650.1	5e-16	expressed protein
GRMZM5G811593	-1.55919	0.0063053	107.8	5	35.7	3	LOC_Os10g02220.2	0	peptide transporter PTR2, putative, expressed	AT2G02040.1	0	peptide transporter 2
GRMZM2G117742	-1.55837	0.000583187	287.6	3.4	94.8	17.4	LOC_Os01g42810.1	5e-176	leaf senescence related protein, putative, expressed	AT5G06700.1	2e-94	Plant protein of unknown function (DUF828)
GRMZM2G520811	-1.5578	0.0115122	88	6.3	29.3	2.2	LOC_Os04g31350.1	3e-78	expressed protein	AT5G47920.1	4e-34
GRMZM5G803812	-1.5557	0.0192485	207.5	36.1	68.9	24.4	LOC_Os10g26500.1	4e-92	homeobox associated leucine zipper, putative, expressed	AT1G69780.1	2e-61	Homeobox-leucine zipper protein family
GRMZM2G098474	-1.55517	0.037086	65.2	11.4	21.1	8	LOC_Os02g42060.1	1e-71	response regulator receiver domain containing protein, expressed	AT1G10470.1	2e-47	response regulator 4
GRMZM2G358704	-1.55303	0.0421777	53.8	2.3	17.5	6.2
AC198403.3_FG001	-1.55235	0.0467546	51	2.1	17	0.8	LOC_Os11g13840.1	3e-62	AP2 domain containing protein, expressed	AT1G71450.1	1e-34	Integrase-type DNA-binding superfamily protein
GRMZM2G060079	-1.55187	0.000263886	2046.7	125.9	689.6	85.5				AT4G02940.1	3e-145	oxidoreductase, 2OG-Fe(II) oxygenase family protein
GRMZM2G348238	-1.5516	0.0113204	146.9	20	49.8	8.2				AT2G03500.1	1e-86	Homeodomain-like superfamily protein
GRMZM2G181371	-1.55048	0.000438427	49961.2	4942.6	16952.8	2023.2
AC225790.2_FG003	-1.55025	0.000234461	488.7	35.1	165.1	5.3
GRMZM2G370193	-1.54979	0.00808637	130.5	23.1	43.2	3.7
GRMZM2G089836	-1.54967	0.00242048	6122	1107.2	2050.6	442.8	LOC_Os02g01590.1	0	glycosyl hydrolases, putative, expressed	AT1G62660.1	0	Glycosyl hydrolases family 32 protein
GRMZM2G083935	-1.54687	0.000121625	911.5	19.9	304.9	41.6	LOC_Os08g31200.1	0	cytokinin-O-glucosyltransferase 2, putative, expressed	AT1G22360.1	0	UDP-glucosyl transferase 85A2
GRMZM2G133057	-1.54537	0.0237551	167.1	28.7	57.9	14.3	LOC_Os09g30411.1	2e-170	UBX domain-containing protein, putative, expressed	AT4G10790.1	4e-65	UBX domain-containing protein
GRMZM2G116029	-1.54431	0.0131486	160.4	19	54.8	11.5				AT1G52140.1	1e-25
GRMZM2G069528	-1.54211	0.00332723	956.1	181.9	323.2	47.7	LOC_Os09g30300.1	2e-19	expressed protein
GRMZM2G087245	-1.54181	0.0028842	5652.1	1416.2	1883.3	172	LOC_Os02g51710.1	2e-88	wound/stress protein, putative, expressed	AT2G22170.1	1e-56	Lipase/lipooxygenase, PLAT/LH2 family protein
GRMZM2G046782	-1.54181	0.00176358	763.4	152.1	257.6	36.9	LOC_Os04g44500.1	8e-135	GEM, putative, expressed	AT5G08350.1	9e-58	GRAM domain-containing protein / ABA-responsive protein-related
GRMZM2G168665	-1.5416	0.00330617	368.4	61.4	125.2	11.9	LOC_Os03g24590.1	7e-129	mTERF domain containing protein, expressed	AT2G36000.1	1e-56	Mitochondrial transcription termination factor family protein
GRMZM2G122263	-1.53854	0.00252228	276.3	15.7	93.7	17.5
GRMZM2G051270	-1.53564	0.00139948	616	119.9	205.2	23.3	LOC_Os03g53230.1	0	bifunctional 3-phosphoadenosine 5-phosphosulfate synthetase, putative, expressed	AT4G14680.1	0	Pseudouridine synthase/archaeosine transglycosylase-like family protein
GRMZM2G411691	-1.53548	0.0360259	66.9	2.3	22.6	6.1	LOC_Os06g49650.1	1e-42	harpin-induced protein 1 domain containing protein, expressed	AT5G45320.1	6e-25
GRMZM2G430411	-1.53327	0.00132664	272.5	15.2	92.7	7.8	LOC_Os02g36730.1	5e-15	expressed protein
GRMZM2G013448	-1.53306	0.0348078	3605.7	1004.9	1222.9	381.3	LOC_Os01g39860.1	1e-151	1-aminocyclopropane-1-carboxylate oxidase protein, putative, expressed	AT2G19590.1	4e-108	ACC oxidase 1
GRMZM2G156307	-1.53082	0.000463577	723.5	92.6	245.1	13.3	LOC_Os02g47980.1	2e-115	DUF617 domain containing protein, expressed	AT5G23100.1	2e-65	Protein of unknown function, DUF617
GRMZM2G036708	-1.53034	0.00358411	211.9	28.5	70.5	14.4	LOC_Os04g08350.2	0	cysteine synthase, chloroplast/chromoplast precursor, putative, expressed	AT3G61440.1	5e-179	cysteine synthase C1
GRMZM2G700188	-1.5294	0.00359259	7053.4	1356.1	2402.9	525.4	LOC_Os09g23540.1	0	dehydrogenase, putative, expressed	AT4G37980.1	7e-142	elicitor-activated gene 3-1
GRMZM2G095655	-1.52937	0.00313107	280.6	28.3	95.9	15.5	LOC_Os01g07590.1	3e-86	universal stress protein domain containing protein, putative, expressed	AT3G17020.1	5e-54	Adenine nucleotide alpha hydrolases-like superfamily protein
GRMZM2G079825	-1.52888	0.00527631	201.8	15.9	69	15	LOC_Os04g32790.1	2e-88	AP2 domain containing protein, expressed	AT5G13910.1	3e-40	Integrase-type DNA-binding superfamily protein
GRMZM2G027851	-1.52825	0.0174394	270.7	62.2	90.9	27.9	LOC_Os07g47100.1	0	transporter, monovalent cation:proton antiporter-2 family, putative, expressed	AT3G05030.1	0	sodium hydrogen exchanger 2
GRMZM2G112530	-1.52774	0.0341626	88.7	15.3	29.7	9.3	LOC_Os04g41810.1	3e-179	expressed protein	AT3G07570.1	1e-106	Cytochrome b561/ferric reductase transmembrane with DOMON related domain
GRMZM2G059706	-1.52536	0.0456237	248.1	85.1	86.8	14	LOC_Os11g07670.1	2e-77	dirigent, putative, expressed	AT1G65870.1	9e-46	Disease resistance-responsive (dirigent-like protein) family protein
GRMZM2G145146	-1.52521	0.025454	83.8	14.1	27.9	5.8	LOC_Os09g28900.1	2e-63	basic helix-loop-helix, putative, expressed	AT3G56770.1	3e-27	basic helix-loop-helix (bHLH) DNA-binding superfamily protein
GRMZM2G146573	-1.52386	0.0150767	212.1	58.1	71.4	8.5
AC189750.4_FG004	-1.52146	0.0337944	227.2	78.4	76.9	19.9	LOC_Os07g32570.1	0	OsAPRL1 adenosine 5'-phosphosulfate reductase-like OsAPRL1, expressed	AT4G21990.1	0	APS reductase 3
GRMZM2G000353	-1.52072	0.0472252	73.7	15.9	25.3	5.2				AT2G17450.1	8e-37	RING-H2 finger A3A
GRMZM2G465728	-1.51597	0.0284866	176.8	29.6	58.3	25.7	LOC_Os10g30210.1	4e-102	expressed protein	AT1G11320.1	3e-55	GO:0005856,GO:0007160
GRMZM2G056762	-1.51235	0.0187486	87.6	13.5	30.1	1.1	LOC_Os02g44010.1	8e-107	expressed protein	AT4G25170.2	1e-24	Uncharacterised conserved protein (UCP012943)
GRMZM2G174984	-1.51203	0.0304899	3947.2	1133.6	1329.5	455.1	LOC_Os08g10020.2	4e-56	photosystem II 10 kDa polypeptide, chloroplast precursor, putative, expressed	AT1G79040.1	3e-50	photosystem II subunit R
GRMZM2G128577	-1.50778	0.0382001	105.1	25.7	34.7	12.7	LOC_Os10g40020.1	6e-165	oxidoreductase, short chain dehydrogenase/reductase family domain containing family, expressed	AT4G11410.1	1e-132	NAD(P)-binding Rossmann-fold superfamily protein
GRMZM2G344911	-1.50713	0.00144413	557.8	62.1	194.5	24.3	LOC_Os03g53690.1	1e-139	oxidoreductase, short chain dehydrogenase/reductase family domain containing protein, expressed	AT4G13180.1	1e-86	NAD(P)-binding Rossmann-fold superfamily protein
GRMZM2G172320	-1.50581	0.011323	122.4	15	41.3	12.3	LOC_Os09g26999.1	6e-47	keratin-associated protein 5-4, putative, expressed	AT5G20635.1	1e-20	GO:0004867,GO:0005576
GRMZM2G072342	-1.50468	0.0248628	76.3	4.7	26	4.6	LOC_Os03g15440.1	3e-85	basic helix-loop-helix, putative, expressed	AT3G25710.1	4e-48	basic helix-loop-helix 32
GRMZM2G481261	-1.50089	0.0467546	94.2	31	31.8	2.7				AT4G32590.3	3e-53	2Fe-2S ferredoxin-like superfamily protein
GRMZM2G049681	-1.49985	0.00134993	274	16.7	95.1	8.3	LOC_Os04g33980.1	0	transposon protein, putative, Mutator sub-class, expressed	AT3G52490.1	0	Double Clp-N motif-containing P-loop nucleoside triphosphate hydrolases superfamily protein
GRMZM2G013342	-1.49679	0.0099381	423	126.9	143.7	15.9	LOC_Os08g44680.1	5e-112	photosystem I reaction center subunit II, chloroplast precursor, putative, expressed	AT4G02770.1	2e-98	photosystem I subunit D-1
GRMZM2G056068	-1.49473	0.0285923	140.3	27.5	49.6	11.9	LOC_Os06g05120.2	4e-20	expressed protein	AT1G52827.1	3e-06	cadmium tolerance 1
GRMZM2G015844	-1.49266	0.00409265	425.7	85.2	147.4	28	LOC_Os04g37670.1	0	steroid nuclear receptor, ligand-binding, putative, expressed	AT4G37030.1	0	GO:0015078,GO:0015986,GO:0033179
GRMZM2G033098	-1.49202	0.00723387	207.6	18	73.3	12.7	LOC_Os03g55800.1	0	cytochrome P450, putative, expressed	AT5G42650.1	0	allene oxide synthase
GRMZM2G162535	-1.49179	0.00182866	2473.7	476.8	865.2	90.4	LOC_Os03g10860.1	1e-36	expressed protein	AT5G43150.1	2e-13
GRMZM2G169562	-1.4909	0.0117339	151.7	21	51.7	15.1				AT4G16070.1	9e-124	Mono-/di-acylglycerol lipase, N-terminal;Lipase, class 3
GRMZM2G097283	-1.48952	0.0194044	148.9	25	50.3	17	LOC_Os03g09060.1	0	prenyltransferase, putative, expressed	AT1G60600.2	8e-125	UbiA prenyltransferase family protein
GRMZM2G146463	-1.48862	0.000769735	614.6	55.9	212.1	37.8	LOC_Os10g35070.1	1e-165	alpha-galactosidase precursor, putative, expressed	AT5G08380.1	3e-175	alpha-galactosidase 1
GRMZM2G015804	-1.4845	0.00284449	187.3	11.2	65	11	LOC_Os03g11420.1	0	Os3bglu6 - beta-glucosidase/beta-fucosidase/beta-galactosidase, expressed	AT1G26560.1	0	beta glucosidase 40
GRMZM2G085646	-1.47848	0.0152339	640.4	97.3	232	49.5	LOC_Os03g56670.1	1e-118	photosystem I reaction center subunit III, chloroplast precursor, putative, expressed	AT1G31330.1	5e-105	photosystem I subunit F
GRMZM2G463280	-1.47718	0.047827	67.8	15.1	23	5.7	LOC_Os02g47020.1	0	phosphoribulokinase/Uridine kinase family protein, expressed	AT1G32060.1	0	phosphoribulokinase
GRMZM2G161787	-1.47398	0.0225147	94.1	14.6	32.7	4.9	LOC_Os01g09670.1	0	pollen-specific protein SF21, putative, expressed	AT5G56750.1	0	N-MYC downregulated-like 1
GRMZM2G027173	-1.47361	0.0160684	382.2	72.4	136.1	26.2	LOC_Os04g46079.1	2e-164	ELMO/CED-12 family protein, putative, expressed	AT2G44770.1	4e-136	ELMO/CED-12 family protein
GRMZM2G110145	-1.47282	0.00179528	463	42.6	165.3	14.2	LOC_Os08g06380.1	0	CSLF6 - cellulose synthase-like family F; beta1,3;1,4 glucan synthase, expressed	AT5G16910.1	0	cellulose-synthase like D2
GRMZM2G124066	-1.47133	0.0027044	536.9	55.5	193.6	24.6				AT1G27620.1	9e-159	HXXXD-type acyl-transferase family protein
GRMZM2G129954	-1.46805	0.00867513	222.4	22.7	80.3	12.7	LOC_Os11g04720.2	4e-87	OsRR10 type-A response regulator, expressed	AT3G57040.1	3e-71	response regulator 9
GRMZM2G154223	-1.46736	0.0019701	1251.9	206.7	444.3	33.8	LOC_Os02g32469.1	3e-28	expressed protein	AT3G56500.1	3e-07	serine-rich protein-related
GRMZM2G064679	-1.46705	0.0105983	180.7	23.7	62.7	17.9				AT4G08330.1	2e-36
AC198366.3_FG004	-1.46673	0.00469415	247.8	33.3	88	6.9	LOC_Os12g04370.1	0	GRAS family transcription factor containing protein, expressed	AT1G50420.1	3e-114	scarecrow-like 3
GRMZM2G112057	-1.46534	0.014904	111.4	15.1	39.4	4.4	LOC_Os04g47300.1	0	CAMK_CAMK_like.26 - CAMK includes calcium/calmodulin depedent protein kinases, expressed	AT3G20410.1	0	calmodulin-domain protein kinase 9
GRMZM2G380414	-1.46196	0.00865765	637.5	122.3	227.9	45.8	LOC_Os07g47640.1	2e-11	ultraviolet-B-repressible protein, putative, expressed	AT2G06520.1	3e-17	photosystem II subunit X
GRMZM2G047613	-1.46185	0.0285923	81.9	8.9	29.2	3.5	LOC_Os01g37630.1	2e-134	esterase, putative, expressed	AT2G23560.1	8e-77	methyl esterase 7
GRMZM2G178917	-1.46173	0.0242961	143.6	31.4	51.9	4.6	LOC_Os12g16650.1	0	Cyclopropane-fatty-acyl-phospholipid synthase, putative, expressed	AT3G23530.1	0	Cyclopropane-fatty-acyl-phospholipid synthase
GRMZM2G150242	-1.46173	0.0275071	144.1	31.3	51.2	13.2	LOC_Os03g27800.1	0	paramyosin, putative, expressed	AT2G26570.1	1e-174	Plant protein of unknown function (DUF827)
GRMZM2G104041	-1.46107	0.0153387	181.8	32.2	63.8	18.6	LOC_Os01g32330.1	1e-91	heavy metal-associated domain containing protein, expressed	AT1G71050.1	1e-54	Heavy metal transport/detoxification superfamily protein
GRMZM2G023946	-1.45911	0.012185	286.6	61.3	101.8	24.1	LOC_Os04g33200.1	0	heparan-alpha-glucosaminide N-acetyltransferase, putative, expressed	AT5G47900.1	0	Protein of unknown function (DUF1624)
GRMZM2G552966	-1.45359	0.00545024	182.1	16.8	65.2	2.2	LOC_Os03g03320.1	1e-42	expressed protein
GRMZM2G116079	-1.45306	0.00926118	8127.3	2050.7	2908.8	256.1	LOC_Os02g10920.5	7e-82	zinc finger family protein, putative, expressed	AT3G15680.1	1e-53	Ran BP2/NZF zinc finger-like superfamily protein
GRMZM2G168079	-1.45301	0.00972117	213.6	27.6	77.8	10.4	LOC_Os01g64000.1	8e-161	bZIP transcription factor, putative, expressed	AT2G36270.1	5e-57	Basic-leucine zipper (bZIP) transcription factor family protein
GRMZM2G121649	-1.45187	0.00444957	1791	408	646.4	71.5	LOC_Os09g27700.2	0	microtubule associated protein, putative, expressed	AT2G01910.1	0	Microtubule associated protein (MAP65/ASE1) family protein
GRMZM2G059799	-1.44631	0.00791825	277.7	52.2	100.1	15.2				AT1G68300.1	3e-48	Adenine nucleotide alpha hydrolases-like superfamily protein
GRMZM5G873964	-1.44609	0.0115975	514.9	116.8	185.6	19.6	LOC_Os11g30430.1	7e-70	expressed protein	AT4G22190.1	5e-41
GRMZM5G807267	-1.446	0.0425047	70.8	10.5	24.9	7.5	LOC_Os04g33660.1	1e-119	bifunctional monodehydroascorbate reductase and carbonic anhydrasenectarin-3 precursor, putative, expressed	AT3G52720.1	2e-77	alpha carbonic anhydrase 1
GRMZM2G139963	-1.44411	0.00451866	265.5	43.4	95	2.7	LOC_Os03g07450.1	1e-140	homeobox associated leucine zipper, putative, expressed	AT1G69780.1	3e-89	Homeobox-leucine zipper protein family
GRMZM2G162529	-1.44252	0.00988797	165.5	27.3	59.3	2.2	LOC_Os02g47020.1	0	phosphoribulokinase/Uridine kinase family protein, expressed	AT1G32060.1	0	phosphoribulokinase
GRMZM2G031991	-1.44114	0.000607331	611.4	36.2	220.9	26.3	LOC_Os02g50810.1	7e-84	expressed protein	AT1G60010.1	1e-39
GRMZM2G347280	-1.44092	0.00251503	409.9	63.8	148	20.5	LOC_Os08g31630.1	0	uncharacterized glycosyl hydrolase Rv2006/MT2062, putative, expressed	AT4G39770.1	2e-159	Haloacid dehalogenase-like hydrolase (HAD) superfamily protein
GRMZM2G105387	-1.44008	0.00772216	462.1	4.3	163.2	54.2	LOC_Os08g02070.1	3e-139	OsMADS26 - MADS-box family gene with MIKCc type-box, expressed	AT1G71692.1	1e-60	AGAMOUS-like 12
GRMZM2G171752	-1.43904	0.00972117	293.8	18.3	105.3	29.8	LOC_Os06g11980.1	9e-42	DUF581 domain containing protein, expressed	AT1G78020.1	3e-15	Protein of unknown function (DUF581)
GRMZM2G110735	-1.43663	0.0169414	926.9	235.9	332.9	51.8	LOC_Os03g52630.1	0	endoglucanase, putative, expressed	AT5G49720.1	0	glycosyl hydrolase 9A1
GRMZM2G129261	-1.43469	0.000587234	573.2	46.6	207.9	4.8	LOC_Os04g47860.6	0	ZOS4-11 - C2H2 zinc finger protein, expressed	AT2G02070.1	4e-116	indeterminate(ID)-domain 5
GRMZM2G148693	-1.43067	0.00116559	1983.9	110.9	710.1	147.4	LOC_Os07g01820.3	6e-135	OsMADS15 - MADS-box family gene with MIKCc type-box, expressed	AT1G69120.1	8e-85	K-box region and MADS-box transcription factor family protein
GRMZM2G331720	-1.42326	0.0472252	175.7	36	66.4	14.2				AT2G42690.1	7e-144	alpha/beta-Hydrolases superfamily protein
GRMZM2G013546	-1.423	0.0407199	501.7	117.6	185.6	41	LOC_Os11g30430.1	1e-68	expressed protein	AT4G22190.1	2e-40
GRMZM2G145914	-1.41897	0.00377285	752.5	53.3	281.1	38.6	LOC_Os05g33310.1	0	oxidoreductase, 2OG-Fe oxygenase family protein, putative, expressed	AT4G02940.1	6e-137	oxidoreductase, 2OG-Fe(II) oxygenase family protein
GRMZM2G022997	-1.41844	0.0016563	374.9	25	136	21.7	LOC_Os03g48300.1	0	histidine acid phosphatase, putative, expressed	AT5G15070.2	0	Phosphoglycerate mutase-like family protein
GRMZM2G337190	-1.41676	0.0188812	321.8	88.5	116.4	9.8	LOC_Os09g32350.1	2e-11	expressed protein
GRMZM2G060811	-1.411	0.00870411	1210.4	235	439.1	90.8
GRMZM2G429035	-1.41018	0.0142677	301.7	41.5	110	33.9	LOC_Os10g37870.1	2e-07	expressed protein
GRMZM2G134998	-1.40819	0.0174375	134.8	14.9	50.4	4.8	LOC_Os09g13680.1	6e-126	ZOS9-04 - C2H2 zinc finger protein, expressed	AT1G13290.1	7e-96	C2H2-like zinc finger protein
GRMZM2G379898	-1.40769	0.00639956	819.7	135.3	304.3	31.6	LOC_Os03g01320.1	1e-58	LTPL116 - Protease inhibitor/seed storage/LTP family protein precursor, expressed	AT4G12490.1	5e-43	Bifunctional inhibitor/lipid-transfer protein/seed storage 2S albumin superfamily protein
AC155352.2_FG010	-1.40769	0.00639956	819.7	135.3	304.3	31.6	LOC_Os04g46810.1	5e-40	LTPL120 - Protease inhibitor/seed storage/LTP family protein precursor, expressed	AT2G45180.1	4e-41	Bifunctional inhibitor/lipid-transfer protein/seed storage 2S albumin superfamily protein
GRMZM2G173630	-1.40611	0.020146	372.3	91.6	139.5	17.9				AT5G27320.1	3e-157	alpha/beta-Hydrolases superfamily protein
GRMZM2G021607	-1.40586	0.00676066	164.7	8	60.4	10.5	LOC_Os02g39000.1	2e-63	remorin C-terminal domain containing protein, putative, expressed	AT1G67590.1	3e-56	Remorin family protein
GRMZM2G017882	-1.40549	0.0118163	536.9	55.7	198.1	57.3	LOC_Os06g45540.1	6e-70	zinc-binding protein, putative, expressed	AT1G31040.1	1e-44	PLATZ transcription factor family protein
GRMZM2G117193	-1.40319	0.00374163	279.6	29.1	103	17.3	LOC_Os08g33750.1	5e-77	myb-like DNA-binding domain containing protein, expressed	AT5G18240.1	2e-42	myb-related protein 1
GRMZM2G117558	-1.40301	0.0315469	106.7	18.5	39.5	5.1				AT3G51510.1	3e-47
GRMZM2G061702	-1.39913	0.0461996	217.6	66.8	81.2	18	LOC_Os09g02270.1	3e-154	cyclase family protein, putative, expressed	AT4G35220.1	2e-118	Cyclase family protein
GRMZM2G081554	-1.39906	0.00332632	350.5	40.3	129.2	22.6	LOC_Os02g17780.1	0	ent-kaurene synthase, chloroplast precursor, putative, expressed	AT4G02780.1	0	Terpenoid cyclases/Protein prenyltransferases superfamily protein
GRMZM2G109865	-1.39901	0.00470899	227.5	5.9	83.2	17.5	LOC_Os04g47420.1	0	transmembrane amino acid transporter protein, putative, expressed	AT1G47670.1	0	Transmembrane amino acid transporter family protein
GRMZM2G017110	-1.39541	0.00177875	1411.9	193.5	531.3	17.7	LOC_Os08g36320.2	0	decarboxylase, putative, expressed	AT5G17330.1	0	glutamate decarboxylase
GRMZM2G005419	-1.39489	0.0141957	176.4	12.4	64.2	20.2				AT5G67390.1	5e-10
GRMZM2G044337	-1.39444	0.0296566	101.8	17.1	37.4	3.3	LOC_Os01g01080.1	0	decarboxylase, putative, expressed	AT1G27980.1	0	dihydrosphingosine phosphate lyase
GRMZM5G855064	-1.39337	0.00488229	264.3	19.8	98.7	12.2
GRMZM2G116584	-1.39284	0.0360784	209.6	56.4	77.3	21.3				AT4G33000.1	1e-108	calcineurin B-like protein 10
GRMZM2G010834	-1.38774	0.010761	824.8	125.3	307.1	84.1	LOC_Os08g25310.1	0	phosphatidylinositol transfer, putative, expressed	AT1G55690.1	0	Sec14p-like phosphatidylinositol transfer family protein
GRMZM2G103251	-1.3861	0.00193048	639.2	25.5	236.2	49.1				AT3G06190.1	1e-64	BTB-POZ and MATH domain 2
GRMZM2G179069	-1.38228	0.0202678	250	52	93.8	11.3				AT3G55370.3	3e-49	OBF-binding protein 3
AC209987.4_FG010	-1.38042	0.0359238	402.3	112.2	147.4	40.5	LOC_Os06g46740.1	2e-60	early nodulin 20 precursor, putative, expressed	AT3G20570.1	4e-41	early nodulin-like protein 9
GRMZM2G151913	-1.37975	0.0330149	92.7	9.5	34.9	2	LOC_Os02g54830.1	4e-105	RING-H2 finger protein, putative, expressed	AT5G40250.1	1e-62	RING/U-box superfamily protein
GRMZM2G080466	-1.37945	0.00450241	429.2	33.7	163.4	15
GRMZM2G051045	-1.37717	0.0326114	4582.5	930.8	1710.4	551	LOC_Os05g38940.1	8e-12	expressed protein
GRMZM2G004466	-1.37327	0.0061098	268.3	10.6	100.3	21.5	LOC_Os03g09230.1	2e-57	LTPL69 - Protease inhibitor/seed storage/LTP family protein precursor, expressed	AT5G64080.1	5e-25	Bifunctional inhibitor/lipid-transfer protein/seed storage 2S albumin superfamily protein
GRMZM2G589696	-1.37263	0.0034223	260.5	7.1	98.1	10.8	LOC_Os02g47810.1	8e-111	dof zinc finger domain containing protein, putative, expressed	AT5G62940.1	2e-41	Dof-type zinc finger DNA-binding family protein
GRMZM2G046290	-1.37243	0.0284726	102	1.5	38.7	1.4	LOC_Os01g09850.3	2e-55	ZOS1-04 - C2H2 zinc finger protein, expressed	AT1G55110.1	4e-13	indeterminate(ID)-domain 7
GRMZM2G102760	-1.36978	0.000701958	4493	491.8	1689.6	163.6	LOC_Os03g49380.1	0	lipoxygenase, putative, expressed	AT1G55020.1	0	lipoxygenase 1
GRMZM2G081573	-1.36926	0.0363071	106	13.4	40.7	4	LOC_Os06g08560.1	0	multidrug resistance-associated protein 11, putative, expressed	AT2G07680.1	0	multidrug resistance-associated protein 11
GRMZM2G026523	-1.36733	0.0247789	130.8	7	50	8.6				AT1G68570.1	0	Major facilitator superfamily protein
GRMZM2G160563	-1.36372	0.0419603	115	26.8	43.6	7.8	LOC_Os02g43550.1	8e-85	cyclin, putative, expressed	AT5G07450.1	4e-59	cyclin p4;3
GRMZM2G068963	-1.3635	0.0185024	243.2	45.2	92.6	4	LOC_Os03g50080.1	1e-125	peptidyl-prolyl cis-trans isomerase, FKBP-type, putative, expressed	AT1G18170.1	2e-92	FKBP-like peptidyl-prolyl cis-trans isomerase family protein
GRMZM2G401511	-1.36338	0.00524078	1233.1	185.3	474.8	39.8	LOC_Os11g29780.1	9e-126	plant-specific domain TIGR01627 family protein, expressed	AT1G67330.1	2e-93	Protein of unknown function (DUF579)
GRMZM2G116053	-1.36308	0.00358063	1470	249.4	555.4	48				AT1G06890.1	0	nodulin MtN21 /EamA-like transporter family protein
GRMZM2G328094	-1.36238	0.0450832	568.3	180.1	214.9	32.9	LOC_Os04g41960.1	2e-153	NADP-dependent oxidoreductase, putative, expressed	AT5G16970.1	2e-154	alkenal reductase
GRMZM2G005818	-1.36187	0.0382001	95.7	15.4	36.7	1.3				AT3G28455.1	6e-07	CLAVATA3/ESR-RELATED 25
GRMZM2G026470	-1.3614	0.0412402	226.9	37.6	85.5	27.2	LOC_Os05g36260.1	3e-141	soluble inorganic pyrophosphatase, putative, expressed	AT2G46860.1	2e-134	pyrophosphorylase 3
GRMZM2G066029	-1.36073	0.0424436	156.9	26.6	59.8	16.6
GRMZM2G339122	-1.36042	0.000706556	3550.2	260.4	1359.8	64.9				AT1G69530.3	4e-130	expansin A1
GRMZM2G087079	-1.359	0.0337944	172.8	40	65.8	12.7				AT3G56010.1	3e-44
GRMZM2G157679	-1.3555	0.00230144	1021.9	20.8	396	40.4				AT2G37650.1	3e-179	GRAS family transcription factor
GRMZM2G108530	-1.35499	0.0188219	135.4	12.3	50.7	12.6	LOC_Os03g24520.1	0	Mo25, putative, expressed	AT5G18940.1	2e-146	Mo25 family protein
GRMZM2G096591	-1.35097	0.0155825	201.7	21.8	76.7	18.6	LOC_Os03g51240.2	0	glycosyl hydrolases family 17, putative, expressed	AT5G42720.1	2e-134	Glycosyl hydrolase family 17 protein
GRMZM2G074793	-1.35081	0.0476155	134.1	36.5	50.4	7.6	LOC_Os04g36650.1	2e-25	ZOS4-06 - C2H2 zinc finger protein, expressed	AT5G10970.1	2e-13	C2H2 and C2HC zinc fingers superfamily protein
GRMZM2G029518	-1.34896	0.037775	108.1	18.4	41.2	3.5	LOC_Os10g31540.1	4e-06	glycine-rich cell wall structural protein 2 precursor, putative, expressed
GRMZM2G134260	-1.34893	0.0029787	404.8	26.3	154.1	25.3	LOC_Os06g04870.1	2e-90	homeobox associated leucine zipper, putative, expressed	AT5G06710.1	5e-57	homeobox from Arabidopsis thaliana
GRMZM2G044591	-1.34882	0.0457527	747.6	34.1	296.9	81.1	LOC_Os01g43372.1	0	expressed protein	AT1G64140.1	2e-164
AC225718.2_FG006	-1.34695	0.0355889	365.9	100	140.7	12.6	LOC_Os06g46950.1	5e-66	EF hand family protein, putative, expressed	AT2G46600.1	4e-38	Calcium-binding EF-hand family protein
GRMZM2G026911	-1.34468	0.0142677	150.7	10.4	57.5	10.6	LOC_Os03g16500.1	0	aspartic proteinase nepenthesin precursor, putative, expressed	AT2G39710.1	2e-146	Eukaryotic aspartyl protease family protein
GRMZM2G067225	-1.34456	0.0103471	2060.9	374.9	785.5	148.5	LOC_Os03g12500.1	0	cytochrome P450, putative, expressed	AT5G42650.1	0	allene oxide synthase
GRMZM2G035023	-1.34348	0.0326344	122.5	13.9	46.9	9.6				AT5G07860.1	1e-90	HXXXD-type acyl-transferase family protein
GRMZM2G070659	-1.34267	0.000391894	1527.6	28.4	591.3	31.6				AT5G62740.1	0	SPFH/Band 7/PHB domain-containing membrane-associated protein family
GRMZM2G016066	-1.34261	0.0233771	832.4	160.9	315.7	83.6	LOC_Os07g25430.1	4e-43	photosystem I reaction center subunit IV A, chloroplast precursor, putative, expressed	AT2G20260.1	2e-37	photosystem I subunit E-2
GRMZM2G129879	-1.33674	0.0285293	145.6	17.4	56.5	8.1	LOC_Os08g34984.1	2e-48	DUF581 domain containing protein, expressed	AT1G22160.1	3e-18	Protein of unknown function (DUF581)
GRMZM5G832994	-1.33565	0.0129713	150.2	5.1	57.5	10.1	LOC_Os01g51430.1	1e-126	green ripe-like, putative, expressed	AT2G26070.1	1e-95	Protein of unknown function (DUF778)
GRMZM2G117030	-1.33521	0.0484196	344.9	92.7	133.2	19.8				AT1G09390.1	2e-124	GDSL-like Lipase/Acylhydrolase superfamily protein
GRMZM5G832805	-1.33471	0.0384935	133.7	19.3	52.1	8.4	LOC_Os11g04860.1	3e-139	anthocyanin 5-O-glucosyltransferase, putative, expressed	AT4G15550.1	2e-82	indole-3-acetate beta-D-glucosyltransferase
GRMZM2G465764	-1.32118	0.00724269	4103.5	527.4	1593	362.5				AT1G06490.1	0	glucan synthase-like 7
GRMZM2G073351	-1.32074	0.0270841	1302.5	243.2	523.6	78.7	LOC_Os10g35370.1	0	oxidoreductase, short chain dehydrogenase/reductase family domain containing family, expressed	AT5G54190.1	0	protochlorophyllide oxidoreductase A
AC233979.1_FG006	-1.32027	0.0284866	125.3	14.3	48.9	5.7	LOC_Os04g49620.1	6e-54	DUF581 domain containing protein, expressed	AT5G47060.1	6e-23	Protein of unknown function (DUF581)
GRMZM2G046024	-1.32027	0.0448919	124.7	3.5	47.5	17.7	LOC_Os11g07600.1	0	ABC-2 type transporter domain containing protein, expressed	AT1G71960.1	0	ATP-binding casette family G25
GRMZM2G096171	-1.31608	0.0456789	215.6	61.4	83.1	14.3	LOC_Os02g35180.1	5e-91	OsRR2 type-A response regulator, expressed	AT1G59940.1	6e-38	response regulator 3
GRMZM2G141819	-1.31377	0.0133078	196.5	22.8	76.2	11.7	LOC_Os03g55400.1	2e-45	expressed protein	AT5G67390.1	4e-13
GRMZM2G164308	-1.3096	0.0270669	119.6	13.1	46.4	7.7				AT1G70670.1	2e-85	Caleosin-related family protein
GRMZM2G097989	-1.30813	0.00444938	3701.5	445.4	1450.3	268.7				AT3G09270.1	5e-58	glutathione S-transferase TAU 8
GRMZM2G075502	-1.30679	0.0110143	194.1	13.4	76.2	11.7	LOC_Os03g22490.1	2e-43	heavy metal-associated domain containing protein, expressed	AT3G06130.1	3e-18	Heavy metal transport/detoxification superfamily protein
GRMZM2G081504	-1.30582	0.0060885	1242.1	136	483.6	100.3	LOC_Os10g28030.1	0	OsPOP22 - Putative Prolyl Oligopeptidase homologue, expressed	AT4G14570.1	0	acylaminoacyl-peptidase-related
GRMZM2G155281	-1.30526	0.0274494	2676.7	650.7	1062.2	62.3	LOC_Os02g30650.1	1e-102	heavy metal-associated domain containing protein, expressed	AT5G50740.3	8e-58	Heavy metal transport/detoxification superfamily protein
GRMZM2G370745	-1.3039	0.0294543	116.5	11.8	46.1	1.8				AT3G14680.1	0	cytochrome P450, family 72, subfamily A, polypeptide 14
GRMZM2G084993	-1.30349	0.0301786	159.7	26.2	63.3	3				AT2G22670.4	6e-70	indoleacetic acid-induced protein 8
GRMZM2G140694	-1.30318	0.0308332	220.1	6.4	87.1	23.2	LOC_Os02g47810.1	2e-120	dof zinc finger domain containing protein, putative, expressed	AT5G62940.1	7e-40	Dof-type zinc finger DNA-binding family protein
GRMZM2G166946	-1.30277	0.00914124	447.8	71.9	178.1	25				AT5G60970.1	2e-39	TEOSINTE BRANCHED 1, cycloidea and PCF transcription factor 5
GRMZM2G126260	-1.30255	0.00196541	993.9	12.6	394.1	52				AT2G01420.2	0	Auxin efflux carrier family protein
GRMZM2G123796	-1.29996	0.03179	209.3	34.8	80.9	22.7	LOC_Os02g48340.2	1e-153	RNA recognition motif containing protein, putative, expressed	AT1G76460.1	7e-76	RNA-binding (RRM/RBD/RNP motifs) family protein
GRMZM2G034896	-1.2976	0.00797511	246.9	22.2	98	10.2				AT1G09090.2	0	respiratory burst oxidase homolog B
GRMZM2G170400	-1.29442	0.0360374	7151.7	1820.5	2869.5	406.5				AT3G18000.1	0	S-adenosyl-L-methionine-dependent methyltransferases superfamily protein
GRMZM2G092590	-1.29345	0.0178726	282.1	44.5	114.1	10.3	LOC_Os05g33860.1	2e-158	expressed protein	AT5G50290.1	1e-95
GRMZM2G471779	-1.29224	0.0316788	184.9	35	73.3	11.7	LOC_Os09g39930.1	0	tyrosine protein kinase domain containing protein, putative, expressed	AT3G20530.1	1e-158	Protein kinase superfamily protein
GRMZM2G378604	-1.29142	0.0160929	416.5	50.2	169.4	20.6				AT1G22540.1	0	Major facilitator superfamily protein
GRMZM2G463493	-1.28926	0.0363025	507	117.4	202.9	26	LOC_Os01g07560.1	0	receptor-like protein kinase 2 precursor, putative, expressed	AT5G56040.2	0	Leucine-rich receptor-like protein kinase family protein
GRMZM2G117454	-1.28671	0.028656	161.9	16.6	63.6	17	LOC_Os07g02990.1	1e-140	expressed protein
GRMZM2G088086	-1.28638	0.01247	286.5	29.2	112.8	23.5				AT3G06190.1	8e-63	BTB-POZ and MATH domain 2
GRMZM2G148074	-1.28625	0.0337636	325	47.7	131.5	23	LOC_Os10g41230.1	4e-83	homeobox associated leucine zipper, putative, expressed	AT3G60390.1	6e-81	homeobox-leucine zipper protein 3
GRMZM2G095082	-1.28336	0.0139834	666.2	61.1	264.2	70.5	LOC_Os02g15750.1	9e-164	expressed protein	AT4G01050.1	6e-106	thylakoid rhodanese-like
GRMZM2G031938	-1.28117	0.0355552	119.1	13.4	47.9	2.2	LOC_Os03g37640.1	0	MATE efflux family protein, putative, expressed	AT3G21690.1	0	MATE efflux family protein
GRMZM2G319798	-1.27828	0.00284021	1990.7	237	804.4	5.9	LOC_Os09g23220.1	2e-163	glycosyl hydrolases family 16, putative, expressed	AT1G14720.1	4e-131	xyloglucan endotransglucosylase/hydrolase 28
GRMZM2G022606	-1.27306	0.0317381	879.6	231.4	351.5	52.5	LOC_Os12g04410.1	0	BTBA6 - Bric-a-Brac,Tramtrack, Broad Complex BTB domain with Ankyrin repeat region, expressed	AT3G57130.1	0	Ankyrin repeat family protein / BTB/POZ domain-containing protein
GRMZM2G116376	-1.27268	0.0113438	267.4	25.7	108.2	9.4	LOC_Os11g06140.1	0	serine/threonine-protein kinase WNK4, putative, expressed	AT1G49160.2	1e-155	Protein kinase superfamily protein
GRMZM2G090779	-1.27075	0.00240251	1298.3	104.9	525.5	41.4				AT1G51760.1	0	peptidase M20/M25/M40 family protein
GRMZM2G157716	-1.26668	0.033623	240	31.8	96	27.9	LOC_Os03g24590.1	5e-128	mTERF domain containing protein, expressed	AT2G36000.1	1e-61	Mitochondrial transcription termination factor family protein
GRMZM2G089850	-1.26629	0.0290139	256.1	18.9	105.5	18.9	LOC_Os08g38220.1	6e-48	dof zinc finger domain containing protein, putative, expressed	AT1G51700.1	4e-30	DOF zinc finger protein 1
GRMZM2G160268	-1.26562	0.0139902	251.4	10.8	101.2	21.2	LOC_Os08g33820.1	7e-157	chlorophyll A-B binding protein, putative, expressed	AT3G47470.1	2e-135	light-harvesting chlorophyll-protein complex I subunit A4
GRMZM2G175562	-1.26291	0.0316038	2758.6	471.6	1121.6	295.6				AT3G50820.1	0	photosystem II subunit O-2
GRMZM2G171390	-1.26258	0.044195	148	14.6	58.8	17				AT1G44446.1	0	Pheophorbide a oxygenase family protein with Rieske [2Fe-2S] domain
GRMZM5G822137	-1.25843	0.0463127	682.2	62.7	274.3	100.3				AT5G19090.1	7e-20	Heavy metal transport/detoxification superfamily protein
GRMZM2G031724	-1.24829	0.00957607	643	77.4	263.2	40.1	LOC_Os01g55240.1	0	gibberellin 2-beta-dioxygenase, putative, expressed	AT1G78440.1	2e-119	Arabidopsis thaliana gibberellin 2-oxidase 1
GRMZM2G153184	-1.24742	0.00909336	433.9	39.3	178.2	27.7	LOC_Os08g33820.1	2e-157	chlorophyll A-B binding protein, putative, expressed	AT3G47470.1	3e-137	light-harvesting chlorophyll-protein complex I subunit A4
GRMZM2G178182	-1.2469	0.0032826	658.6	26.1	272.5	21.3	LOC_Os09g33580.1	9e-103	BEE 1, putative, expressed	AT5G50915.1	6e-50	basic helix-loop-helix (bHLH) DNA-binding superfamily protein
GRMZM2G064898	-1.24546	0.0113204	313.2	24	129.5	15.9	LOC_Os07g26940.1	5e-110	ORM1, putative, expressed	AT1G01230.1	6e-91	ORMDL family protein
GRMZM2G168893	-1.2428	0.0357117	286.3	34	116.6	34.4	LOC_Os08g40440.1	8e-171	dihydroflavonol-4-reductase, putative, expressed	AT4G35420.1	3e-149	dihydroflavonol 4-reductase-like1
GRMZM5G847216	-1.24248	0.046635	199.2	37.9	81.9	14.4	LOC_Os02g21640.1	5e-40	expressed protein	AT3G14760.1	1e-12
GRMZM2G067313	-1.24164	0.0493965	106.3	8.7	44.3	1.3	LOC_Os02g05620.1	0	ATEXO70G1, putative, expressed	AT4G31540.1	0	exocyst subunit exo70 family protein G1
GRMZM2G142918	-1.24124	0.0083175	575.6	72	238.9	10.9	LOC_Os09g25570.1	0	aspartic proteinase, putative, expressed	AT1G79720.1	1e-130	Eukaryotic aspartyl protease family protein
GRMZM2G008406	-1.24112	0.0214586	666.4	114.6	276.9	21.7	LOC_Os02g54560.1	1e-93	SCP-like extracellular protein, expressed	AT4G25780.1	5e-62	CAP (Cysteine-rich secretory proteins, Antigen 5, and Pathogenesis-related 1 protein) superfamily protein
GRMZM2G119219	-1.2406	0.0134323	4083.8	854.7	1668.6	194.9	LOC_Os11g05050.1	2e-144	stem-specific protein TSJT1, putative, expressed	AT5G19140.1	3e-115	Aluminium induced protein with YGL and LRDR motifs
GRMZM5G894582	-1.2384	0.0241364	411	59.8	172.4	23.7	LOC_Os01g45700.1	7e-16	expressed protein
AC204619.3_FG003	-1.23511	0.0252323	410	60.5	172.4	23.7	LOC_Os01g45700.1	7e-16	expressed protein
GRMZM2G082792	-1.23321	0.0346803	151.8	19.1	62.6	6.4	LOC_Os05g42190.1	8e-135	NADPH-dependent FMN reductase domain containing protein, expressed	AT4G27270.1	9e-116	Quinone reductase family protein
GRMZM2G010274	-1.2274	0.0112779	3099.6	431.7	1300	179.1
GRMZM2G145720	-1.21891	0.0229202	227.2	5.8	94.1	22.4	LOC_Os06g16330.1	0	BRASSINOSTEROID INSENSITIVE 1-associated receptor kinase 1 precursor, putative, expressed	AT3G25560.3	0	NSP-interacting kinase 2
GRMZM2G178880	-1.21638	0.0310429	233.7	39.2	99.5	4.8	LOC_Os03g07350.1	0	CSLA4 - cellulose synthase-like family A; mannan synthase, expressed	AT5G03760.1	0	Nucleotide-diphospho-sugar transferases superfamily protein
GRMZM2G025954	-1.21452	0.00993426	544.2	68.5	231.4	6.4	LOC_Os01g68480.1	2e-81	thioredoxin, putative, expressed	AT5G16400.1	1e-60	thioredoxin F2
GRMZM2G071450	-1.21178	0.0220325	2612.7	433.1	1098.9	156.8				AT1G76100.1	2e-59	plastocyanin 1
GRMZM5G841025	-1.20739	0.0180939	1404.5	135.4	601.7	71
GRMZM2G063262	-1.20658	0.0402991	857.3	136.7	354	96.7	LOC_Os04g40700.1	0	steroid nuclear receptor, ligand-binding, putative, expressed	AT5G40640.1	0	GO:0003700,GO:0003707,GO:0005337,GO:0005634,GO:0006355,GO:0006810,GO:0016020
GRMZM2G071154	-1.20578	0.019709	1711.1	199.1	728	126.3				AT5G42050.1	3e-95	DCD (Development and Cell Death) domain protein
GRMZM2G106702	-1.19716	0.0320674	395	49.9	170.3	26.4	LOC_Os01g57560.1	0	serine/threonine-protein kinase receptor precursor, putative, expressed	AT4G21380.1	0	receptor kinase 3
GRMZM2G032339	-1.19307	0.0127847	4877.3	346.4	2052.5	471.9	LOC_Os03g54160.2	4e-134	OsMADS14 - MADS-box family gene with MIKCc type-box, expressed	AT5G60910.1	4e-87	AGAMOUS-like 8
GRMZM2G039934	-1.19176	0.0285666	452.1	86.8	191.2	24.6	LOC_Os08g05290.1	0	receptor-like protein kinase 5 precursor, putative, expressed	AT5G61480.1	0	Leucine-rich repeat protein kinase family protein
GRMZM2G086088	-1.18837	0.012709	341.2	24.1	147.8	7.5	LOC_Os01g46926.1	5e-106	ubiquitin-conjugating enzyme, putative, expressed	AT4G27960.2	1e-102	ubiquitin conjugating enzyme 9
GRMZM2G077124	-1.18612	0.0147472	428.5	51.2	185.1	19.4	LOC_Os07g48660.1	2e-75	bZIP transcription factor domain containing protein, expressed	AT2G41070.1	1e-55	Basic-leucine zipper (bZIP) transcription factor family protein
GRMZM2G118047	-1.18596	0.0116483	2937.8	243.8	1250.8	263.7	LOC_Os06g35960.1	2e-118	HSF-type DNA-binding domain containing protein, expressed	AT3G24520.1	1e-60	heat shock transcription factor C1
GRMZM2G084958	-1.18561	0.0364892	337.4	48.9	144.3	32.4	LOC_Os04g58200.1	0	protochlorophyllide reductase A, chloroplast precursor, putative, expressed	AT5G54190.1	0	protochlorophyllide oxidoreductase A
GRMZM2G127821	-1.18527	0.0413857	205.7	20	89.2	6.7	LOC_Os04g45834.2	2e-60	DUF584 domain containing protein, putative, expressed	AT3G15040.1	3e-17	Protein of unknown function, DUF584
GRMZM2G012160	-1.18509	0.0148986	1752.5	205.4	750.4	138.2	LOC_Os01g58890.2	2e-54	cysteine proteinase inhibitor precursor protein, putative, expressed	AT3G12490.2	4e-37	cystatin B
GRMZM5G842645	-1.18194	0.0312738	192.1	23.5	83.1	8.9	LOC_Os01g40630.1	6e-137	uncharacterized protein PA4923, putative, expressed	AT3G53450.1	3e-107	Putative lysine decarboxylase family protein
GRMZM2G105644	-1.17541	0.0084374	816.6	45.4	357.8	20.2	LOC_Os02g51080.1	0	FAD binding domain containing protein, expressed	AT1G74470.1	0	Pyridine nucleotide-disulphide oxidoreductase family protein
GRMZM2G017013	-1.17332	0.0167116	652.6	56.7	281.6	54.5	LOC_Os09g35630.1	1e-156	BAG domain-containing protein, putative, expressed	AT5G52060.1	2e-87	BCL-2-associated athanogene 1
GRMZM2G144782	-1.17269	0.0484343	599.5	126.9	257.7	34.5	LOC_Os10g31850.1	3e-158	RING finger and CHY zinc finger domain-containing protein 1, putative, expressed	AT5G22920.1	6e-131	CHY-type/CTCHY-type/RING-type Zinc finger protein
GRMZM2G111903	-1.17259	0.0169702	476.6	54.3	206	28	LOC_Os06g06440.1	0	ABC transporter, ATP-binding protein, putative, expressed	AT3G59140.1	0	multidrug resistance-associated protein 14
GRMZM2G004161	-1.17224	0.0420233	279.2	29.8	118.9	30.9				AT3G48360.1	2e-96	BTB and TAZ domain protein 2
GRMZM2G140817	-1.1715	0.0433892	520.4	95.5	222.4	46.7				AT2G40890.1	0	cytochrome P450, family 98, subfamily A, polypeptide 3
GRMZM2G107129	-1.16949	0.0354325	714.1	34.9	316.1	48.6	LOC_Os04g36650.1	3e-27	ZOS4-06 - C2H2 zinc finger protein, expressed	AT5G57520.1	6e-13	zinc finger protein 2
GRMZM2G144707	-1.16467	0.0329211	278.8	42.9	122.6	9.3	LOC_Os01g52780.1	3e-99	HVA22, putative, expressed	AT2G42820.1	4e-71	HVA22-like protein F
GRMZM2G004932	-1.16449	0.0214586	799.2	113.5	347.9	35.1				AT4G26270.1	0	phosphofructokinase 3
GRMZM2G315072	-1.16024	0.0177754	545.1	36.3	235.8	48.7	LOC_Os08g15840.5	0	ankyrin repeat-rich protein, putative, expressed	AT5G57740.1	7e-178	XB3 ortholog 2 in Arabidopsis thaliana
GRMZM2G151589	-1.15854	0.0221955	2633.1	440.5	1158.8	65.6	LOC_Os10g05600.1	1e-139	thaumatin-like protein 1 precursor, putative, expressed	AT4G38660.1	7e-107	Pathogenesis-related thaumatin superfamily protein
GRMZM2G358386	-1.15362	0.0207963	820.3	94.6	363	24.5	LOC_Os07g36110.2	3e-72	expressed protein	AT2G32280.1	5e-56	Protein of unknown function (DUF1218)
GRMZM2G114998	-1.1525	0.0423082	282.9	5.1	126.8	15.8	LOC_Os02g45200.1	2e-110	dof zinc finger domain containing protein, putative, expressed	AT4G24060.1	9e-49	Dof-type zinc finger DNA-binding family protein
GRMZM2G009719	-1.1474	0.0296566	368.2	13.8	160.5	37.9	LOC_Os01g19820.3	2e-86	universal stress protein domain containing protein, putative, expressed	AT3G62550.1	8e-45	Adenine nucleotide alpha hydrolases-like superfamily protein
GRMZM2G066516	-1.14591	0.0366918	394.9	64.1	176.1	18.2	LOC_Os09g28850.2	0	expressed protein	AT4G37080.2	6e-109	Protein of unknown function, DUF547
GRMZM2G077752	-1.14573	0.0180253	528.4	49	236.6	10.8	LOC_Os01g72490.1	2e-142	LRP1, putative, expressed	AT5G12330.4	2e-64	Lateral root primordium (LRP) protein-related
GRMZM2G080178	-1.14426	0.0427013	234.4	12.1	102.3	24.8	LOC_Os08g31410.2	0	sulfate transporter, putative, expressed	AT1G22150.1	0	sulfate transporter 1;3
GRMZM2G480986	-1.13425	0.0409505	358.4	56.2	161.1	17.7	LOC_Os09g28850.1	2e-08	expressed protein
GRMZM2G444801	-1.13263	0.0467546	251.7	20.2	111.9	22.7	LOC_Os06g05160.1	0	sulfate transporter, putative, expressed	AT3G15990.1	0	sulfate transporter 3;4
GRMZM2G004180	-1.12887	0.0176193	663.6	69	297.8	23.5	LOC_Os02g43900.1	2e-34	expressed protein
GRMZM2G160417	-1.12689	0.0488212	292.7	39.3	131	13.7				AT1G19440.1	0	3-ketoacyl-CoA synthase 4
GRMZM2G113409	-1.12324	0.0377068	387.4	38.6	171.9	38.4	LOC_Os02g35190.1	0	chloride channel protein, putative, expressed	AT5G49890.1	0	chloride channel C
GRMZM5G825770	-1.12241	0.0246591	520.1	55.2	236.6	10.8
GRMZM2G154523	-1.1218	0.0418384	1655.9	188.6	759.9	103.6	LOC_Os11g39990.1	0	patatin, putative, expressed	AT2G26560.1	9e-149	phospholipase A 2A
GRMZM2G094497	-1.12172	0.0202678	1638.5	246.3	734.5	41.8	LOC_Os06g37180.1	0	ATP synthase, putative, expressed	AT4G38510.5	0	ATPase, V1 complex, subunit B protein
GRMZM2G102714	-1.11409	0.0237551	458.7	56.7	206.1	13.1				AT3G56170.1	7e-144	Ca-2+ dependent nuclease
GRMZM5G814314	-1.11297	0.022701	951.1	67	426.4	90.4				AT4G27960.2	1e-102	ubiquitin conjugating enzyme 9
GRMZM2G176063	-1.11262	0.03804	692.3	114.7	313.6	8.4				AT3G55370.3	2e-41	OBF-binding protein 3
GRMZM2G014356	-1.11247	0.0407405	569.4	60.3	261.4	24.8	LOC_Os02g33790.1	1e-23	expressed protein
GRMZM2G448446	-1.11076	0.0246591	356.1	27.4	161.8	20.6	LOC_Os03g61330.2	3e-140	fumarylacetoacetase, putative, expressed	AT4G15940.1	2e-112	Fumarylacetoacetate (FAA) hydrolase family
GRMZM2G077356	-1.10435	0.0298191	3200.7	362.7	1451.4	308.8	LOC_Os03g53150.1	3e-87	OsIAA13 - Auxin-responsive Aux/IAA gene family member, expressed	AT3G04730.1	3e-67	indoleacetic acid-induced protein 16
GRMZM2G026218	-1.09382	0.0223578	838.5	100.4	383.9	26.1	LOC_Os09g02650.1	0	kinesin motor domain containing protein, putative, expressed	AT5G47820.1	0	P-loop containing nucleoside triphosphate hydrolases superfamily protein
GRMZM2G174396	-1.08998	0.0463127	334.1	42.3	151.7	24.3	LOC_Os09g20390.1	0	uncharacterized glycosyl hydrolase Rv2006/MT2062, putative, expressed	AT4G39770.1	3e-142	Haloacid dehalogenase-like hydrolase (HAD) superfamily protein
GRMZM2G151992	-1.08896	0.0253487	609.1	76.2	279.9	20.5	LOC_Os03g16670.1	0	haloacid dehalogenase-like hydrolase family protein, putative, expressed	AT5G02230.1	6e-131	Haloacid dehalogenase-like hydrolase (HAD) superfamily protein
GRMZM2G330049	-1.08587	0.0413759	395.5	59	182.9	20.6	LOC_Os09g25090.1	0	CAMK_KIN1/SNF1/Nim1_like.34 - CAMK includes calcium/calmodulin depedent protein kinases, expressed	AT5G10930.1	0	CBL-interacting protein kinase 5
GRMZM2G003762	-1.08402	0.00855798	8866.7	390.5	4083.1	461.5	LOC_Os11g05050.1	5e-156	stem-specific protein TSJT1, putative, expressed	AT5G19140.1	2e-118	Aluminium induced protein with YGL and LRDR motifs
GRMZM2G010290	-1.0827	0.0467546	217.4	13.4	99.4	16.9	LOC_Os04g47990.1	2e-114	dof zinc finger domain containing protein, putative, expressed	AT4G24060.1	2e-48	Dof-type zinc finger DNA-binding family protein
GRMZM2G178787	-1.08021	0.0229194	2538.7	284.7	1171.3	117.8	LOC_Os03g07430.2	0	protein kinase domain containing protein, expressed	AT2G02800.1	0	protein kinase 2B
GRMZM5G843914	-1.07977	0.0313486	924.6	125.7	427.8	31.2	LOC_Os03g55890.1	0	ternary complex factor MIP1, putative, expressed	AT5G66600.4	2e-154	Protein of unknown function, DUF547
GRMZM2G000816	-1.07875	0.0336549	625.8	63.4	287.4	53.6				AT3G59340.1	5e-85	Eukaryotic protein of unknown function (DUF914)
GRMZM2G407146	-1.07636	0.0341626	479.7	20.1	220.9	44.4	LOC_Os04g54210.1	2e-15	expressed protein	AT4G10270.1	1e-06	Wound-responsive family protein
GRMZM2G079458	-1.06877	0.0248567	745.7	69.5	345.2	45.7	LOC_Os01g04930.1	3e-137	MYB family transcription factor, putative, expressed	AT2G38090.1	4e-75	Duplicated homeodomain-like superfamily protein
GRMZM2G420743	-1.06815	0.017927	1978.1	48.9	919.3	155	LOC_Os08g28790.1	1e-79	dirigent, putative, expressed	AT5G42510.1	8e-25	Disease resistance-responsive (dirigent-like protein) family protein
GRMZM2G420733	-1.0619	0.0190118	1953.2	54.1	911.8	153.5	LOC_Os07g01660.1	7e-49	dirigent, putative, expressed	AT5G42510.1	6e-36	Disease resistance-responsive (dirigent-like protein) family protein
GRMZM2G070199	-1.05796	0.0413759	769.8	69.6	365.5	33.7				AT1G22840.1	4e-71	CYTOCHROME C-1
GRMZM2G026223	-1.05132	0.0151055	1490.2	63.7	700.2	95.3	LOC_Os10g39130.1	4e-89	OsMADS56 - MADS-box family gene with MIKCc type-box, expressed	AT2G45660.1	3e-69	AGAMOUS-like 20
GRMZM2G116167	-1.04676	0.0497444	456.4	7.9	219.5	20	LOC_Os06g49770.1	4e-45	LTPL86 - Protease inhibitor/seed storage/LTP family protein precursor, expressed	AT1G62790.1	6e-22	Bifunctional inhibitor/lipid-transfer protein/seed storage 2S albumin superfamily protein
GRMZM2G115357	-1.04458	0.0381709	1028.6	144	489.6	64	LOC_Os07g08460.1	6e-70	OsIAA24 - Auxin-responsive Aux/IAA gene family member, expressed	AT5G43700.1	2e-53	AUX/IAA transcriptional regulator family protein
GRMZM2G177659	-1.04405	0.0152974	1419.5	64	670	75.9	LOC_Os06g42720.1	0	amino acid transporter, putative, expressed	AT3G30390.1	0	Transmembrane amino acid transporter family protein
GRMZM2G134067	-1.03506	0.0440895	992.7	158.4	469.9	44.9	LOC_Os02g58310.3	2e-67	expressed protein	AT3G19900.1	2e-73
GRMZM2G081462	-1.02532	0.0245727	2269	108.4	1097.4	100.7	LOC_Os01g17170.1	0	magnesium-protoporphyrin IX monomethyl ester cyclase,chloroplast precursor, putative, expressed	AT3G56940.1	0	dicarboxylate diiron protein, putative (Crd1)
GRMZM2G079583	-1.0194	0.0461996	484.5	46.7	234.5	27.8				AT4G18640.1	7e-131	Leucine-rich repeat protein kinase family protein
GRMZM2G091648	-1.01394	0.0424436	1347.9	88.3	645.9	127.7
GRMZM2G090087	-1.01346	0.0277068	2525.2	245.8	1238.4	19.6				AT5G62530.1	0	aldehyde dehydrogenase 12A1
GRMZM2G094353	-1.01026	0.0304257	9486.9	939	4654.7	126	LOC_Os02g10920.5	7e-74	zinc finger family protein, putative, expressed	AT3G15680.1	1e-51	Ran BP2/NZF zinc finger-like superfamily protein
GRMZM2G107711	1.0013	0.0246591	6385.9	98.3	12703.7	1089.2	LOC_Os04g52880.1	2e-12	expressed protein
GRMZM2G054093	1.00516	0.0433892	201	18.2	401.6	21.5	LOC_Os06g44200.1	3e-79	ZOS6-06 - C2H2 zinc finger protein, expressed
GRMZM2G028535	1.00629	0.0489952	1560.3	197.9	3051.6	378.5	LOC_Os01g62900.1	0	amino acid kinase, putative, expressed	AT3G55610.1	0	delta 1-pyrroline-5-carboxylate synthase 2
GRMZM2G156956	1.02795	0.0487917	221.5	34.6	444.8	13.1				AT5G07290.1	7e-158	MEI2-like 4
GRMZM2G083725	1.03094	0.0304899	3074.9	416.5	6223.7	265.4	LOC_Os08g42040.2	2e-58	LTPL80 - Protease inhibitor/seed storage/LTP family protein precursor, expressed	AT1G27950.1	6e-28	glycosylphosphatidylinositol-anchored lipid protein transfer 1
GRMZM2G143791	1.04381	0.040532	1658.4	204.8	3422.3	472.3				AT1G18650.1	8e-23	plasmodesmata callose-binding protein 3
GRMZM2G164440	1.05083	0.0209212	1781.5	10.2	3592.1	512.5	LOC_Os07g18750.1	1e-32	LTPL42 - Protease inhibitor/seed storage/LTP family protein precursor, expressed	AT5G48485.1	1e-22	Bifunctional inhibitor/lipid-transfer protein/seed storage 2S albumin superfamily protein
GRMZM2G166445	1.05109	0.0220039	1085.9	126.9	2208	89.6	LOC_Os03g06610.1	4e-38	expressed protein	AT4G14723.1	1e-27
GRMZM2G126397	1.052	0.0103409	1821.1	34.9	3714.3	182.6				AT5G01870.1	1e-25	Bifunctional inhibitor/lipid-transfer protein/seed storage 2S albumin superfamily protein
GRMZM2G124715	1.05327	0.0357117	214.4	19	435.3	40.4	LOC_Os01g65370.1	1e-89	MYB family transcription factor, putative, expressed	AT4G38620.1	1e-87	myb domain protein 4
GRMZM2G022820	1.06395	0.0473747	2807.2	507.5	5912.5	792.2				AT3G25500.1	4e-65	formin homology 1
GRMZM2G350225	1.065	0.0109628	614.3	17.7	1267.4	77.3	LOC_Os10g35630.2	6e-63	cystathionin beta synthase protein, putative, expressed	AT4G27460.1	2e-21	Cystathionine beta-synthase (CBS) family protein
GRMZM2G446170	1.06685	0.0410599	249.2	44.4	519.7	14.3	LOC_Os01g53240.1	3e-153	BURP domain containing protein, expressed	AT5G25610.1	3e-102	BURP domain-containing protein
GRMZM2G080521	1.07078	0.0407467	949.1	179.9	1953.6	126.7	LOC_Os01g07960.1	1e-165	acyl-protein thioesterase, putative, expressed	AT5G20060.2	3e-132	alpha/beta-Hydrolases superfamily protein
GRMZM2G133400	1.07084	0.0126491	1015.4	60.2	2091.6	157.7	LOC_Os07g46330.1	7e-128	uncharacterized UPF0114 domain containing protein, expressed	AT5G13720.1	2e-112	Uncharacterised protein family (UPF0114)
GRMZM2G017145	1.08411	0.0356849	130.5	15.9	273.1	18.7	LOC_Os07g43530.2	1e-111	helix-loop-helix DNA-binding domain containing protein, expressed	AT3G47640.1	5e-29	basic helix-loop-helix (bHLH) DNA-binding superfamily protein
GRMZM2G071025	1.08432	0.0381363	181.8	22	383.1	39.2	LOC_Os09g27060.1	0	SNF2 family N-terminal domain containing protein, expressed	AT5G66750.1	0	chromatin remodeling 1
GRMZM2G031065	1.09909	0.0317381	114.1	2.2	240.2	13	LOC_Os08g37040.1	3e-164	gibberellin receptor GID1L2, putative, expressed	AT1G47480.1	7e-72	alpha/beta-Hydrolases superfamily protein
GRMZM2G302089	1.09912	0.0164	389.4	30.2	825.3	51.2
GRMZM2G360873	1.12226	0.0261702	113.1	3.9	241.4	19.7	LOC_Os04g42784.1	0	DNA mismatch repair protein, putative, expressed	AT3G24320.1	0	MUTL protein homolog 1
GRMZM2G120202	1.12424	0.0478735	104	18.5	226.7	15.8	LOC_Os01g24750.1	0	Ser/Thr protein phosphatase family protein, putative, expressed	AT3G05580.1	1e-180	Calcineurin-like metallo-phosphoesterase superfamily protein
GRMZM2G123920	1.12613	0.0374334	114.3	16.6	245.9	21.1	LOC_Os03g38010.1	6e-150	nuf2 family protein, expressed	AT1G61000.1	1e-52	GO:0000775,GO:0007067
GRMZM2G037431	1.13259	0.0233083	332.6	65.9	721.6	34.2				AT1G60590.1	0	Pectin lyase-like superfamily protein
GRMZM2G385543	1.14046	0.0470563	273.4	53.5	591	91	LOC_Os03g51910.1	5e-149	basic helix-loop-helix protein, putative, expressed	AT1G68920.1	5e-54	basic helix-loop-helix (bHLH) DNA-binding superfamily protein
GRMZM2G165633	1.14262	0.0478843	99.3	11	213.5	28.5	LOC_Os04g40510.2	0	glycosyl hydrolase family 5 protein, putative, expressed	AT1G13130.1	0	Cellulase (glycosyl hydrolase family 5) protein
GRMZM2G448692	1.15778	0.0417449	249.9	48.3	553.6	80.2	LOC_Os11g35050.2	1e-87	expressed protein	AT2G47220.1	1e-15	DOMAIN OF UNKNOWN FUNCTION 724 5
GRMZM2G144581	1.16551	0.013133	313.6	17.3	691.2	77.3	LOC_Os02g19820.1	3e-142	nodulin MtN3 family protein, putative, expressed	AT4G10850.1	1e-94	Nodulin MtN3 family protein
GRMZM2G178038	1.16876	0.0472745	67.6	8.4	151.9	12.1	LOC_Os02g56280.1	0	zinc finger family protein, putative, expressed	AT5G60710.1	0	Zinc finger (C3HC4-type RING finger) family protein
GRMZM2G177314	1.17243	0.00867513	171.3	8.6	380.9	13.9	LOC_Os10g35180.1	0	white-brown complex homolog protein 11, putative, expressed	AT1G17840.1	0	white-brown complex homolog protein 11
GRMZM2G145666	1.17319	0.0116483	215.8	31.1	482.5	28.6	LOC_Os12g04930.1	2e-164	ASH-like SPRY domain containing protein, putative, expressed	AT1G51450.1	6e-109	TRAUCO
GRMZM2G340527	1.17939	0.0394179	244.7	31.9	552.6	98.8				AT2G21790.1	0	ribonucleotide reductase 1
GRMZM2G056075	1.1805	0.0403082	274.9	44.2	609.2	118.8	LOC_Os05g19270.1	0	MSH-like DNA mismatch repair protein, putative, expressed	AT3G18524.1	0	MUTS homolog 2
GRMZM5G897818	1.18085	0.0277097	284.1	51.5	648.2	98.2	LOC_Os03g57870.1	0	RFC3 - Putative clamp loader of PCNA, replication factor C subunit 3, expressed	AT5G27740.1	0	ATPase family associated with various cellular activities (AAA)
GRMZM5G875864	1.18276	0.0113728	319.9	42.6	723.8	48	LOC_Os01g02940.2	0	glycosyltransferase protein, putative, expressed	AT3G18170.1	5e-104	Glycosyltransferase family 61 protein
GRMZM2G368909	1.18392	0.0357117	114.7	26.4	260.6	18.6	LOC_Os04g50060.1	0	GRAS family transcription factor domain containing protein, expressed	AT1G07530.1	1e-169	SCARECROW-like 14
GRMZM2G011436	1.18614	0.02197	102.8	12.5	230.4	6				AT1G15910.1	1e-143	XH/XS domain-containing protein
GRMZM2G056231	1.19316	0.0164728	3891.8	624.8	8821.6	1154.9	LOC_Os03g53190.2	4e-78	Core histone H2A/H2B/H3/H4 domain containing protein, putative, expressed	AT3G54560.1	2e-77	histone H2A 11
GRMZM2G179907	1.19379	0.0191731	271.7	31	603.8	88.9	LOC_Os03g14500.1	0	expressed protein	AT1G12330.1	2e-77
GRMZM2G107562	1.19444	0.0148578	750.8	48.3	1721.2	287.9	LOC_Os07g38290.1	1e-47	plastocyanin-like domain containing protein, putative, expressed	AT5G26330.1	4e-43	Cupredoxin superfamily protein
GRMZM2G164912	1.19587	0.0344011	64.1	7	145.4	3.7	LOC_Os02g48190.1	0	expressed protein	AT2G33570.1	0	Domain of unknown function (DUF23)
GRMZM2G128564	1.19612	0.0134849	451.5	64.5	1007.4	55.6	LOC_Os03g53360.1	0	transferase family protein, putative, expressed	AT4G29250.1	4e-60	HXXXD-type acyl-transferase family protein
GRMZM2G176175	1.19867	0.0142677	159.7	16.5	359.1	36.2	LOC_Os07g13170.1	0	AP2 domain containing protein, expressed	AT4G36920.1	1e-88	Integrase-type DNA-binding superfamily protein
GRMZM2G082886	1.20122	0.0414565	188.1	11.8	434.9	94.9	LOC_Os07g08840.1	7e-56	thioredoxin, putative, expressed	AT3G51030.1	3e-43	thioredoxin H-type 1
GRMZM2G477139	1.20319	0.0341626	106.4	4.2	246.4	45.6	LOC_Os10g05660.1	3e-146	thaumatin, putative, expressed	AT4G36010.1	2e-110	Pathogenesis-related thaumatin superfamily protein
GRMZM2G089619	1.20697	0.012709	1387.9	46.8	3166	534.2	LOC_Os04g35500.1	5e-84	ZF-HD protein dimerisation region containing protein, expressed	AT2G02540.1	2e-45	homeobox protein 21
GRMZM2G341089	1.20787	0.0315123	103.2	12.6	233.2	38.1	LOC_Os04g49130.1	4e-86	ubiquitin-conjugating enzyme, putative, expressed	AT3G57870.1	2e-75	sumo conjugation enzyme 1
GRMZM2G357688	1.20896	0.0146382	378.5	62.9	855.8	10.1	LOC_Os09g38610.1	7e-22	ZOS9-18 - C2H2 zinc finger protein, expressed	AT5G57520.1	7e-17	zinc finger protein 2
GRMZM5G856297	1.2101	0.0418001	93.2	15.2	210.6	27.2				AT5G59080.1	1e-06
GRMZM2G118243	1.21024	0.00787334	359.4	13.6	809.5	113.4				AT2G26910.1	0	pleiotropic drug resistance 4
GRMZM2G369815	1.21651	0.0038999	409.4	27	936.4	42.5	LOC_Os03g62740.1	0	GDSL-like lipase/acylhydrolase, putative, expressed	AT3G48460.1	7e-140	GDSL-like Lipase/Acylhydrolase superfamily protein
GRMZM2G112284	1.21827	0.0296566	288.1	31.1	651.9	151.3	LOC_Os05g37520.1	0	expressed protein	AT1G07280.1	2e-109	Tetratricopeptide repeat (TPR)-like superfamily protein
GRMZM2G093272	1.22134	0.00201634	2224	79	5063	530.3				AT3G53990.1	2e-69	Adenine nucleotide alpha hydrolases-like superfamily protein
GRMZM2G353867	1.22202	0.043079	49	3.1	112.4	8	LOC_Os02g10090.1	3e-73	expressed protein	AT1G51130.1	2e-49	Nse4, component of Smc5/6 DNA repair complex
GRMZM2G004748	1.2316	0.0086678	151	7.5	350.3	19.3	LOC_Os02g46680.1	0	multidrug resistance protein, putative, expressed	AT4G25960.1	0	P-glycoprotein 2
GRMZM2G173534	1.2358	0.0167269	94.8	9.5	222.5	18.7				AT3G26744.1	7e-100	basic helix-loop-helix (bHLH) DNA-binding superfamily protein
GRMZM2G169432	1.23825	0.00214057	523.9	52.2	1224.5	26.4	LOC_Os03g45270.1	3e-84	CS domain containing protein, putative, expressed	AT3G03773.2	8e-59	HSP20-like chaperones superfamily protein
GRMZM2G304378	1.24021	0.0108743	17369.1	2565.5	40265.7	6380.1	LOC_Os04g52260.1	2e-30	LTPL124 - Protease inhibitor/seed storage/LTP family protein precursor, expressed	AT3G22142.1	6e-40	Bifunctional inhibitor/lipid-transfer protein/seed storage 2S albumin superfamily protein
GRMZM2G111510	1.24223	0.00563791	669.6	114.1	1579.1	95.9				AT3G14890.1	3e-128	phosphoesterase
GRMZM2G101125	1.24403	0.0296566	91	14.7	216.9	32	LOC_Os02g54730.1	0	transmembrane amino acid transporter protein, putative, expressed	AT2G41190.1	0	Transmembrane amino acid transporter family protein
GRMZM2G081841	1.24726	0.022127	292.1	20.5	676.1	157.2	LOC_Os09g19930.1	0	HOTHEAD precursor, putative, expressed	AT1G72970.1	0	Glucose-methanol-choline (GMC) oxidoreductase family protein
GRMZM2G329655	1.25473	0.0467546	149.4	29.5	363.5	88.8	LOC_Os12g39830.1	2e-34	cyclin, putative, expressed	AT1G70210.1	2e-20	CYCLIN D1;1
GRMZM2G155329	1.25572	0.00585981	1402.9	150.9	3268.3	480.1	LOC_Os03g60509.2	4e-121	expressed protein	AT3G55120.1	5e-91	Chalcone-flavanone isomerase family protein
GRMZM2G168651	1.25767	0.000958942	2635.9	162.4	6194.6	431.7
GRMZM2G304385	1.25861	0.0086678	371.7	17.8	886.5	126.6
GRMZM2G119359	1.26027	0.0090231	324.6	65.7	764.2	73.5	LOC_Os06g02560.3	2e-99	growth-regulating factor, putative, expressed	AT3G13960.1	2e-16	growth-regulating factor 5
GRMZM2G147721	1.27038	0.00658278	128.4	9.4	305.7	16.3	LOC_Os01g50760.1	0	polyprenyl synthetase, putative, expressed	AT5G47770.1	0	farnesyl diphosphate synthase 1
GRMZM2G133291	1.27098	0.0382001	86.7	15.4	202.5	31.9				AT3G11600.1	3e-19
GRMZM2G392168	1.27253	0.0155191	87.8	6.7	208.5	25.5	LOC_Os04g36790.1	2e-127	transcription factor like protein, putative, expressed	AT3G11100.1	2e-43	sequence-specific DNA binding transcription factors
GRMZM2G525412	1.27294	0.0492555	67.6	11.5	159.7	33.5	LOC_Os12g43940.1	1e-14	ankyrin repeat domain-containing protein, putative, expressed	AT4G12400.2	2e-06	stress-inducible protein, putative
GRMZM2G542574	1.27294	0.0492555	67.6	11.5	159.7	33.5	LOC_Os12g43940.1	1e-14	ankyrin repeat domain-containing protein, putative, expressed	AT4G12400.2	2e-06	stress-inducible protein, putative
GRMZM2G115245	1.2756	0.0458101	142.8	30.6	338.3	69.6	LOC_Os11g08330.1	0	POLD1 - Putative DNA polymerase delta catalytic subunit, expressed	AT5G63960.2	0	DNA binding;nucleotide binding;nucleic acid binding;DNA-directed DNA polymerases;DNA-directed DNA polymerases
GRMZM2G111324	1.27583	0.0273529	664.4	179.9	1617.7	241	LOC_Os03g12140.1	0	glucan endo-1,3-beta-glucosidase precursor, putative, expressed	AT2G01630.1	0	O-Glycosyl hydrolases family 17 protein
GRMZM2G026639	1.2785	0.016307	104.8	11.8	253.1	31.1	LOC_Os10g41120.1	0	expressed protein	AT5G47400.1	1e-168
GRMZM2G154641	1.28356	0.00233335	963.5	145.6	2322.6	108.7				AT2G27990.1	7e-74	BEL1-like homeodomain 8
GRMZM2G047800	1.28812	0.0440156	45.6	6.9	108.9	4.9	LOC_Os11g32030.1	4e-126	sex determination protein tasselseed-2, putative, expressed	AT3G26760.1	7e-102	NAD(P)-binding Rossmann-fold superfamily protein
GRMZM2G355773	1.29024	0.0208477	106.4	5.9	261.7	51	LOC_Os11g05730.1	5e-94	histone H3, putative, expressed	AT5G65360.1	2e-94	Histone superfamily protein
GRMZM2G062151	1.29659	0.0130678	65.9	3.3	159.9	4.9	LOC_Os02g44654.2	0	cytochrome P450, putative, expressed	AT4G00360.1	0	cytochrome P450, family 86, subfamily A, polypeptide 2
GRMZM2G431318	1.29742	0.0299577	54.8	9.8	133.8	11.5
GRMZM2G106028	1.30069	0.0329266	112.9	12.2	282	73.6				AT5G51600.1	0	Microtubule associated protein (MAP65/ASE1) family protein
GRMZM2G166448	1.3014	0.0285441	67.6	11.2	162.4	18.3
GRMZM2G101682	1.30706	0.00120323	1400.5	81.4	3421.7	189.3
GRMZM2G417229	1.31337	0.0341626	559.3	148.4	1352.8	77.2	LOC_Os02g47770.1	3e-39	ZF-HD protein dimerisation region containing protein, expressed	AT4G24660.1	1e-21	homeobox protein 22
GRMZM2G180815	1.31617	0.0256417	126.8	16.3	312.6	80.2				AT1G80670.1	0	Transducin/WD40 repeat-like superfamily protein
GRMZM2G041980	1.31645	0.00286563	521.7	55.7	1292.3	125	LOC_Os02g13870.1	1e-160	aquaporin protein, putative, expressed	AT4G18910.1	8e-123	NOD26-like intrinsic protein 1;2
GRMZM2G148534	1.32094	0.00708307	238	22.3	587.3	75.2	LOC_Os02g49420.1	3e-88	fasciclin-like arabinogalactan precursor protein, putative, expressed	AT4G12730.1	2e-77	FASCICLIN-like arabinogalactan 2
GRMZM2G106263	1.32147	0.0208371	492.8	64.2	1182.8	256.5	LOC_Os03g02710.1	0	hydroxymethylglutaryl-CoA synthase, putative, expressed	AT4G11820.2	0	hydroxymethylglutaryl-CoA synthase / HMG-CoA synthase / 3-hydroxy-3-methylglutaryl coenzyme A synthase
GRMZM2G001241	1.32265	0.0053808	97.7	7.2	241.6	17.3	LOC_Os04g42860.1	0	GDSL-like lipase/acylhydrolase, putative, expressed	AT3G04290.1	7e-177	Li-tolerant lipase 1
GRMZM2G148200	1.33104	0.0121155	202	36.8	508.9	79.5				AT1G15690.1	0	Inorganic H pyrophosphatase family protein
GRMZM2G358931	1.33153	0.0461996	48.2	10.4	119.1	16.4	LOC_Os03g04490.1	4e-83	cyclin-dependent kinase inhibitor, putative, expressed	AT5G48820.2	5e-43	inhibitor/interactor with cyclin-dependent kinase
GRMZM2G137694	1.33244	0.00140576	506.8	53	1248.5	86	LOC_Os10g28060.1	0	3-ketoacyl-CoA synthase, putative, expressed	AT2G26640.1	0	3-ketoacyl-CoA synthase 11
GRMZM2G063756	1.33412	0.00112214	2023.7	184.4	5088.2	456.6	LOC_Os08g01510.1	8e-163	cytochrome P450, putative, expressed	AT3G48280.1	7e-115	cytochrome P450, family 71, subfamily A, polypeptide 25
GRMZM2G410095	1.33727	0.0299864	48.6	11.4	123.1	6.8	LOC_Os04g01160.1	1e-140	zinc finger family protein, putative, expressed	AT5G49665.1	2e-60	Zinc finger (C3HC4-type RING finger) family protein
GRMZM2G085550	1.34641	0.0230848	285.3	61.9	710.4	154.4
GRMZM2G087207	1.34949	0.00752503	177	35.6	446.2	41.7	LOC_Os03g02710.1	0	hydroxymethylglutaryl-CoA synthase, putative, expressed	AT4G11820.2	0	hydroxymethylglutaryl-CoA synthase / HMG-CoA synthase / 3-hydroxy-3-methylglutaryl coenzyme A synthase
GRMZM2G106133	1.35453	0.0241152	2298.6	162.7	5936.8	1773.1	LOC_Os08g33190.1	7e-55	linker histone H1 and H5 family protein, expressed	AT1G14900.1	1e-41	high mobility group A
GRMZM2G467339	1.35945	0.00556728	554.5	114.8	1404.9	184.3	LOC_Os09g33940.1	2e-102	expressed protein	AT1G05950.1	2e-44
GRMZM2G003752	1.36074	0.0200871	1519.7	281.4	3937.2	966.9	LOC_Os04g48490.1	0	fasciclin-like arabinogalactan protein, putative, expressed	AT2G45470.1	7e-128	FASCICLIN-like arabinogalactan protein 8
GRMZM2G169080	1.36161	0.00179815	497.5	46.6	1280.6	147.9	LOC_Os10g42110.1	0	protein kinase family protein, putative, expressed	AT5G46570.1	0	BR-signaling kinase 2
GRMZM2G070515	1.36204	0.00969893	225.9	53.8	574.6	53.2	LOC_Os09g32540.1	7e-144	expressed protein
GRMZM2G130442	1.365	0.0350994	163.2	6	424.5	120	LOC_Os08g08820.2	0	homeobox and START domains containing protein, putative, expressed	AT4G04890.1	0	protodermal factor 2
GRMZM5G878541	1.37206	0.0055744	81.3	7.5	206.9	11.2	LOC_Os02g04240.1	0	wee1-like protein kinase, putative, expressed	AT1G02970.1	6e-156	WEE1 kinase homolog
GRMZM2G082823	1.37339	0.0019207	136.1	14	350.1	12.2				AT1G12040.1	5e-129	leucine-rich repeat/extensin 1
GRMZM5G821755	1.37637	0.00205695	287.1	41.8	735.7	35.5				AT1G14440.1	8e-61	homeobox protein 31
GRMZM2G179703	1.37813	0.000659074	280	8.5	717	58.3	LOC_Os08g44840.1	0	transferase family protein, putative, expressed	AT5G23940.1	8e-154	HXXXD-type acyl-transferase family protein
GRMZM2G004878	1.38385	0.0195702	1235.1	32.2	3259.6	912.8	LOC_Os08g33190.1	1e-52	linker histone H1 and H5 family protein, expressed	AT1G14900.1	5e-40	high mobility group A
GRMZM2G004679	1.38653	0.0120505	54.8	6.7	141.4	8.9	LOC_Os10g23230.1	5e-56	AT hook-containing MAR binding 1, putative, expressed	AT2G01710.1	2e-18	Chaperone DnaJ-domain superfamily protein
GRMZM2G589579	1.40486	0.00803734	610.3	148.7	1616.5	239.2	LOC_Os01g16870.3	0	argonaute, putative, expressed	AT2G27040.1	0	Argonaute family protein
GRMZM2G039187	1.40696	0.0229598	69	16.1	184.9	33.4	LOC_Os03g43580.1	2e-158	IQ calmodulin-binding motif family protein, putative, expressed	AT4G14750.1	6e-66	IQ-domain 19
GRMZM2G089743	1.40825	0.00388674	956	89.5	2502.8	482.1				AT2G27040.1	0	Argonaute family protein
GRMZM2G476637	1.40994	0.0185024	43.1	7.6	113.1	10.2	LOC_Os12g39380.1	0	BTBN24 - Bric-a-Brac, Tramtrack, Broad Complex BTB domain with non-phototropic hypocotyl 3 NPH3 domain, expressed	AT2G14820.1	0	Phototropic-responsive NPH3 family protein
GRMZM2G048472	1.41059	0.00267434	116.1	0.4	305.9	29.8	LOC_Os06g44840.1	0	prenyltransferase, putative, expressed	AT2G18950.1	5e-167	homogentisate phytyltransferase 1
GRMZM2G160327	1.41162	0.00585981	76.8	8.7	200.1	7.5	LOC_Os02g58720.1	3e-163	peroxidase precursor, putative, expressed	AT5G42180.1	6e-136	Peroxidase superfamily protein
GRMZM2G166684	1.41372	0.0224898	59	8.5	153.7	35.4	LOC_Os03g13370.1	0	tetratricopeptide repeat domain containing protein, expressed	AT1G78770.1	0	anaphase promoting complex 6
GRMZM2G408897	1.4164	0.00160791	152.4	10.6	397.5	52.9	LOC_Os03g50780.1	0	PHD-finger domain containing protein, putative, expressed	AT1G66170.1	9e-150	RING/FYVE/PHD zinc finger superfamily protein
GRMZM2G006763	1.41818	0.0184462	273	30.3	741.9	223.5				AT5G42450.1	0	Pentatricopeptide repeat (PPR) superfamily protein
GRMZM2G079805	1.42033	0.0224415	51.1	3.7	133.8	28.5	LOC_Os12g16650.1	0	Cyclopropane-fatty-acyl-phospholipid synthase, putative, expressed	AT3G23530.1	0	Cyclopropane-fatty-acyl-phospholipid synthase
GRMZM2G155314	1.42061	0.0144409	64.5	14.3	169.7	9.3	LOC_Os12g40780.1	5e-173	ankyrin repeat domain-containing protein 44, putative, expressed	AT3G04710.1	7e-88	ankyrin repeat family protein
GRMZM2G090792	1.42464	0.0178152	38.4	6	102	8.9	LOC_Os03g14500.1	0	expressed protein	AT1G12330.1	4e-75
GRMZM2G163761	1.43114	0.0178152	62.5	16.2	164.5	15	LOC_Os03g47730.1	3e-67	homeobox domain containing protein, expressed	AT1G75430.1	7e-58	BEL1-like homeodomain 11
GRMZM2G038303	1.43254	0.0472745	105.1	8.2	271	86.3	LOC_Os07g41720.1	4e-98	nuclear transcription factor Y subunit, putative, expressed	AT1G72830.2	5e-36	nuclear factor Y, subunit A3
GRMZM5G898330	1.43361	0.0217382	46.4	6.6	125.3	20				AT5G54970.1	2e-08
GRMZM2G122897	1.43831	0.00253363	309	56.4	822.8	29.2	LOC_Os04g53540.4	0	homeobox and START domains containing protein, putative, expressed	AT4G04890.1	0	protodermal factor 2
GRMZM2G083538	1.43833	0.0350859	33	3.1	87.4	15.1	LOC_Os08g42080.1	0	ACR5, putative, expressed	AT1G69040.2	4e-148	ACT domain repeat 4
GRMZM2G360907	1.4393	0.012185	62	8.8	165	31.6	LOC_Os04g12480.1	0	pumilio-family RNA binding repeat containing protein, expressed	AT2G29140.1	1e-150	pumilio 3
GRMZM2G169642	1.43977	0.0167439	56.9	10.5	152.3	22	LOC_Os11g14390.1	2e-60	expressed protein
GRMZM2G553422	1.44043	0.0241123	428.9	45.6	1182.6	389.9
GRMZM2G017081	1.44046	0.00570386	223.6	9.1	611.4	137.6	LOC_Os12g31810.1	0	cyclin, putative, expressed	AT5G11300.1	1e-136	mitotic-like cyclin 3B from Arabidopsis
GRMZM2G147560	1.44456	0.00939653	46.2	0.6	123.3	12.5	LOC_Os07g15370.1	0	metal transporter Nramp6, putative, expressed	AT1G80830.1	1e-180	natural resistance-associated macrophage protein 1
GRMZM2G474546	1.44961	0.00395327	108.9	10	290.2	51.7				AT5G58950.1	2e-143	Protein kinase superfamily protein
GRMZM2G046293	1.45032	0.00321848	188.6	38	509.5	58.7	LOC_Os01g61560.1	4e-118	phosphatidate cytidylyltransferase, putative, expressed	AT5G58560.1	2e-85	Phosphatidate cytidylyltransferase family protein
GRMZM2G335738	1.45181	0.00106939	163.2	17.2	439.1	50.6	LOC_Os07g44040.1	3e-144	ras-related protein, putative, expressed	AT5G47520.1	7e-124	RAB GTPase homolog A5A
GRMZM2G443121	1.45181	0.00106939	163.2	17.2	439.1	50.6	LOC_Os07g44040.1	5e-55	ras-related protein, putative, expressed	AT5G47520.1	2e-42	RAB GTPase homolog A5A
GRMZM5G888275	1.45478	0.00703981	278.9	64.9	756.3	120.1
GRMZM5G895313	1.45797	0.000253245	4882.2	308.9	13255.1	1228.7	LOC_Os02g02870.1	6e-38	glycine-rich protein 2, putative, expressed	AT4G36020.1	1e-37	cold shock domain protein 1
GRMZM2G519665	1.46208	0.0358653	34.2	14.1	95.1	1
GRMZM2G064852	1.46922	0.0198289	85.7	22.9	238.1	47.3	LOC_Os03g44890.1	0	anthranilate phosphoribosyltransferase, putative, expressed	AT3G03680.1	0	C2 calcium/lipid-binding plant phosphoribosyltransferase family protein
GRMZM2G066598	1.48547	0.00409951	514.9	60.7	1455.3	312.2				AT2G42840.1	2e-24	protodermal factor 1
GRMZM2G171440	1.49994	0.0415157	24.5	4.4	68.5	8.7	LOC_Os02g25700.1	4e-179	O-acyltransferase, putative, expressed	AT5G55350.1	2e-77	MBOAT (membrane bound O-acyl transferase) family protein
GRMZM2G112244	1.5003	0.0160764	47	5.3	134.2	30.2
GRMZM2G113098	1.50272	0.00115961	140.3	4.8	397.9	52.9	LOC_Os10g40810.1	1e-120	GATA zinc finger domain containing protein, expressed	AT2G45050.1	3e-56	GATA transcription factor 2
GRMZM2G437912	1.50552	0.00332632	129.7	22.3	362.8	56.4	LOC_Os04g33390.1	0	prephenate dehydratase domain containing protein, expressed	AT1G08250.1	0	arogenate dehydratase 6
GRMZM2G133806	1.50824	0.0127847	50.9	11.8	144.3	22.6	LOC_Os01g66590.2	1e-116	DUF260 domain containing protein, putative, expressed	AT1G65620.1	3e-56	Lateral organ boundaries (LOB) domain family protein
GRMZM2G111872	1.5114	0.000828738	1124.6	92.1	3220.8	557.2	LOC_Os02g30650.1	3e-108	heavy metal-associated domain containing protein, expressed	AT5G50740.3	3e-63	Heavy metal transport/detoxification superfamily protein
GRMZM5G896859	1.51291	0.0165915	33.1	4.3	93.2	7.2	LOC_Os04g43840.1	2e-128	possible lysine decarboxylase domain containing protein, expressed	AT2G28305.1	6e-118	Putative lysine decarboxylase family protein
EF517601.1_FG016	1.52478	0.000502658	1348.8	208.8	3893.3	398.9
GRMZM2G445602	1.5259	0.00296877	2106.3	402.1	6117.6	1117.1	LOC_Os03g08360.1	0	3-ketoacyl-CoA synthase 10, putative, expressed	AT2G26250.1	0	3-ketoacyl-CoA synthase 10
GRMZM2G456217	1.52736	0.00026255	153.6	10.2	434.8	31.5	LOC_Os08g44270.1	0	vignain precursor, putative, expressed	AT5G50260.1	6e-171	Cysteine proteinases superfamily protein
GRMZM2G134054	1.54291	0.0146831	226.6	64.8	657.8	141.2	LOC_Os03g63074.1	0	Ser/Thr protein phosphatase family protein, expressed	AT3G07130.1	0	purple acid phosphatase 15
GRMZM2G067223	1.55072	0.00337808	55.2	9.5	159.8	14.7				AT1G78170.1	5e-09	GO:0005515
GRMZM2G102346	1.55133	0.000238022	194.3	23	561.2	60.4	LOC_Os04g52479.3	0	peptidase, trypsin-like serine and cysteine proteases, putative, expressed	AT5G45030.1	0	Trypsin family protein
GRMZM5G813532	1.55262	0.0030719	74.7	17.4	217.7	17.4	LOC_Os07g47140.1	4e-13	CCT/B-box zinc finger protein, putative, expressed
GRMZM2G099382	1.55289	0.0244328	30.8	9.7	91.4	15.2				AT5G47560.1	0	tonoplast dicarboxylate transporter
GRMZM2G025959	1.55391	0.0406735	49.6	18.1	142.4	37.9				AT1G73040.1	1e-07	Mannose-binding lectin superfamily protein
GRMZM2G154178	1.55393	0.046635	22.6	1.2	65.1	15.3	LOC_Os02g44108.1	7e-123	expansin precursor, putative, expressed	AT2G45110.1	1e-77	expansin B4
GRMZM2G070639	1.55959	0.0177754	25.5	0.7	74.7	2.8	LOC_Os08g08230.1	6e-73	kinesin-like protein, identical, putative, expressed
GRMZM2G181484	1.56842	0.00855798	94.4	16.9	286	74.9				AT4G02830.1	3e-14
GRMZM2G020500	1.57123	0.003279	47.8	7.7	142.3	10.7	LOC_Os04g47250.1	0	cytochrome P450, putative, expressed	AT1G01600.1	0	cytochrome P450, family 86, subfamily A, polypeptide 4
GRMZM2G318180	1.57158	0.0417403	20.6	7.6	60.9	10.3				AT1G28480.1	1e-32	Thioredoxin superfamily protein
GRMZM2G124567	1.57844	0.00978413	61.1	19.1	181.3	25.8	LOC_Os03g21970.1	6e-78	basic helix-loop-helix domain containing protein, expressed	AT2G40435.1	1e-48	GO:0000786,GO:0003677,GO:0005634,GO:0006334,GO:0030528,GO:0045449
GRMZM5G861408	1.57932	0.00321848	117.4	16.8	354.4	73.2
GRMZM2G076329	1.57998	0.000717626	380.6	52.8	1137.3	184.8				AT5G45400.1	0	Replication factor-A protein 1-related
GRMZM2G454056	1.58253	0.0449281	51.8	4.5	149	61.6				AT4G02090.1	4e-08
GRMZM2G148925	1.58679	0.00230144	395.2	77.4	1167.9	251.8	LOC_Os03g31510.1	3e-43	cysteine proteinase inhibitor 8 precursor, putative, expressed	AT5G47550.1	2e-21	Cystatin/monellin superfamily protein
GRMZM2G178014	1.59162	0.000296388	683.2	128.8	2062.9	182.6	LOC_Os08g06420.1	0	abhydrolase domain-containing protein FAM108C1, putative, expressed	AT1G32190.1	8e-146	alpha/beta-Hydrolases superfamily protein
GRMZM2G148211	1.5918	0.045732	17.8	3	54.3	7.8	LOC_Os04g40050.1	1e-149	ribonuclease H2 subunit B, putative, expressed	AT4G20325.1	4e-86	GO:0005634
GRMZM2G074818	1.59382	0.0124753	191.9	55.8	566.3	117.6	LOC_Os08g16610.1	0	Rad21 / Rec8 like protein, putative, expressed	AT3G59550.1	7e-60	Rad21/Rec8-like family protein
GRMZM2G110195	1.59644	0.0231901	27.8	12.3	84.3	7.2				AT5G09220.1	0	amino acid permease 2
GRMZM2G162508	1.60475	0.000107162	985.5	143	2941.2	89.2	LOC_Os10g28060.1	0	3-ketoacyl-CoA synthase, putative, expressed	AT2G26640.1	0	3-ketoacyl-CoA synthase 11
GRMZM2G323353	1.61746	0.00284037	52	9.8	157.5	15.5
GRMZM2G177942	1.62481	0.0115551	120.6	42.9	376.3	76.7	LOC_Os03g50220.1	5e-144	homologous-pairing protein meu13, putative, expressed	AT1G13330.1	6e-112	Arabidopsis Hop2 homolog
GRMZM2G018375	1.63043	0.0409505	62	28.9	186.9	23.6	LOC_Os07g34570.1	0	FAD dependent oxidoreductase domain containing protein, expressed	AT5G54770.1	0	thiazole biosynthetic enzyme, chloroplast (ARA6) (THI1) (THI4)
GRMZM2G102161	1.63337	0.00791825	388.4	132.6	1168.7	50.3	LOC_Os03g11614.1	2e-126	OsMADS1 - MADS-box family gene with MIKCc type-box, expressed	AT1G24260.2	7e-71	K-box region and MADS-box transcription factor family protein
GRMZM5G882527	1.63383	0.0474827	22.5	3.9	70	26.1	LOC_Os08g42470.1	3e-124	BEE 1, putative, expressed	AT5G50915.1	1e-50	basic helix-loop-helix (bHLH) DNA-binding superfamily protein
GRMZM2G587744	1.63418	0.0043914	112.4	15.8	355.7	94.8				AT1G64080.1	2e-06
GRMZM2G168404	1.63448	0.0253966	81.9	28.5	258.6	75	LOC_Os02g12690.1	0	cytochrome P450, putative, expressed	AT5G42650.1	2e-139	allene oxide synthase
GRMZM2G024705	1.63635	0.0357117	35	8.8	104.8	32.3	LOC_Os10g25310.1	2e-81	SPX domain containing protein, putative, expressed	AT2G45130.1	5e-61	SPX domain gene 3
GRMZM2G082387	1.63798	0.00139417	87.1	11.7	268.9	41				AT1G50420.1	3e-167	scarecrow-like 3
GRMZM2G085408	1.64534	0.00056944	103.3	20	322.9	26.4	LOC_Os01g49440.1	2e-48	expressed protein	AT1G25370.1	3e-20	Protein of unknown function (DUF1639)
AC166636.1_FG007	1.65247	0.0235647	182.9	36.9	565	194.6	LOC_Os03g09120.1	7e-60	expressed protein	AT4G08910.1	2e-14
GRMZM2G131822	1.65561	0.00284021	169.6	5.3	542	151.5	LOC_Os06g48065.1	0	Zinc finger, C3HC4 type domain containing protein, expressed	AT5G05810.1	1e-71	RING/U-box superfamily protein
GRMZM2G001160	1.6573	0.0218521	29.5	10.6	91.5	13	LOC_Os11g44910.1	0	DEAD-box ATP-dependent RNA helicase, putative, expressed	AT3G05740.1	0	RECQ helicase l1
GRMZM2G067555	1.65854	0.0257967	37.5	13.6	115	23.3	LOC_Os08g38970.1	0	transmembrane receptor, putative, expressed	AT5G56220.1	0	P-loop containing nucleoside triphosphate hydrolases superfamily protein
GRMZM2G141955	1.66171	0.00311696	73.8	6.5	225	53.2	LOC_Os12g42610.1	4e-85	YABBY domain containing protein, putative, expressed	AT2G26580.1	4e-54	plant-specific transcription factor YABBY family protein
GRMZM2G086934	1.66455	0.0223182	32.9	4.2	107.1	36.7	LOC_Os03g11540.1	0	RPA1B - Putative single-stranded DNA binding complex subunit 1, expressed	AT5G08020.1	0	RPA70-kDa subunit B
GRMZM2G078820	1.66867	0.000615395	79.2	1.6	247.5	38.7				AT4G37260.1	2e-62	myb domain protein 73
GRMZM2G051138	1.67298	0.000913169	54.6	4.7	170.8	21	LOC_Os03g13850.1	0	cell cycle checkpoint protein RAD17, putative, expressed	AT5G66130.1	2e-100	RADIATION SENSITIVE 17
AC219006.2_FG006	1.67423	0.022425	28	7.7	91.9	27.7	LOC_Os05g03070.1	6e-172	transporter, putative, expressed	AT3G11320.1	1e-145	Nucleotide-sugar transporter family protein
GRMZM2G510026	1.67561	0.0063053	34	7.9	107.8	16.9
GRMZM2G142777	1.67904	0.00798048	26.4	2	84.5	10.5	LOC_Os11g04300.1	7e-112	retrotransposon protein, putative, unclassified, expressed	AT3G50520.1	5e-60	Phosphoglycerate mutase family protein
GRMZM2G157269	1.67904	0.0115568	25.9	8.8	84.4	9.7	LOC_Os04g33190.1	0	AMP-binding enzyme, putative, expressed	AT5G36880.2	0	acetyl-CoA synthetase
GRMZM2G468475	1.68185	0.030531	31.1	5.5	102.5	38.4				AT5G08020.1	6e-123	RPA70-kDa subunit B
GRMZM2G179031	1.68662	5.4093e-06	308.2	6.6	972.4	73.9	LOC_Os09g33460.2	1e-135	double-stranded RNA binding motif containing protein, expressed	AT3G26932.1	1e-92	dsRNA-binding protein 3
GRMZM2G026643	1.6875	0.000962234	227.9	44.1	711.6	122				AT4G00730.1	0	Homeobox-leucine zipper family protein / lipid-binding START domain-containing protein
GRMZM2G045748	1.68765	0.0460287	23.3	7	73.2	23.8	LOC_Os08g33940.1	5e-135	MYB family transcription factor, putative, expressed	AT3G28910.1	2e-97	myb domain protein 30
GRMZM2G353822	1.68924	0.0349811	18	5	57.4	11.5
GRMZM2G033644	1.69382	0.0296246	216.3	65.6	677.5	256.3				AT3G06850.1	0	2-oxoacid dehydrogenases acyltransferase family protein
GRMZM2G079080	1.69436	0.00374163	123.7	31.7	400.4	93.7				AT5G43810.1	0	Stabilizer of iron transporter SufD / Polynucleotidyl transferase
GRMZM2G165991	1.69512	0.0303381	27	10.6	84.5	13.9	LOC_Os02g53360.1	4e-34	expressed protein	AT2G42040.1	7e-18	GO:0006814,GO:0006885,GO:0015385,GO:0016021,GO:0042309,GO:0050825,GO:0050826
GRMZM2G005353	1.70565	0.016154	287.7	56.8	948.8	309.3	LOC_Os04g45330.1	1e-108	YABBY domain containing protein, putative, expressed	AT2G45190.1	5e-61	Plant-specific transcription factor YABBY family protein
GRMZM2G088132	1.70675	0.00177916	57.1	13.3	187.7	22.9	LOC_Os05g45950.1	7e-110	outer mitochondrial membrane porin, putative, expressed	AT3G01280.1	2e-77	voltage dependent anion channel 1
GRMZM2G035599	1.70745	0.0484343	18.9	2.6	62.7	21.6	LOC_Os04g24140.1	7e-135	ribose-5-phosphate isomerase A, putative, expressed	AT2G01290.1	3e-82	ribose-5-phosphate isomerase 2
GRMZM5G821637	1.71382	0.00115221	496.8	57.2	1644	395.9	LOC_Os05g02210.1	0	pentatricopeptide, putative, expressed	AT2G35030.1	5e-133	Pentatricopeptide repeat (PPR) superfamily protein
GRMZM2G158807	1.7183	0.0345348	17.2	6.3	55.5	8.2				AT3G16180.1	1e-157	Major facilitator superfamily protein
GRMZM2G481194	1.72947	0.0112644	149.6	34.1	511	194.4	LOC_Os01g28500.1	2e-31	SCP-like extracellular protein, expressed	AT5G66590.1	4e-40	CAP (Cysteine-rich secretory proteins, Antigen 5, and Pathogenesis-related 1 protein) superfamily protein
GRMZM2G064096	1.73025	0.000428974	130.4	20.2	425.6	55.4				AT5G20630.1	9e-76	germin 3
GRMZM2G021881	1.73844	0.0237551	20.4	5.8	70.7	22.5				AT1G57610.1	4e-90	Protein of unknown function (DUF607)
GRMZM2G079430	1.73886	6.88954e-07	2518	27.4	8291.4	331.8				AT2G42840.1	2e-28	protodermal factor 1
GRMZM2G424577	1.7415	0.000426258	142.2	23.9	480.1	82				AT5G19290.1	3e-148	alpha/beta-Hydrolases superfamily protein
GRMZM2G456473	1.74245	0.0161361	16.7	5.6	57	6.1				AT4G33470.1	3e-120	histone deacetylase 14
GRMZM2G008898	1.74444	0.00966121	19.8	0.6	66.3	3	LOC_Os07g09590.1	8e-115	bHLH transcription factor, putative, expressed	AT5G62610.1	6e-56	basic helix-loop-helix (bHLH) DNA-binding superfamily protein
GRMZM2G034810	1.74869	0.0485797	13.4	4.5	45.1	8.6				AT1G07090.1	2e-85	Protein of unknown function (DUF640)
GRMZM2G062718	1.75464	0.000815148	56.2	9.8	187.1	17.2				AT1G25450.1	3e-168	3-ketoacyl-CoA synthase 5
GRMZM2G058690	1.75823	0.0304333	18.2	6.5	59.4	11.3	LOC_Os05g44630.1	1e-117	IQ calmodulin-binding motif family protein, putative, expressed	AT3G16490.1	2e-30	IQ-domain 26
GRMZM2G098714	1.76052	0.00163962	75.2	18.4	257.2	49.1	LOC_Os03g11540.1	0	RPA1B - Putative single-stranded DNA binding complex subunit 1, expressed	AT5G08020.1	0	RPA70-kDa subunit B
GRMZM2G018951	1.77475	0.00926118	30.5	15.4	104.8	9.3				AT1G55550.1	3e-125	P-loop containing nucleoside triphosphate hydrolases superfamily protein
GRMZM2G318592	1.77873	0.0202975	25.6	2.3	85.7	31.8				AT2G19380.1	7e-07	RNA recognition motif (RRM)-containing protein
GRMZM2G123972	1.78372	0.00741488	61	15.5	208.3	51.7	LOC_Os09g28520.1	1e-59	expressed protein	AT5G66800.1	2e-15
GRMZM2G141535	1.7849	0.0419782	15	6.4	52.8	13.7	LOC_Os03g57690.1	0	aldehyde oxidase, putative, expressed	AT3G43600.1	0	aldehyde oxidase 2
GRMZM2G449950	1.78764	0.000318994	61.2	6.8	206.5	31.1	LOC_Os02g49440.1	8e-53	dof zinc finger domain containing protein, putative, expressed	AT5G60850.1	1e-35	OBF binding protein 4
GRMZM2G134724	1.78798	0.043799	25.9	10.1	94.1	38.9	LOC_Os01g48000.1	0	S-locus-like receptor protein kinase, putative, expressed	AT1G34300.1	8e-115	lectin protein kinase family protein
GRMZM5G879749	1.81268	2.44875e-05	389.1	46.8	1325	200.9	LOC_Os02g55130.2	0	OsSCP10 - Putative Serine Carboxypeptidase homologue, expressed	AT4G30610.1	0	alpha/beta-Hydrolases superfamily protein
GRMZM2G426108	1.81514	0.00869013	20.6	2.9	73.7	15.5				AT2G36220.1	3e-08
GRMZM2G181231	1.81812	0.00164057	50.5	10.6	173.7	30	LOC_Os10g37190.1	0	protein kinase domain containing protein, expressed	AT1G33260.1	1e-91	Protein kinase superfamily protein
GRMZM2G177940	1.82086	0.000394538	73.1	12	250.4	42.3				AT5G19730.1	0	Pectin lyase-like superfamily protein
GRMZM2G427672	1.82171	0.00175976	47.4	7.2	167.6	33.2	LOC_Os07g25740.1	4e-50	expressed protein	AT5G64390.3	5e-49	RNA-binding KH domain-containing protein
GRMZM2G061101	1.82374	0.0382001	15.8	7.5	56.3	16.1	LOC_Os07g03770.1	1e-77	Homeobox domain containing protein, expressed	AT4G08150.1	2e-79	KNOTTED-like from Arabidopsis thaliana
GRMZM2G480516	1.82664	0.000200197	191.8	39.6	672.3	92.8	LOC_Os09g39410.1	0	male sterility protein, putative, expressed	AT5G22500.1	7e-152	fatty acid reductase 1
GRMZM5G809195	1.84357	0.000824936	54.8	2.5	190.7	45.1	LOC_Os07g08460.1	3e-60	OsIAA24 - Auxin-responsive Aux/IAA gene family member, expressed	AT4G29080.1	2e-46	phytochrome-associated protein 2
GRMZM2G434910	1.84749	0.0157287	15.8	3.8	56.9	15.9	LOC_Os10g30090.1	0	amino acid permease, putative, expressed	AT1G58030.1	0	cationic amino acid transporter 2
AC209328.3_FG001	1.84997	0.0038663	22.7	3.3	81.7	10.4
GRMZM2G457370	1.85448	0.0086678	18.9	2.6	66.8	12.7	LOC_Os07g28850.1	0	retrotransposon protein, putative, unclassified, expressed	AT5G43810.1	0	Stabilizer of iron transporter SufD / Polynucleotidyl transferase
GRMZM2G101687	1.85834	0.0379907	10.1	5.1	38.7	10.5	LOC_Os02g43430.1	0	protein kinase domain containing protein, expressed	AT5G47070.1	5e-132	Protein kinase superfamily protein
GRMZM2G058310	1.86038	0.00548962	54.6	20.3	200.9	38.4	LOC_Os07g35940.1	0	beta-amylase, putative, expressed	AT4G15210.1	0	beta-amylase 5
GRMZM2G065989	1.88366	5.95382e-06	120.4	10.7	435.4	15.8				AT2G45130.1	3e-80	SPX domain gene 3
GRMZM2G422750	1.88602	0.00509922	31.2	1.8	117.5	37.7	LOC_Os11g32650.1	0	chalcone synthase, putative, expressed	AT5G13930.1	0	Chalcone and stilbene synthase family protein
GRMZM2G132862	1.88649	0.0090231	66	19.8	247.3	74.3	LOC_Os02g06850.1	5e-22	expressed protein
GRMZM2G047637	1.89626	4.99082e-05	53.8	3.9	197	15.6				AT1G70210.1	7e-38	CYCLIN D1;1
GRMZM2G074585	1.90102	0.0311092	17.1	2.1	65.7	29.5	LOC_Os04g15840.1	4e-163	expansin precursor, putative, expressed	AT1G20190.1	3e-130	expansin 11
GRMZM2G078723	1.90173	2.87452e-05	189.8	33.8	707.6	86.3	LOC_Os05g11250.1	8e-53	lachrymatory factor synthase, putative, expressed	AT4G32870.1	7e-28	Polyketide cyclase/dehydrase and lipid transport superfamily protein
GRMZM2G139878	1.90313	5.47518e-06	176.3	26.3	645.1	29.8				AT5G20635.1	9e-07	GO:0004872
GRMZM2G169782	1.90743	0.00472358	17.6	6.3	66.6	6.6				AT5G03250.1	0	Phototropic-responsive NPH3 family protein
GRMZM2G059102	1.91072	0.00160537	21.4	4.8	80.5	6.4	LOC_Os03g08754.1	7e-133	OsMADS47 - MADS-box family gene with MIKCc type-box, expressed	AT2G22540.1	7e-76	K-box region and MADS-box transcription factor family protein
GRMZM2G323679	1.91871	0.0106514	649.8	200.9	2541.3	1046.4	LOC_Os06g14620.1	0	ribonucleoside-diphosphate reductase small chain, putative, expressed	AT3G27060.1	0	Ferritin/ribonucleotide reductase-like family protein
GRMZM2G389379	1.93285	0.000396951	31.1	2.4	119.1	14.2	LOC_Os09g29130.1	2e-106	ZF-HD protein dimerisation region containing protein, expressed	AT4G24660.1	5e-61	homeobox protein 22
GRMZM2G168984	1.93951	0.00115221	77.8	11.9	301.3	88.9	LOC_Os02g06960.1	1e-100	expressed protein	AT1G56020.1	1e-37	GO:0004990,GO:0007186,GO:0016021
GRMZM2G037482	1.95102	0.0166483	19	6.8	73.9	21.1	LOC_Os01g54630.1	0	leucine rich repeat family protein, putative, expressed	AT4G18760.1	4e-97	receptor like protein 51
AC203900.3_FG006	1.95102	0.0166483	19	6.8	73.9	21.1				AT4G18760.1	5e-97	receptor like protein 51
GRMZM2G347717	1.97088	0.0170054	12.2	3.5	47.4	8.7	LOC_Os03g17230.1	0	NAD dependent epimerase/dehydratase family domain containing protein, expressed	AT3G53520.4	0	UDP-glucuronic acid decarboxylase 1
GRMZM5G811847	1.98112	0.000603552	43.2	14.3	166.2	4.1
GRMZM2G143494	1.98232	0.0088677	16.1	5.6	63.9	13.3	LOC_Os09g20684.1	2e-169	SMP-30/Gluconolaconase/LRE-like region containing protein, expressed	AT3G57030.1	5e-83	Calcium-dependent phosphotriesterase superfamily protein
GRMZM2G300786	1.99262	0.0194044	9.2	5.6	37.5	2.5	LOC_Os12g42830.1	5e-99	expressed protein	AT5G51330.1	2e-34	SWITCH1
GRMZM5G884379	1.99504	0.0169702	10.6	3.8	41.7	2.5
GRMZM2G043565	1.99593	0.000327974	68.4	8.9	276.4	65.9
GRMZM2G042865	2.00361	0.0169702	16	4.8	66.2	24.9	LOC_Os05g42020.1	0	UDP-glucoronosyl and UDP-glucosyl transferase domain containing protein, expressed	AT2G36800.1	2e-76	don-glucosyltransferase 1
GRMZM2G370777	2.00449	0.00268326	17	3.2	67.3	6.8	LOC_Os02g52340.1	3e-139	OsMADS22 - MADS-box family gene with MIKCc type-box, expressed	AT2G22540.1	6e-77	K-box region and MADS-box transcription factor family protein
GRMZM2G072671	2.02105	0.00114043	54.1	15.5	224.5	58.8	LOC_Os03g59550.1	1e-81	RNA recognition motif containing protein, putative, expressed	AT1G51510.1	3e-41	RNA-binding (RRM/RBD/RNP motifs) family protein
GRMZM2G410916	2.02314	0.00104837	22.7	5.9	90.7	8.1				AT3G18170.1	1e-90	Glycosyltransferase family 61 protein
GRMZM2G088783	2.03428	0.0198289	27.9	16.4	114.6	39.9				AT3G13890.1	3e-72	myb domain protein 26
GRMZM2G085381	2.03556	0.000877975	46.9	14	195.8	47.9	LOC_Os03g58300.1	3e-139	indole-3-glycerol phosphate lyase, chloroplast precursor, putative, expressed	AT4G02610.1	1e-113	Aldolase-type TIM barrel family protein
GRMZM2G167812	2.05576	1.22699e-05	67.4	10.8	272.6	30.6	LOC_Os11g37190.1	5e-33	allergen-related, putative, expressed	AT4G14723.1	1e-23
GRMZM2G154987	2.06259	0.0346025	9.4	3.6	41	15.5	LOC_Os02g13330.1	7e-102	bet v I allergen family protein, putative, expressed	AT2G26040.1	5e-77	PYR1-like 2
GRMZM2G395121	2.0638	2.00113e-06	84.4	12.1	347.8	39.7	LOC_Os03g11490.1	2e-70	expressed protein	AT1G43770.2	1e-12	RING/FYVE/PHD zinc finger superfamily protein
GRMZM2G067743	2.07213	0.000583187	58.6	5.9	250.7	80.4	LOC_Os06g10310.1	8e-88	growth regulating factor protein, putative, expressed	AT3G13960.1	3e-40	growth-regulating factor 5
GRMZM2G106276	2.07283	0.0401745	7.5	4.8	32.1	1.1	LOC_Os06g04850.1	2e-66	homeobox associated leucine zipper, putative, expressed	AT5G06710.1	7e-59	homeobox from Arabidopsis thaliana
GRMZM2G331566	2.0729	2.61759e-06	144.9	7.9	612	95.4	LOC_Os01g21070.1	0	endoglucanase, putative, expressed	AT4G02290.1	0	glycosyl hydrolase 9B13
GRMZM2G158520	2.08374	2.38382e-06	94.7	12.9	397	31.4	LOC_Os02g06960.1	9e-114	expressed protein	AT1G56020.1	6e-32
GRMZM2G081816	2.08968	0.0144897	10.7	5.2	44.8	7.8				AT3G21330.1	1e-40	basic helix-loop-helix (bHLH) DNA-binding superfamily protein
GRMZM2G112210	2.09569	9.81941e-05	44.4	4.3	190.4	35.2	LOC_Os01g24960.1	1e-27	dirigent, putative
GRMZM2G136697	2.09634	0.0201964	9.4	2.4	39.8	9.4
GRMZM2G141386	2.10606	0.000263958	23.8	3.2	100.2	9.6	LOC_Os03g17760.1	2e-144	RNA recognition motif containing protein, putative, expressed	AT3G54770.1	8e-52	RNA-binding (RRM/RBD/RNP motifs) family protein
GRMZM2G095798	2.11313	2.00113e-06	74.4	5.4	321.5	32.8	LOC_Os03g52940.1	7e-54	expressed protein	AT5G66580.1	2e-18	GO:0042309,GO:0050825,GO:0050826
GRMZM2G076613	2.11937	7.70415e-05	30.4	5.8	129.3	8.7	LOC_Os01g59500.1	2e-15	U3 small nucleolar RNA-associated protein 11, putative, expressed	AT3G60360.1	6e-10	embryo sac development arrest 14
GRMZM2G027052	2.12932	0.0488212	9.4	5.6	40.8	16.2	LOC_Os02g44040.1	5e-178	expressed protein	AT4G17350.1	7e-78	Plant protein of unknown function (DUF828) with plant pleckstrin homology-like region
GRMZM2G178533	2.13847	0.0101846	14.5	6.2	60.8	18.9				AT2G37790.1	2e-98	NAD(P)-linked oxidoreductase superfamily protein
GRMZM2G160279	2.15169	5.21841e-05	83.6	25.6	371.3	51	LOC_Os12g30520.1	0	pumilio-family RNA binding repeat containing protein, expressed	AT5G56510.1	3e-115	pumilio 12
GRMZM2G112247	2.1569	1.26574e-06	110.3	19.3	491.1	59.7	LOC_Os02g44820.3	8e-110	rho-GTPase-activating protein-related, putative, expressed	AT4G35750.1	6e-68	SEC14 cytosolic factor family protein / phosphoglyceride transfer family protein
GRMZM2G051753	2.1731	0.000109839	25.5	3.2	112.7	15.5				AT1G15460.1	0	HCO3- transporter family
GRMZM2G032655	2.18687	0.000119591	45	12	197.3	40.7	LOC_Os04g38740.1	1e-159	MYB family transcription factor, putative, expressed	AT5G15310.1	6e-112	myb domain protein 16
GRMZM2G445613	2.19101	0.000122888	22.7	3.3	103.1	4.6	LOC_Os03g26590.1	3e-13	expressed protein
GRMZM2G095725	2.1954	0.0441804	5.7	1.6	26.3	0.8	LOC_Os04g33740.1	0	glycosyl hydrolases, putative, expressed	AT3G52600.1	0	cell wall invertase 2
GRMZM2G368411	2.19795	0.000613471	21.5	3.6	101.2	26.2				AT4G25420.1	4e-136	2-oxoglutarate (2OG) and Fe(II)-dependent oxygenase superfamily protein
GRMZM2G161097	2.21509	0.00389962	25.2	11.4	115.4	29.3	LOC_Os05g19670.1	6e-116	Cupin domain containing protein, expressed	AT3G62020.1	1e-91	germin-like protein 10
GRMZM2G061758	2.21645	0.03179	6.4	4	32.1	10.5				AT5G37930.1	2e-25	Protein with RING/U-box and TRAF-like domains
GRMZM2G038243	2.21839	0.0047066	11.4	3	51.9	11.4	LOC_Os02g43670.1	7e-116	transferase family protein, putative, expressed	AT5G02890.1	2e-29	HXXXD-type acyl-transferase family protein
GRMZM2G305124	2.21839	0.0304257	11.3	1.6	54.6	23.6	LOC_Os02g03030.1	0	ATXR, putative, expressed	AT5G24330.1	2e-146	ARABIDOPSIS TRITHORAX-RELATED PROTEIN 6
GRMZM2G049675	2.22396	0.0346803	9.4	5.6	45.4	17.6	LOC_Os02g35940.1	7e-151	gibberellin receptor GID1L2, putative, expressed	AT1G47480.1	4e-82	alpha/beta-Hydrolases superfamily protein
GRMZM2G044882	2.23631	0.0179117	13.3	2.8	60.1	23.8	LOC_Os02g40440.1	0	GDSL-like lipase/acylhydrolase, putative, expressed	AT3G04290.1	0	Li-tolerant lipase 1
GRMZM2G318662	2.24441	0.010764	8.4	2.7	40.9	10.7
GRMZM2G439195	2.24692	3.69188e-05	23.3	5.2	110.8	7.2	LOC_Os07g48980.1	2e-167	nicotianamine synthase, putative, expressed	AT1G09240.1	2e-94	nicotianamine synthase 3
GRMZM2G077316	2.24727	1.7453e-05	112.6	11.5	543.5	147.4	LOC_Os03g32314.1	9e-135	allene oxide cyclase 4, chloroplast precursor, putative, expressed	AT3G25780.1	4e-86	allene oxide cyclase 3
GRMZM2G088112	2.25044	2.41426e-06	70.3	8.6	326.6	65.1	LOC_Os01g03840.1	3e-70	ZOS1-02 - C2H2 zinc finger protein, expressed	AT1G68480.1	7e-26	C2H2 and C2HC zinc fingers superfamily protein
GRMZM2G001602	2.25064	5.09806e-05	24.8	5.5	115.4	6.5
GRMZM2G152774	2.25704	4.01178e-05	39.2	13.4	188.5	25.8				AT4G13870.2	2e-24	Werner syndrome-like exonuclease
GRMZM2G001875	2.27739	0.0117904	8.5	4.8	41.5	8.5				AT2G36890.1	1e-65	Duplicated homeodomain-like superfamily protein
GRMZM2G028159	2.28541	3.07415e-07	64	8.1	310.3	29.7
GRMZM2G124026	2.28899	0.025454	10.3	1.8	50.5	27.3	LOC_Os02g30470.1	6e-40	expressed protein	AT5G63500.1	3e-30	Protein of unknown function (DUF 3339)
GRMZM2G118250	2.29894	7.98871e-07	45.6	6.1	220.1	11.6				AT1G65620.1	1e-57	Lateral organ boundaries (LOB) domain family protein
GRMZM2G474088	2.30072	0.0156288	6.4	3.3	32.9	1				AT1G60010.1	4e-32
GRMZM2G103342	2.30072	0.0225147	6.6	0.9	33	10				AT1G71695.1	7e-122	Peroxidase superfamily protein
GRMZM2G333980	2.31565	0.0135893	357.7	165.5	1870	1045.2	LOC_Os07g38130.1	7e-180	polygalacturonase inhibitor 1 precursor, putative, expressed	AT5G06860.1	5e-71	polygalacturonase inhibiting protein 1
GRMZM2G159500	2.31932	0.00153322	12.3	2.1	60.4	13.6	LOC_Os03g21030.1	2e-152	no apical meristem protein, putative, expressed	AT5G18270.1	4e-94	Arabidopsis NAC domain containing protein 87
GRMZM2G091228	2.34093	0.0413759	4.6	2.4	24.8	7.5	LOC_Os06g01260.1	0	glutathione gamma-glutamylcysteinyltransferase 1, putative, expressed	AT5G44070.1	0	phytochelatin synthase 1 (PCS1)
GRMZM2G054795	2.34117	0.0229194	8.4	1.4	45.1	20.3	LOC_Os04g45330.1	2e-108	YABBY domain containing protein, putative, expressed	AT2G45190.1	1e-60	Plant-specific transcription factor YABBY family protein
GRMZM2G003514	2.34745	7.63389e-08	270.5	61.2	1351	191.2	LOC_Os02g45770.1	3e-143	OsMADS6 - MADS-box family gene with MIKCc type-box, expressed	AT2G45650.1	3e-97	AGAMOUS-like 6
GRMZM2G152555	2.36139	0.00104141	13.3	2.3	66.7	15.7	LOC_Os08g38400.1	0	oligopeptide transporter, putative, expressed	AT4G26590.1	0	oligopeptide transporter 5
GRMZM2G117392	2.36461	0.00555123	11.2	7.2	59.9	16.2
GRMZM2G315767	2.36943	3.99777e-07	57	11.2	296.8	29.2	LOC_Os04g52164.1	6e-135	transferase family protein, putative, expressed	AT4G24510.1	2e-68	HXXXD-type acyl-transferase family protein
GRMZM2G377694	2.37439	0.000912576	15.9	2.1	83.9	24.8	LOC_Os04g58790.1	1e-28	expressed protein	AT3G11600.1	2e-15
GRMZM2G141320	2.37569	0.0318807	7.6	4.1	38.2	18.2	LOC_Os08g20420.1	0	MGD2, putative, expressed	AT2G11810.1	0	monogalactosyldiacylglycerol synthase type C
GRMZM2G090733	2.40944	0.00432286	7.4	4	40.8	3.1	LOC_Os11g24484.1	1e-173	estradiol 17-beta-dehydrogenase 12, putative, expressed	AT1G67730.1	3e-101	beta-ketoacyl reductase 1
GRMZM5G836174	2.41023	0.000989605	11.4	2	61.4	13.5	LOC_Os01g52230.1	1e-133	phosphoethanolamine/phosphocholine phosphatase, putative, expressed	AT1G73010.1	5e-104	phosphate starvation-induced gene 2
GRMZM2G035805	2.41343	3.39535e-06	29.1	2.7	155.6	20.9	LOC_Os01g62605.1	5e-24	expressed protein	AT3G55515.1	1e-12	ROTUNDIFOLIA like 7
GRMZM2G032070	2.44173	9.05369e-09	91.6	11.9	491.1	42.8				AT3G02310.1	4e-14	K-box region and MADS-box transcription factor family protein
GRMZM2G026930	2.44409	0.000126245	14.9	6.3	80.9	12.8				AT5G42800.1	6e-162	dihydroflavonol 4-reductase
GRMZM2G049623	2.44962	0.0028592	9.4	2.4	50.7	15.9	LOC_Os11g37090.1	0	pumilio-family RNA binding repeat domain containing protein, expressed	AT5G56510.1	3e-104	pumilio 12
GRMZM2G390374	2.45669	1.16017e-06	29.1	3.5	159.3	20.5				AT5G45160.1	0	Root hair defective 3 GTP-binding protein (RHD3)
GRMZM2G115516	2.45793	0.000211375	13	3.5	71.9	10.5	LOC_Os03g57190.1	1e-94	TCP family transcription factor, putative, expressed	AT4G18390.1	2e-39	TEOSINTE BRANCHED 1, cycloidea and PCF transcription factor 2
GRMZM2G031001	2.46257	0.000396951	17	3.3	91.8	28.8	LOC_Os03g21030.1	6e-145	no apical meristem protein, putative, expressed	AT5G18270.1	6e-91	Arabidopsis NAC domain containing protein 87
GRMZM2G359924	2.46345	0.000149581	33.9	10.3	184.9	62.6	LOC_Os05g09480.1	8e-76	OsIAA16 - Auxin-responsive Aux/IAA gene family member, expressed	AT3G16500.1	5e-52	phytochrome-associated protein 1
GRMZM2G099522	2.48803	4.56202e-09	91.6	11.9	507.3	44.9	LOC_Os03g11614.1	1e-121	OsMADS1 - MADS-box family gene with MIKCc type-box, expressed	AT3G02310.1	3e-72	K-box region and MADS-box transcription factor family protein
GRMZM2G113241	2.4914	9.64512e-09	56.2	7.8	313	25.4	LOC_Os11g14070.1	1e-42	expressed protein	AT5G49800.1	3e-33	Polyketide cyclase/dehydrase and lipid transport superfamily protein
GRMZM2G082343	2.50574	0.000218942	12.1	5	69.7	5.2	LOC_Os03g51580.1	2e-155	helix-loop-helix DNA-binding domain containing protein, expressed	AT4G37850.1	3e-55	basic helix-loop-helix (bHLH) DNA-binding superfamily protein
GRMZM2G042733	2.5062	0.00563791	7.6	4	42.3	11.8	LOC_Os07g11020.1	1e-100	rc - bHLH transcription factor regulating proanthocyanidin production in seeds, expressed	AT4G09820.1	2e-66	basic helix-loop-helix (bHLH) DNA-binding superfamily protein
GRMZM5G895278	2.51479	0.0134954	5.5	2.8	32.2	9.5
GRMZM2G123815	2.52346	1.16017e-06	26.2	4.1	152.3	16.9				AT3G17180.1	0	serine carboxypeptidase-like 33
GRMZM2G102059	2.52591	0.000443971	9.5	2	54.8	3.8	LOC_Os02g45850.1	1e-129	B3 DNA binding domain containing protein, expressed	AT2G46870.1	3e-63	AP2/B3-like transcriptional factor family protein
GRMZM2G589662	2.52591	0.000443971	9.5	2	54.8	3.8
GRMZM2G054805	2.52591	0.00244406	9.4	0.8	53	18.2	LOC_Os01g68104.1	4e-07	ZOS1-21 - C2H2 zinc finger protein, expressed
GRMZM2G139300	2.62587	0.000838266	7.7	2.7	46.7	4.8	LOC_Os04g33740.1	0	glycosyl hydrolases, putative, expressed	AT3G52600.1	0	cell wall invertase 2
GRMZM2G461231	2.63142	5.06822e-05	22.7	3.2	135.6	43.3	LOC_Os09g29470.3	2e-48	AGAP005770-PA, putative, expressed	AT4G39090.1	1e-39	Papain family cysteine protease
GRMZM2G110153	2.65442	2.74904e-12	159	13.9	993.4	62.9				AT5G20240.1	6e-72	K-box region and MADS-box transcription factor family protein
GRMZM2G401339	2.65809	0.0444414	2.7	2.7	19.2	4.9	LOC_Os04g51680.1	7e-34	expressed protein	AT4G29905.1	2e-15
GRMZM2G105419	2.66103	0.00165357	6.4	4	42	5.7	LOC_Os09g37500.1	5e-58	OsSAUR55 - Auxin-responsive SAUR gene family member, expressed	AT1G29450.1	1e-22	SAUR-like auxin-responsive protein family
GRMZM5G812538	2.66987	0.00238842	5.5	2.8	37	3.9	LOC_Os04g44330.1	4e-106	transposon protein, putative, unclassified, expressed	AT1G65730.1	1e-76	YELLOW STRIPE like 7
GRMZM2G112377	2.69961	0.0157589	3.8	1.9	26.2	7.9	LOC_Os08g45000.1	0	inorganic phosphate transporter, putative, expressed	AT2G38940.1	0	phosphate transporter 1;4
GRMZM2G082586	2.70471	3.44636e-06	18.7	8.9	121.9	10.2	LOC_Os09g29360.1	6e-96	helix-loop-helix DNA-binding protein, putative, expressed	AT1G72210.1	1e-74	basic helix-loop-helix (bHLH) DNA-binding superfamily protein
GRMZM2G020066	2.72473	0.00688001	4.8	2.6	32.9	10
GRMZM2G123776	2.72764	0.0409505	2.7	2.7	19.5	4.4	LOC_Os03g29190.2	0	PDI, putative, expressed	AT1G60420.1	0	DC1 domain-containing protein
GRMZM2G077989	2.73105	0.00010862	11.4	3	76	17.4	LOC_Os02g27810.1	1e-77	MazG nucleotide pyrophosphohydrolase domain containing protein, expressed	AT3G25400.1	2e-54
GRMZM2G455075	2.74157	0.00279664	5.7	3.2	37.9	8.2	LOC_Os07g32010.1	0	UDP-glucoronosyl and UDP-glucosyl transferase domain containing protein, expressed	AT3G21800.1	1e-98	UDP-glucosyl transferase 71B8
GRMZM2G100911	2.74554	5.77741e-11	57.3	5.3	382.5	9.9				AT5G51560.1	0	Leucine-rich repeat protein kinase family protein
GRMZM2G120938	2.75161	0.0137786	3.7	1.8	25.9	8.3	LOC_Os08g20200.1	0	male sterility protein, putative, expressed	AT5G22500.1	7e-162	fatty acid reductase 1
GRMZM2G340224	2.83162	4.12953e-07	19.8	1.2	138.9	27.5	LOC_Os01g59360.1	0	CAMK_CAMK_like.10 - CAMK includes calcium/calmodulin depedent protein kinases, expressed	AT5G12180.1	0	calcium-dependent protein kinase 17
GRMZM5G871592	2.83666	0.00111157	9.2	4.9	70.8	31				AT5G59790.1	1e-73	Domain of unknown function (DUF966)
GRMZM2G058227	2.85742	0.0225712	3	3	21.9	3.3	LOC_Os03g40670.1	0	glycerophosphoryl diester phosphodiesterase family protein, putative, expressed	AT5G08030.1	0	PLC-like phosphodiesterases superfamily protein
GRMZM5G898684	2.8699	1.12647e-05	50.7	5.5	358.5	131.3	LOC_Os07g41080.1	2e-147	hydrolase, alpha/beta fold family domain containing protein, expressed	AT1G13820.1	2e-139	alpha/beta-Hydrolases superfamily protein
GRMZM2G326707	2.89535	3.27219e-05	9.5	2	70	14.5	LOC_Os10g30790.1	0	inorganic phosphate transporter, putative, expressed	AT2G38940.1	0	phosphate transporter 1;4
GRMZM2G135877	2.91818	0.0129588	2.7	2.7	23	4.4	LOC_Os03g12790.1	0	MATE efflux family protein, putative, expressed	AT1G58340.1	1e-180	MATE efflux family protein
GRMZM2G491692	2.94267	0.00409947	4	4	29.9	3.7
GRMZM2G319947	2.9491	0.000303319	6.4	3.3	52.7	12.8	LOC_Os11g31590.1	1e-99	armadillo, putative, expressed	AT5G50900.1	5e-43	ARM repeat superfamily protein
GRMZM2G040673	2.97454	2.21315e-05	10.2	7.4	81.2	9.5	LOC_Os04g48830.1	4e-72	DUF623 domain containing protein, expressed	AT3G52525.1	7e-19	ovate family protein 6
GRMZM2G161905	2.97648	0.0111988	2.8	2.8	23.5	0.9	LOC_Os10g38740.1	2e-95	glutathione S-transferase, putative, expressed	AT1G10370.1	4e-54	Glutathione S-transferase family protein
GRMZM2G052034	2.97648	0.0130678	2.7	2.7	23.3	6.3	LOC_Os03g22680.1	7e-164	RING finger and CHY zinc finger domain-containing protein 1, putative, expressed	AT5G18650.1	2e-119	CHY-type/CTCHY-type/RING-type Zinc finger protein
GRMZM2G116632	2.97854	1.479e-08	19.7	6.7	154.9	7.9				AT2G32300.1	2e-28	uclacyanin 1
GRMZM2G163975	2.98045	0.000139469	7.5	1.7	60	16.5				AT1G27660.1	3e-43	basic helix-loop-helix (bHLH) DNA-binding superfamily protein
GRMZM2G002119	3.02631	0.000815148	5.5	5.5	48.3	13.1				AT1G28360.1	1e-31	ERF domain protein 12
GRMZM2G097059	3.03484	1.23867e-09	282.6	67.2	2228.1	464.9	LOC_Os09g32948.1	4e-151	OsMADS8 - MADS-box family gene with MIKCc type-box, expressed	AT1G24260.2	7e-87	K-box region and MADS-box transcription factor family protein
GRMZM2G113800	3.03824	0.0390803	1.8	1.8	17.5	7.4	LOC_Os04g49748.1	0	purine permease, putative, expressed	AT1G44750.1	2e-107	purine permease 11
GRMZM2G455068	3.03824	0.0469105	2	2	17.1	5.8
GRMZM2G129034	3.04776	1.6708e-14	590.1	48	4753.7	931	LOC_Os09g32948.1	1e-157	OsMADS8 - MADS-box family gene with MIKCc type-box, expressed	AT1G24260.2	2e-89	K-box region and MADS-box transcription factor family protein
GRMZM5G842695	3.054	8.34469e-09	30.3	7.3	251.6	37	LOC_Os03g37490.1	0	MATE efflux family protein, putative, expressed	AT3G21690.1	0	MATE efflux family protein
GRMZM2G063909	3.07189	6.49606e-06	29.7	9.1	246.2	83.2	LOC_Os11g33240.3	0	citrate synthase, putative, expressed	AT2G44350.2	9e-166	Citrate synthase family protein
GRMZM2G043575	3.08646	0.0153494	2.7	2.7	24.8	11	LOC_Os02g32060.3	3e-97	hydrolase, NUDIX family, domain containing protein, expressed	AT1G12880.1	1e-61	nudix hydrolase homolog 12
GRMZM2G051942	3.10111	2.17511e-05	10.3	1.7	87	28.3
GRMZM2G303775	3.11521	0.0265247	1.8	1.8	18.3	6.5	LOC_Os06g02530.1	4e-44	expressed protein	AT4G28310.1	1e-34
GRMZM2G416964	3.11521	0.0285923	1.8	1.8	18.4	7.4	LOC_Os06g02360.1	6e-31	Skp1 family, dimerisation domain containing protein, expressed	AT2G25700.1	6e-30	SKP1-like 3
GRMZM5G800409	3.11521	0.0286118	1.8	1.8	17.9	0.7
GRMZM2G105250	3.14419	2.07503e-05	6.7	2	59.1	8	LOC_Os07g28850.1	0	retrotransposon protein, putative, unclassified, expressed	AT1G48410.2	0	Stabilizer of iron transporter SufD / Polynucleotidyl transferase
GRMZM2G082538	3.18828	0.0210364	1.8	1.8	18.5	4.2	LOC_Os01g68104.1	5e-28	ZOS1-21 - C2H2 zinc finger protein, expressed	AT5G03740.1	2e-11	histone deacetylase 2C
GRMZM2G076987	3.18865	0.00356432	3	3	27.4	3.4	LOC_Os07g35290.1	0	TKL_IRAK_DUF26-lc.10 - DUF26 kinases have homology to DUF26 containing loci, expressed	AT4G23180.1	0	cysteine-rich RLK (RECEPTOR-like protein kinase) 10
GRMZM2G018485	3.18884	0.00154946	3.7	3.7	37	12.7	LOC_Os02g45850.1	3e-118	B3 DNA binding domain containing protein, expressed	AT2G46870.1	6e-64	AP2/B3-like transcriptional factor family protein
GRMZM2G033985	3.22608	0.00126946	3.7	1.8	38.1	14.5	LOC_Os08g20730.1	2e-179	peroxidase precursor, putative, expressed	AT4G16270.1	9e-132	Peroxidase superfamily protein
GRMZM2G100133	3.23715	0.00213719	3	3	28.6	4.5				AT2G18500.1	4e-18	ovate family protein 7
GRMZM2G008792	3.24878	0.000282862	4.6	2.4	46.5	14.6	LOC_Os04g44230.1	0	cytokinin dehydrogenase precursor, putative, expressed	AT2G41510.1	4e-133	cytokinin oxidase/dehydrogenase 1
GRMZM2G139372	3.25782	0.0147101	1.8	1.8	19.8	2.6	LOC_Os02g02820.1	3e-163	helix-loop-helix DNA-binding domain containing protein, expressed	AT2G16910.1	2e-49	basic helix-loop-helix (bHLH) DNA-binding superfamily protein
GRMZM2G312091	3.25782	0.0150746	1.8	1.8	19.4	4.1	LOC_Os07g09000.1	0	WD domain, G-beta repeat domain containing protein, expressed	AT3G52190.1	6e-128	phosphate transporter traffic facilitator1
GRMZM2G080731	3.26717	5.07401e-10	63.6	14.5	597	162.3	LOC_Os01g59350.1	2e-141	transcription factor, putative, expressed	AT5G06950.1	1e-130	bZIP transcription factor family protein
GRMZM2G453565	3.27778	0.00143729	4.6	2.4	49.3	25.5	LOC_Os01g12070.1	0	endoglucanase precursor, putative, expressed	AT4G11050.1	0	glycosyl hydrolase 9C3
GRMZM2G072292	3.28317	4.94044e-05	7.8	5.3	72.5	20.9	LOC_Os03g12570.1	0	expressed protein	AT4G34440.1	0	Protein kinase superfamily protein
GRMZM2G121309	3.36887	5.88164e-05	13.1	3.1	141.7	58.8	LOC_Os02g13520.1	1e-103	OsIAA7 - Auxin-responsive Aux/IAA gene family member, expressed	AT3G16500.1	2e-62	phytochrome-associated protein 1
GRMZM2G083411	3.37236	3.82854e-09	16.4	6.8	165.3	22.2	LOC_Os08g39250.1	0	EDM2, putative, expressed	AT5G55390.1	3e-113	ENHANCED DOWNY MILDEW 2
GRMZM2G031925	3.43354	9.7926e-08	12.2	7.1	133.3	21.1	LOC_Os12g06290.1	2e-20	expressed protein
GRMZM2G098918	3.44051	2.23868e-05	4.6	2.4	53.6	9.1
AC214648.3_FG001	3.44836	0.0084374	1.8	1.8	23.6	10.5	LOC_Os05g03110.1	7e-109	PWWP domain containing protein, expressed	AT3G09670.1	6e-32	Tudor/PWWP/MBT superfamily protein
GRMZM2G160687	3.45278	5.72145e-22	159.5	1.2	1719.6	46.8				AT2G42830.2	9e-82	K-box region and MADS-box transcription factor family protein
GRMZM2G142751	3.49371	3.72017e-05	3.8	1.9	44.5	2.6				AT3G47620.1	5e-54	TEOSINTE BRANCHED, cycloidea and PCF (TCP) 14
GRMZM2G071573	3.50666	0.00676677	1.8	1.8	23	7.7	LOC_Os02g09740.1	0	STRUBBELIG-RECEPTOR FAMILY 7 precursor, putative, expressed	AT4G22130.1	0	STRUBBELIG-receptor family 8
GRMZM2G054564	3.54173	2.93361e-09	12.1	5	145.4	23.8	LOC_Os12g35070.1	4e-28	expressed protein
GRMZM2G030877	3.61664	0.00223182	2	2	25.7	5.1	LOC_Os11g05480.1	0	transcription factor, putative, expressed	AT1G08320.1	4e-154	bZIP transcription factor family protein
GRMZM2G034724	3.63606	5.06316e-12	25.3	6.7	319.5	51.7				AT1G07750.1	9e-178	RmlC-like cupins superfamily protein
GRMZM2G160565	3.64769	1.43336e-15	353.7	92.8	4441.1	483.9	LOC_Os02g45770.1	4e-146	OsMADS6 - MADS-box family gene with MIKCc type-box, expressed	AT2G45650.1	2e-96	AGAMOUS-like 6
GRMZM2G397927	3.6653	2.77762e-07	5.7	3.2	73.6	6.6	LOC_Os06g44980.1	9e-35	expressed protein	AT5G57123.1	2e-20
GRMZM2G099642	3.66864	0.00182139	1.8	1.8	26.4	7.7	LOC_Os06g40070.1	0	NADP-dependent oxidoreductase, putative, expressed	AT5G17000.1	4e-112	Zinc-binding dehydrogenase family protein
GRMZM2G057262	3.71883	0.000964969	1.8	1.8	27.3	1.3	LOC_Os02g46220.1	4e-146	expressed protein	AT1G32740.1	5e-49	SBP (S-ribonuclease binding protein) family protein
GRMZM2G387360	3.71963	5.64002e-07	6.6	4	87.2	24.2	LOC_Os10g36170.1	2e-31	LTPL160 - Protease inhibitor/seed storage/LTP family protein precursor, expressed	AT5G38170.1	1e-23	Bifunctional inhibitor/lipid-transfer protein/seed storage 2S albumin superfamily protein
GRMZM2G052890	3.72543	2.37996e-20	134.5	16.4	1759.2	111.7				AT4G18960.1	1e-90	K-box region and MADS-box transcription factor family protein
GRMZM2G042933	3.72665	3.62794e-06	15.2	3.5	194.7	98.1	LOC_Os04g56470.1	0	amino acid transporter, putative, expressed	AT5G09220.1	1e-171	amino acid permease 2
GRMZM5G805387	3.75212	9.27585e-20	142.8	24.8	1868.6	164	LOC_Os05g34940.2	1e-125	OsMADS4 - MADS-box family gene with MIKCc type-box, expressed	AT5G20240.1	5e-69	K-box region and MADS-box transcription factor family protein
GRMZM2G032912	3.8597	0.000587234	1.8	1.8	30.9	9.8	LOC_Os03g21450.1	8e-100	bromodomain domain containing protein, expressed	AT1G20670.1	1e-17	DNA-binding bromodomain-containing protein
GRMZM2G000566	3.86353	1.12092e-11	46.2	12.2	652.8	200.3	LOC_Os06g41030.1	0	DUF1680 domain containing protein, putative, expressed	AT5G12950.1	0	Putative glycosyl hydrolase of unknown function (DUF1680)
GRMZM2G428555	3.86617	3.06569e-14	52.3	12	776.5	151.2	LOC_Os08g33800.1	6e-101	MYB family transcription factor, putative, expressed	AT1G69560.1	2e-71	myb domain protein 105
GRMZM2G061704	3.89253	4.7039e-08	6.6	0.9	97.6	28.1	LOC_Os12g38460.1	0	RNA recognition motif family protein, expressed	AT3G28880.1	1e-23	Ankyrin repeat family protein
GRMZM2G132489	3.90375	0.000403335	1.8	1.8	30.6	6	LOC_Os07g25540.1	0	flavin monooxygenase, putative, expressed	AT1G04180.1	0	YUCCA 9
GRMZM2G159397	3.94669	1.02245e-26	646.1	27.3	9713.8	1418.7	LOC_Os08g41950.2	7e-143	OsMADS7 - MADS-box family gene with MIKCc type-box, expressed	AT1G24260.2	1e-86	K-box region and MADS-box transcription factor family protein
GRMZM2G120964	3.95317	3.41579e-08	4.6	2.4	75.2	1.9	LOC_Os02g57360.1	5e-85	heavy metal-associated domain containing protein, expressed	AT5G24580.1	1e-12	Heavy metal transport/detoxification superfamily protein
GRMZM2G131609	3.98803	0.000145422	1.8	1.8	33.1	3.5				AT5G56040.2	0	Leucine-rich receptor-like protein kinase family protein
GRMZM2G171942	3.99999	7.42891e-10	7.5	1.7	122.7	21.7	LOC_Os01g07930.1	4e-22	zinc finger C-x8-C-x5-C-x3-H type family protein, expressed	AT2G35430.1	2e-10	Zinc finger C-x8-C-x5-C-x3-H type family protein
GRMZM2G056629	4.06591	1.71276e-07	3.7	3.7	65.9	3.2	LOC_Os02g36600.1	0	aldose 1-epimerase, putative, expressed	AT5G15140.1	1e-126	Galactose mutarotase-like superfamily protein
GRMZM2G079127	4.0863	7.83816e-08	3.7	2.4	67.1	2.3	LOC_Os11g03240.1	0	MATE efflux family protein, putative, expressed	AT1G33110.1	0	MATE efflux family protein
GRMZM2G129154	4.10587	0.000253245	1.8	1.8	37.2	15.2	LOC_Os01g71970.1	0	GRAS family transcription factor containing protein, expressed	AT1G50420.1	1e-165	scarecrow-like 3
GRMZM2G089448	4.14136	1.18365e-09	6.7	3.5	118.7	21.8	LOC_Os03g57240.1	1e-42	ZOS3-19 - C2H2 zinc finger protein, expressed	AT5G48890.1	2e-10	C2H2-like zinc finger protein
GRMZM2G048403	4.1431	0.00011757	1.8	0.9	35.8	12.9	LOC_Os01g09246.1	1e-70	glycine-rich protein, putative, expressed	AT4G04940.1	3e-48	transducin family protein / WD-40 repeat family protein
GRMZM2G080252	4.1431	0.00011757	1.8	0.9	35.8	12.9	LOC_Os01g06320.1	3e-40	MYB family transcription factor, putative, expressed	AT5G52660.2	1e-16	Homeodomain-like superfamily protein
GRMZM2G371870	4.1431	0.00011757	1.8	0.9	35.8	12.9	LOC_Os01g06320.1	1e-36	MYB family transcription factor, putative, expressed	AT5G52660.2	6e-11	Homeodomain-like superfamily protein
AC217264.3_FG005	4.1794	5.60679e-05	1.8	1.8	37.2	10.9	LOC_Os03g38210.1	3e-138	MYB family transcription factor, putative, expressed	AT2G32460.1	1e-64	myb domain protein 101
GRMZM2G013960	4.21481	2.3112e-05	1.8	1.8	38.3	6.1	LOC_Os12g42250.1	2e-23	ZOS12-10 - C2H2 zinc finger protein, expressed	AT5G48890.1	2e-11	C2H2-like zinc finger protein
GRMZM2G008925	4.29706	1.36342e-23	62.9	5.9	1236.2	127.6
GRMZM2G088309	4.30808	1.04455e-23	62.9	5.9	1245.5	127.3	LOC_Os03g11600.1	2e-111	YABBY domain containing protein, putative, expressed	AT1G69180.1	2e-50	Plant-specific transcription factor YABBY family protein
GRMZM2G146308	4.32849	1.20475e-21	30.3	1.6	602.6	64.7	LOC_Os06g21210.1	7e-08	glycine rich protein family protein, putative, expressed
GRMZM2G042666	4.33239	6.6671e-11	5.7	2.9	118.1	12.8	LOC_Os09g38340.1	3e-175	ZOS9-17 - C2H2 zinc finger protein, expressed	AT1G14580.1	2e-115	C2H2-like zinc finger protein
GRMZM2G141322	4.39481	1.17234e-13	7.7	2.2	161	14.8	LOC_Os07g43670.1	2e-105	ribonuclease T2 family domain containing protein, expressed	AT2G02990.1	1e-62	ribonuclease 1
GRMZM2G324390	4.40983	0.000684514	0.9	0.9	24.9	7.2	LOC_Os10g28610.1	0	KIP1, putative, expressed	AT1G03080.1	8e-65	kinase interacting (KIP1-like) family protein
GRMZM2G090043	4.40983	0.00071758	0.9	0.9	24.3	5.3	LOC_Os03g52370.2	5e-28	PIII4 - Proteinase inhibitor II family protein precursor, expressed
GRMZM2G029926	4.49955	2.41426e-06	1.8	1.8	46.3	9.2
GRMZM2G104260	4.51577	0.000377225	0.9	0.9	26.2	6	LOC_Os04g56150.1	2e-54	AP2 domain containing protein, expressed	AT5G25190.1	7e-43	Integrase-type DNA-binding superfamily protein
GRMZM2G123489	4.65189	1.3874e-09	5	5	122.8	27.2
GRMZM2G314769	4.68972	2.79261e-09	3.7	3.7	99.4	25.6	LOC_Os03g28160.1	1e-35	jacalin-like lectin domain containing protein, expressed	AT1G73040.1	3e-09	Mannose-binding lectin superfamily protein
GRMZM2G152862	4.70744	2.59637e-25	38.6	1.5	995.8	152.7	LOC_Os05g34940.2	2e-129	OsMADS4 - MADS-box family gene with MIKCc type-box, expressed	AT5G20240.1	2e-70	K-box region and MADS-box transcription factor family protein
GRMZM2G471089	4.72838	1.45326e-14	10.4	3.3	272.2	72.2				AT4G18960.1	7e-52	K-box region and MADS-box transcription factor family protein
AC155610.2_FG007	4.74879	7.42891e-10	2.8	2.8	80.4	8				AT5G41040.1	0	HXXXD-type acyl-transferase family protein
GRMZM2G158394	4.75555	1.78627e-14	6.4	3.3	183.5	18.3	LOC_Os09g36700.1	4e-90	ribonuclease T2 family domain containing protein, expressed	AT1G14220.1	5e-39	Ribonuclease T2 family protein
GRMZM2G327059	4.75584	2.29366e-13	9.6	5.2	259	55.4	LOC_Os03g03260.1	0	homeobox domain containing protein, expressed	AT5G41410.1	5e-94	POX (plant homeobox) family protein
GRMZM2G359952	4.83095	8.70433e-23	61.6	12.9	1771.6	282.7	LOC_Os01g10504.3	2e-141	OsMADS3 - MADS-box family gene with MIKCc type-box, expressed	AT4G18960.1	3e-99	K-box region and MADS-box transcription factor family protein
GRMZM2G067205	5.08213	7.45063e-08	1.8	1.8	70.9	23.9				AT1G68480.1	2e-07	C2H2 and C2HC zinc fingers superfamily protein
GRMZM2G050994	5.17494	2.79261e-09	1.8	1.8	74.2	17.7
GRMZM2G143328	5.19179	3.0777e-10	2.8	2.8	109.4	30.8				AT3G27810.1	3e-59	myb domain protein 21
GRMZM2G172204	5.27087	4.07484e-22	38.5	4.9	1512.8	373.3	LOC_Os12g09700.1	3e-112	Jacalin-like lectin domain containing protein, putative, expressed	AT1G19715.3	2e-11	Mannose-binding lectin superfamily protein
GRMZM2G010669	5.27527	1.14957e-37	108.1	8.9	4157.4	359.7	LOC_Os12g10540.3	5e-111	OsMADS13 - MADS-box family gene with MIKCc type-box, expressed	AT2G42830.2	6e-75	K-box region and MADS-box transcription factor family protein
GRMZM2G487225	5.50145	0.046635	0	0	10.3	1.5
GRMZM2G019619	5.50145	0.046635	0	0	10.3	1.5	LOC_Os01g64170.2	0	glycosyl hydrolases family 17, putative, expressed	AT2G27500.1	3e-149	Glycosyl hydrolase superfamily protein
GRMZM2G003551	5.50145	0.046635	0	0	10.3	1.5	LOC_Os06g06360.1	3e-86	WRKY113, expressed	AT4G23810.1	3e-38	WRKY family transcription factor
GRMZM2G380286	5.50145	0.0466561	0	0	10.4	1.2	LOC_Os10g33460.1	0	alcohol oxidase, putative, expressed	AT4G28570.1	0	Long-chain fatty alcohol dehydrogenase family protein
GRMZM5G870067	5.50145	0.0466561	0	0	10.4	1.2	LOC_Os04g37820.1	0	cytokinin-O-glucosyltransferase 2, putative, expressed	AT1G22360.1	4e-172	UDP-glucosyl transferase 85A2
GRMZM5G885709	5.50145	0.0467005	0	0	10.5	1.3
GRMZM2G141911	5.50145	0.0467546	0	0	10.2	2.2	LOC_Os02g03120.1	0	endoglucanase, putative, expressed	AT1G02800.1	0	cellulase 2
GRMZM2G013283	5.50145	0.0469105	0	0	10.1	3	LOC_Os04g35260.1	0	DEAD/DEAH box helicase domain containing protein, expressed	AT1G58060.1	0	RNA helicase family protein
GRMZM2G114850	5.50145	0.0469105	0	0	10.1	3				AT1G56010.2	8e-77	NAC domain containing protein 1
GRMZM5G858417	5.50145	0.047047	0	0	10.5	2.6	LOC_Os03g48810.1	0	nucleobase-ascorbate transporter, putative, expressed	AT1G60030.1	0	nucleobase-ascorbate transporter 7
GRMZM2G024948	5.50145	0.0472745	0	0	10.4	3.3	LOC_Os02g45850.1	1e-143	B3 DNA binding domain containing protein, expressed	AT2G46870.1	3e-59	AP2/B3-like transcriptional factor family protein
GRMZM2G032807	5.50145	0.0472745	0	0	10.6	2.9	LOC_Os09g09930.1	2e-33	heavy metal transport/detoxification protein, putative, expressed	AT5G48290.1	1e-12	Heavy metal transport/detoxification superfamily protein
AC233903.1_FG002	5.50145	0.0485264	0	0	10.7	4	LOC_Os04g41080.1	2e-13	zinc finger, C3HC4 type domain containing protein, expressed
GRMZM2G018589	5.58204	1.33039e-25	12.2	2.3	580.8	99.4				AT4G18960.1	4e-93	K-box region and MADS-box transcription factor family protein
GRMZM2G072240	5.62432	0.0300743	0	0	11.2	1.1	LOC_Os09g28840.1	0	OsSCP43 - Putative Serine Carboxypeptidase homologue, expressed	AT3G63470.1	2e-141	serine carboxypeptidase-like 40
GRMZM2G127714	5.62432	0.030531	0	0	11.5	2.1	LOC_Os07g33220.1	3e-171	BNR/Asp-box repeat family protein, putative, expressed	AT5G57700.3	2e-145	BNR/Asp-box repeat family protein
GRMZM2G111271	5.62432	0.0323779	0	0	11	5.1
AC204352.3_FG012	5.62432	0.032817	0	0	11.2	5.4
GRMZM2G340968	5.62432	0.0333466	0	0	12.2	9.6
GRMZM2G027130	5.62432	0.0349888	0	0	11.6	5.9	LOC_Os05g12180.1	3e-127	chalcone synthase, putative, expressed	AT5G13930.1	4e-100	Chalcone and stilbene synthase family protein
GRMZM2G173865	5.62432	0.0350859	0	0	11.5	5.8
GRMZM2G145670	5.68478	1.4559e-21	5.8	2.9	300.5	20.9				AT1G22360.1	0	UDP-glucosyl transferase 85A2
GRMZM2G118241	5.73755	0.0192497	0	0	12.2	0.6				AT4G12910.1	0	serine carboxypeptidase-like 20
GRMZM2G144166	5.73755	0.0196872	0	0	12	3.1	LOC_Os02g38680.1	0	EMB2423, putative, expressed	AT3G48470.1	0	embryo defective 2423
GRMZM5G877833	5.73755	0.0200871	0	0	12.5	3.1
GRMZM2G307397	5.73755	0.0201138	0	0	12.6	3.2	LOC_Os06g48290.1	1e-50	homeobox associated leucine zipper, putative, expressed	AT4G37790.1	4e-41	Homeobox-leucine zipper protein family
GRMZM5G803153	5.73755	0.0203838	0	0	12.4	4
GRMZM2G046306	5.73755	0.0205139	0	0	11.9	4.7	LOC_Os01g11700.1	1e-162	GDSL-like lipase/acylhydrolase, putative, expressed	AT1G28590.1	2e-93	GDSL-like Lipase/Acylhydrolase superfamily protein
GRMZM2G040020	5.73755	0.0209672	0	0	12.2	5.1
GRMZM2G101497	5.73755	0.0209672	0	0	12.2	5.1
GRMZM2G118191	5.73755	0.0209672	0	0	12.2	5.1
GRMZM2G362828	5.73755	0.0346991	0	0	11.7	6.2	LOC_Os08g04640.1	9e-17	expressed protein
GRMZM2G701063	5.84253	0.0129411	0	0	12.9	3.3				AT5G49330.1	3e-55	myb domain protein 111
GRMZM2G046252	5.84253	0.0129987	0	0	12.9	3.6	LOC_Os11g32070.1	8e-23	expressed protein	AT1G05835.1	9e-10	PHD finger protein
GRMZM2G002240	5.84253	0.0135893	0	0	13.6	4.2
GRMZM2G021051	5.84253	0.0249673	0	0	12.5	7.7	LOC_Os07g07420.1	0	gibberellin 20 oxidase 1-B, putative, expressed	AT5G51810.1	1e-137	gibberellin 20 oxidase 2
GRMZM2G178435	5.94039	0.00855798	0	0	13.8	3.9	LOC_Os02g43460.1	0	required to maintain repression 1, putative, expressed	AT3G24340.1	1e-152	chromatin remodeling 40
GRMZM2G162755	5.94039	0.00856731	0	0	14.3	3.3				AT2G18570.1	1e-51	UDP-Glycosyltransferase superfamily protein
GRMZM2G119168	5.94039	0.00865765	0	0	13.7	4.3	LOC_Os03g16350.1	5e-118	DNA binding protein, putative, expressed	AT4G14465.1	1e-64	AT-hook motif nuclear-localized protein 20
GRMZM2G093157	5.94039	0.0115975	0	0	14	7.7	LOC_Os03g12414.2	0	cyclin, putative, expressed	AT1G14750.1	4e-78	Cyclin family protein
GRMZM2G093346	5.94039	0.016026	0	0	13.5	7.1				AT1G07890.3	4e-80	ascorbate peroxidase 1
GRMZM2G543095	6.03203	0.00535563	0	0	15	1.3
GRMZM2G045834	6.03203	0.00547268	0	0	15.1	2.2	LOC_Os07g17300.1	5e-77	expressed protein	AT5G13620.1	3e-11
GRMZM2G488001	6.03203	0.00547268	0	0	15.1	2.2
GRMZM2G404184	6.03203	0.00547268	0	0	15.2	1.7	LOC_Os03g52120.1	5e-23	DNA binding protein, putative, expressed	AT5G25970.1	7e-14	Core-2/I-branching beta-1,6-N-acetylglucosaminyltransferase family protein
GRMZM2G006282	6.03203	0.00554141	0	0	14.9	3.2	LOC_Os07g01180.1	6e-19	ZOS7-01 - C2H2 zinc finger protein, expressed	AT2G42410.1	3e-19	zinc finger protein 11
GRMZM2G011236	6.03203	0.00567655	0	0	15.4	3.3	LOC_Os07g38750.1	2e-114	AP2 domain containing protein, expressed	AT5G19790.1	2e-40	related to AP2 11
GRMZM2G021998	6.03203	0.0057196	0	0	14.7	4.6	LOC_Os02g19200.1	1e-56	OsFBX46 - F-box domain containing protein, expressed
GRMZM2G457396	6.03203	0.00574282	0	0	14.7	4.6
GRMZM2G346499	6.03203	0.00594789	0	0	14.8	5.4	LOC_Os12g25130.1	3e-16	CRP8 - Cysteine-rich family protein precursor, expressed
GRMZM2G055434	6.03203	0.00611414	0	0	15.8	8.3				AT4G28365.1	2e-40	early nodulin-like protein 3
GRMZM2G101584	6.03203	0.00633896	0	0	14.8	6.5
GRMZM5G888196	6.03203	0.00780554	0	0	16	10.6	LOC_Os03g57240.1	2e-43	ZOS3-19 - C2H2 zinc finger protein, expressed	AT5G48890.1	1e-10	C2H2-like zinc finger protein
GRMZM2G588428	6.11819	0.00254184	0	0	16.4	4.3
GRMZM2G139396	6.11819	0.00344323	0	0	15.9	1.8	LOC_Os08g18970.1	0	pectate lyase family protein, expressed	AT5G09280.1	3e-116	Pectin lyase-like superfamily protein
GRMZM5G865967	6.11819	0.009856	0	0	15.2	10.2	LOC_Os12g41650.2	1e-102	helix-loop-helix DNA-binding domain containing protein, expressed	AT2G20180.2	2e-36	phytochrome interacting factor 3-like 5
GRMZM2G116685	6.11819	0.0105136	0	0	15.5	10.6				AT5G47850.1	4e-142	CRINKLY4 related 4
GRMZM2G118873	6.15091	4.75368e-19	5.5	5.5	417.1	73.6	LOC_Os02g44106.1	5e-123	expansin precursor, putative, expressed	AT2G45110.1	2e-89	expansin B4
GRMZM2G121308	6.15091	4.75368e-19	5.5	5.5	417.1	73.6	LOC_Os02g44106.1	1e-122	expansin precursor, putative, expressed	AT2G45110.1	3e-89	expansin B4
GRMZM2G088861	6.1995	0.00254289	0	0	16.5	5.5				AT5G21090.1	8e-81	Leucine-rich repeat (LRR) family protein
GRMZM2G009489	6.1995	0.00256358	0	0	16.8	5.3
GRMZM2G518665	6.27647	0.00117937	0	0	18.4	5.1
GRMZM2G154320	6.34954	0.000867866	0	0	19.3	5.9	LOC_Os03g41600.1	2e-80	DUF260 domain containing protein, putative, expressed	AT5G66870.1	5e-55	ASYMMETRIC LEAVES 2-like 1
GRMZM2G084462	6.34954	0.00107534	0	0	18.4	5	LOC_Os03g24240.1	1e-125	IPP transferase, putative, expressed	AT5G19040.1	5e-75	isopentenyltransferase 5
GRMZM2G101142	6.41909	0.000670746	0	0	19.5	3.6	LOC_Os07g42250.1	2e-173	strictosidine synthase, putative, expressed	AT3G51420.1	3e-49	strictosidine synthase-like 4
AC215302.3_FG001	6.41909	0.000686029	0	0	19.7	4
AC215302.3_FG004	6.41909	0.000686029	0	0	19.7	4
GRMZM2G019644	6.41909	0.000706556	0	0	20.1	3.5	LOC_Os02g02630.1	2e-19	THION20 - Plant thionin family protein precursor, putative, expressed
GRMZM2G005284	6.48544	0.000445444	0	0	20.9	2.4	LOC_Os02g41800.2	4e-164	auxin response factor, putative, expressed	AT4G30080.1	6e-125	auxin response factor 16
GRMZM2G395508	6.48544	0.000461703	0	0	20.7	3.7	LOC_Os07g31960.1	0	UDP-glucoronosyl and UDP-glucosyl transferase domain containing protein, expressed	AT3G16520.3	4e-99	UDP-glucosyl transferase 88A1
GRMZM2G092621	6.48544	0.000469594	0	0	20.5	4.5	LOC_Os02g36600.1	8e-163	aldose 1-epimerase, putative, expressed	AT5G15140.1	9e-111	Galactose mutarotase-like superfamily protein
GRMZM2G090528	6.54887	0.000306558	0	0	21.3	4.1	LOC_Os01g57370.1	0	cyclic nucleotide-gated ion channel 2, putative, expressed	AT5G54250.1	0	cyclic nucleotide-gated cation channel 4
GRMZM2G115388	6.54887	0.000338537	0	0	22	4.5	LOC_Os09g26200.1	4e-30	ZOS9-11 - C2H2 zinc finger protein, expressed	AT5G57520.1	6e-15	zinc finger protein 2
GRMZM2G445676	6.54887	0.000393601	0	0	22.1	8.5
GRMZM2G445684	6.54887	0.000393601	0	0	22.1	8.5	LOC_Os08g39390.1	2e-139	ZOS8-10 - C2H2 zinc finger protein, expressed	AT3G57670.1	2e-113	C2H2-type zinc finger family protein
GRMZM2G004694	6.54887	0.000474911	0	0	22.6	10.5	LOC_Os07g39350.1	0	transporter family protein, putative, expressed	AT3G18830.1	0	polyol/monosaccharide transporter 5
GRMZM2G575978	6.60962	0.000180983	0	0	23.2	6.1
GRMZM2G015708	6.66793	0.000126245	0	0	24.1	6.6				AT1G71691.2	1e-152	GDSL-like Lipase/Acylhydrolase superfamily protein
GRMZM2G060481	6.66793	0.000126245	0	0	24.1	6.6	LOC_Os01g34560.1	0	3-ketoacyl-CoA synthase, putative, expressed	AT1G68530.1	3e-178	3-ketoacyl-CoA synthase 6
GRMZM2G008064	6.66793	0.00014397	0	0	23.9	3.6	LOC_Os03g03730.1	1e-153	regulatory protein, putative, expressed	AT1G14590.1	2e-130	Nucleotide-diphospho-sugar transferase family protein
GRMZM2G127029	6.77791	5.93373e-05	0	0	25.2	4.2	LOC_Os10g39110.1	2e-151	expansin precursor, putative, expressed	AT1G12560.1	1e-114	expansin A7
GRMZM2G108040	6.77791	8.17689e-05	0	0	26.2	8.9	LOC_Os07g40040.1	5e-61	expressed protein	AT5G67350.1	5e-07	GO:0004969,GO:0007186,GO:0016021
GRMZM2G141325	6.77791	0.000165459	0	0	24.9	11.8				AT2G42840.1	2e-22	protodermal factor 1
GRMZM2G170766	6.88009	2.57277e-05	0	0	27.3	1.3	LOC_Os05g09520.1	3e-155	IQ calmodulin-binding motif family protein, expressed	AT3G16490.1	2e-52	IQ-domain 26
GRMZM2G066162	6.88009	2.72383e-05	0	0	27.1	3.8	LOC_Os04g41970.1	0	endoglucanase, putative, expressed	AT1G65610.1	0	Six-hairpin glycosidases superfamily protein
GRMZM2G043396	6.92859	1.79318e-05	0	0	28.8	6.2	LOC_Os05g39710.1	1e-46	expressed protein	AT2G30230.1	3e-40
GRMZM2G458200	7.06502	7.08319e-06	0	0	30.8	6.8	LOC_Os08g04640.1	4e-27	expressed protein
GRMZM2G078798	7.10777	1.20541e-05	0	0	32.3	11.3				AT1G02400.1	2e-110	gibberellin 2-oxidase 6
GRMZM2G018366	7.14929	2.6084e-06	0	0	32.9	2.1
GRMZM2G175140	7.14929	2.7984e-06	0	0	33.2	2.1	LOC_Os04g43070.1	0	ammonium transporter protein, putative, expressed	AT4G13510.1	0	ammonium transporter 1;1
GRMZM2G136571	7.18965	1.59007e-05	0	0	33.1	15.5				AT4G24140.1	3e-170	alpha/beta-Hydrolases superfamily protein
GRMZM5G898597	7.22891	2.02081e-06	0	0	35.7	8.6				AT5G08060.1	3e-47
GRMZM2G067049	7.37607	5.51189e-07	0	0	39.5	8.7	LOC_Os08g40590.1	0	oxysterol-binding protein, putative, expressed	AT5G57240.1	5e-123	OSBP(oxysterol binding protein)-related protein 4C
GRMZM2G006601	7.37607	5.97422e-07	0	0	38.1	7.6	LOC_Os06g45320.1	1e-09	DEFL27 - Defensin and Defensin-like DEFL family
AC187899.3_FG002	7.44438	1.93668e-07	0	0	41	6.5
GRMZM2G144464	7.44438	5.16996e-07	0	0	39.6	10.9	LOC_Os01g08330.1	1e-151	aspartic proteinase nepenthesin-1 precursor, putative, expressed	AT2G35615.1	2e-74	Eukaryotic aspartyl protease family protein
GRMZM2G175165	7.5096	3.47255e-06	0	0	42	21.8	ChrUn.fgenesh.mRNA.41	4e-08	hypothetical protein
GRMZM2G125520	7.60222	5.72698e-08	0	0	44.5	8.3
GRMZM2G082227	7.68924	3.25304e-08	0	0	47.3	11	LOC_Os03g02900.1	2e-113	B3 DNA binding domain containing protein, expressed	AT1G01030.1	7e-67	AP2/B3-like transcriptional factor family protein
AC194937.3_FG004	7.74448	1.918e-08	0	0	50.9	12.3
GRMZM2G011357	7.79767	5.1931e-09	0	0	51.3	7.6	LOC_Os10g28330.1	8e-131	ZOS10-04 - C2H2 zinc finger protein, expressed	AT4G02670.1	7e-98	indeterminate(ID)-domain 12
GRMZM2G430902	7.99277	4.41327e-10	0	0	59.4	7.9				AT3G54780.1	7e-27	Zinc finger (C3HC4-type RING finger) family protein
GRMZM2G029780	8.03768	1.84141e-09	0	0	60.5	16.9	LOC_Os02g53860.1	0	OsSub22 - Putative Subtilisin homologue, expressed	AT3G14067.1	0	Subtilase family protein
GRMZM2G089720	8.08124	9.0144e-09	0	0	64.9	21.5	LOC_Os03g19700.1	0	plant protein of unknown function domain containing protein, expressed	AT3G50150.1	8e-46	Plant protein of unknown function (DUF247)
GRMZM2G149930	8.1442	3.34794e-11	0	0	66.2	4	LOC_Os02g53570.1	1e-06	DEFL74 - Defensin and Defensin-like DEFL family, expressed
GRMZM2G052548	8.33621	8.08563e-12	0	0	74.3	13.6
AC206319.2_FG004	8.48956	6.32804e-12	0	0	83	20.5
GRMZM2G042101	8.52154	6.42736e-13	0	0	84.9	14.6	LOC_Os02g51320.1	9e-39	helix-loop-helix DNA-binding domain containing protein, expressed	AT3G28857.1	3e-25	basic helix-loop-helix (bHLH) DNA-binding family protein
GRMZM2G410783	8.52154	3.01788e-12	0	0	87	18.2	LOC_Os11g36240.1	1e-73	pectinesterase, putative, expressed	AT1G11370.1	4e-55	Pectin lyase-like superfamily protein
GRMZM2G113594	8.74111	1.1805e-14	0	0	98.7	13.7
GRMZM2G044132	9.05692	9.29022e-17	0	0	124.4	14.6	LOC_Os04g34600.1	1e-18	abscisic stress-ripening, putative, expressed
GRMZM2G080843	11.2076	1.1334e-29	0	0	552.1	111.4	LOC_Os02g54730.1	0	transmembrane amino acid transporter protein, putative, expressed	AT2G41190.1	0	Transmembrane amino acid transporter family protein
*TPTM_Cob, transcripts per ten million reads in the cob; TPTM_Floret, transcripts per ten million reads in florets.

## Sheet: Sheet2
Table S5. List of differentially expressed amino acid transporters between the cob and florets under sufficient nitrogen supply
Gene ID	logFC	FDR	TPTM_Cob*	se	TPTM_Floret	se	Best_hit_in_rice	E_value	Annotation	Best_hit_in_Arabidopsis	E_value	Short_description
GRMZM2G145989	-6.4661	0.000432438	20.8	2.3	0	0	LOC_Os06g36210.1	0	amino acid transporter, putative, expressed	AT1G58360.1	0	amino acid permease 1
GRMZM2G101576	-6.18021	0.00252047	16.8	5.3	0	0	LOC_Os10g02100.1	0	peptide transporter PTR2, putative, expressed	AT3G54140.1	0	peptide transporter 1
GRMZM2G175425	-5.82332	0.0129681	13.3	2.8	0	0	LOC_Os02g09850.1	2e-27	expressed protein	AT2G24762.1	2e-10	glutamine dumper 4
GRMZM2G078024	-5.71534	4.75e-18	211.6	34.5	3.6	1.8				AT2G39890.1	8e-115	proline transporter 1
GRMZM5G830545	-5.60516	0.0376029	11.3	7.3	0	0				AT1G10010.1	2e-170	amino acid permease 8
AC205362.4_FG002	-4.8695	1.85e-10	90.5	10.7	2.7	2.7				AT5G49630.1	3e-161	amino acid permease 6
GRMZM2G419328	-4.62455	7.07e-15	240.3	50.6	9.5	2.5				AT5G01180.1	0	peptide transporter 5
GRMZM2G360519	-2.46516	0.000336854	260.3	91	45.9	13	LOC_Os04g47420.1	0	transmembrane amino acid transporter protein, putative, expressed	AT1G47670.1	0	Transmembrane amino acid transporter family protein
GRMZM5G865298	-2.45078	0.00148506	48.2	2	8.3	4.2	LOC_Os10g33210.1	0	peptide transporter PTR3-A, putative, expressed	AT5G46050.1	0	peptide transporter 3
GRMZM2G134888	-2.33355	0.00457505	44.5	7.4	8	6.7				AT2G39130.1	0	Transmembrane amino acid transporter family protein
GRMZM2G010433	-1.73144	0.00723229	73.6	5	21.2	5.9				AT5G15240.1	4e-138	Transmembrane amino acid transporter family protein
GRMZM2G022642	-1.72635	0.000414368	522.6	10.1	153.5	42.6				AT2G01170.1	0	bidirectional amino acid transporter 1
GRMZM2G373859	-1.64826	0.0431906	174.8	67.8	55.7	10.1	LOC_Os08g34700.1	1e-71	GDU1, putative, expressed	AT5G57685.1	2e-34	glutamine dumper 3
GRMZM2G015767	-1.63659	0.000785025	206.4	23.4	64.6	5.3	LOC_Os10g02220.2	0	peptide transporter PTR2, putative, expressed	AT2G02040.1	0	peptide transporter 2
GRMZM5G811593	-1.55919	0.0063053	107.8	5	35.7	3	LOC_Os10g02220.2	0	peptide transporter PTR2, putative, expressed	AT2G02040.1	0	peptide transporter 2
GRMZM2G109865	-1.39901	0.00470898	227.5	5.9	83.2	17.5	LOC_Os04g47420.1	0	transmembrane amino acid transporter protein, putative, expressed	AT1G47670.1	0	Transmembrane amino acid transporter family protein
GRMZM2G177659	-1.04405	0.0152974	1419.5	64	670	75.9	LOC_Os06g42720.1	0	amino acid transporter, putative, expressed	AT3G30390.1	0	Transmembrane amino acid transporter family protein
GRMZM2G101125	1.24403	0.0296566	91	14.7	216.9	32	LOC_Os02g54730.1	0	transmembrane amino acid transporter protein, putative, expressed	AT2G41190.1	0	Transmembrane amino acid transporter family protein
GRMZM2G110195	1.59644	0.0231901	27.8	12.3	84.3	7.2				AT5G09220.1	0	amino acid permease 2
GRMZM2G042933	3.72665	3.63e-06	15.2	3.5	194.7	98.1	LOC_Os04g56470.1	0	amino acid transporter, putative, expressed	AT5G09220.1	1e-171	amino acid permease 2
GRMZM2G080843	11.2076	1.13e-29	0	0	552.1	111.4	LOC_Os02g54730.1	0	transmembrane amino acid transporter protein, putative, expressed	AT2G41190.1	0	Transmembrane amino acid transporter family protein
*TPTM_Cob, transcripts per ten million reads in the cob. TPTM_Floret, transcripts per ten million reads in florets ”
